# Supplementary material for: PRMT2 links histone H3R8 asymmetric dimethylation to oncogenic activation and tumorigenesis of glioblastoma
Source: Nat Commun. 2018 Oct 31;9:4552. doi: 10.1038/s41467-018-06968-7 (PMC6208368; doi:10.1038/s41467-018-06968-7)
Supplement: Supplementary file 4 — Supplementary Data 1 [file 41467_2018_6968_MOESM4_ESM.xls]

## Sheet: U87 shScr VS shPRMT2-1
Differentially expressed genes in shPRMT2-1 compared with shScr in U87 (fold change≥2 and FDR≤0.05)
geneID	geneLength	U87_scramble-Expression	U87_2KD_1-Expression	U87_scramble-FPKM	U87_2KD_1-FPKM	log2 Ratio(U87_2KD_1/U87_scramble)	Up-Down-Regulation(U87_2KD_1/U87_scramble)	P-value	FDR	Symbol	Description	KEGG Orthology	GO Component	GO Function	GO Process	Blast nr
103625684	107	0	70.35	0.01	106.36	13.3767	Up	2.95446e-23	1.68064e-22	RNU6-2	1	K05692|1|9e-11|67.4|pps:103784606|actin beta/gamma 1;K07023|3|2e-06|52.8|aml:100470328|putative hydrolases of HD superfamily	-	-	-	gi|537152882|gb|ERE72362.1|/5.27797e-12/membralin-like protein [Cricetulus griseus]
101954271	107	0	70.35	0.01	106.36	13.3767	Up	2.95446e-23	1.68015e-22	RNU6-9	1	K05692|1|9e-11|67.4|pps:103784606|actin beta/gamma 1;K07023|3|2e-06|52.8|aml:100470328|putative hydrolases of HD superfamily	-	-	-	gi|537152882|gb|ERE72362.1|/5.27797e-12/membralin-like protein [Cricetulus griseus]
677825	132	0	5	0.01	5.58	9.12412	Up	0.0235336	0.0434225	SNORA44	1	-	-	-	-	-
6288	579	0	28.17	0.01	5.54	9.11374	Up	9.45966e-10	3.09881e-09	SAA1	5	K17310|1|2e-69|263|pon:100446128|serum amyloid A protein	GO:0034358//plasma lipoprotein particle;GO:0034358//plasma lipoprotein particle;GO:0034358//plasma lipoprotein particle	GO:0005102//receptor binding;GO:0005102//receptor binding;GO:0005102//receptor binding	GO:0030155//regulation of cell adhesion;GO:0001775//cell activation;GO:0031348//negative regulation of defense response;GO:0002526//acute inflammatory response;GO:0050707//regulation of cytokine secretion;GO:0032732//positive regulation of interleukin-1 production;GO:0030595//leukocyte chemotaxis;GO:0051480//regulation of cytosolic calcium ion concentration;GO:0030155//regulation of cell adhesion…	gi|40316910|ref|NP_954630.1|/1.71086e-66/serum amyloid A-1 protein preproprotein [Homo sapiens]
100526830	2218	0	99.86	0.01	4.88	8.93074	Up	1.39741e-32	1.04972e-31	SLX1A-SULT1A3	1	K01014|1|1e-162|575|hsa:445329|aryl sulfotransferase [EC:2.8.2.1]	GO:0044444//cytoplasmic part	GO:0008146//sulfotransferase activity	GO:0006790//sulfur compound metabolic process;GO:0006629//lipid metabolic process;GO:0009698//phenylpropanoid metabolic process;GO:0006576//cellular biogenic amine metabolic process	gi|767896942|ref|XP_011506902.1|/3.86054e-163/PREDICTED: sulfotransferase 1A3-like isoform X2 [Homo sapiens]
100529251	724.1	0	27.02	0.01	4.19	8.71081	Up	1.9835e-09	6.40251e-09	CKLF-CMTM1	1	-	GO:0031224//intrinsic component of membrane;GO:0044421;GO:0031224//intrinsic component of membrane;GO:0044421;GO:0031224//intrinsic component of membrane;GO:0044421	GO:0005102//receptor binding;GO:0005102//receptor binding;GO:0005102//receptor binding	GO:0042221//response to chemical;GO:0042221//response to chemical;GO:0042221//response to chemical	gi|426382437|ref|XP_004057811.1|/1.18935e-56/PREDICTED: CKLF-like MARVEL transmembrane domain-containing protein 1-like isoform 8 [Gorilla gorilla gorilla]
101954276	164	0	5	0.01	4.18	8.70736	Up	0.0235336	0.0434266	RNVU1-6	1	K17540|1|1e-15|83.6|ssc:100737915|inactive serine/threonine-protein kinase TEX14;K10393|2|3e-10|65.9|myb:102254543|kinesin family member 2/24;K06628|3|3e-09|62.4|ocu:103350632|cell division control protein 45	-	-	-	gi|927196956|ref|XP_013836555.1|/1.13956e-14/PREDICTED: inactive serine/threonine-protein kinase TEX14 [Sus scrofa]
26499	1568	0	58	0.01	4.04	8.65821	Up	2.13384e-19	1.06459e-18	PLEK2	2	K19993|1|0.0|713|hsa:26499|pleckstrin	GO:0030027//lamellipodium;GO:0043232;GO:0016020//membrane	-	GO:0007010//cytoskeleton organization;GO:0007165//signal transduction	gi|7706643|ref|NP_057529.1|/0/pleckstrin-2 [Homo sapiens]
105751187	605.49	0	18	0.01	3.37	8.3966	Up	1.55398e-06	4.24382e-06	LRP1-AS	1	-	GO:0043005//neuron projection;GO:0030135//coated vesicle;GO:0044297//cell body;GO:0016021//integral component of membrane;GO:0012505//endomembrane system	GO:0004871//signal transducer activity;GO:0005102//receptor binding;GO:0008565//protein transporter activity;GO:0046872//metal ion binding;GO:0019899//enzyme binding;GO:0034185//apolipoprotein binding	GO:0006909//phagocytosis;GO:0044260;GO:0016055//Wnt signaling pathway;GO:0015031//protein transport;GO:0007186//G-protein coupled receptor signaling pathway;GO:0010874//regulation of cholesterol efflux;GO:0010517//regulation of phospholipase activity;GO:0032502//developmental process;GO:0032501//multicellular organismal process	gi|126012562|ref|NP_002323.2|/7.86414e-17/prolow-density lipoprotein receptor-related protein 1 preproprotein [Homo sapiens]
25764	1295	0	28.24	0.01	2.39	7.90087	Up	9.45966e-10	3.09828e-09	HYPK	3	K12581|1|2e-10|60.5|nle:100584332|CCR4-NOT transcription complex subunit 7/8;K11447|3|1e-08|55.5|ptr:449579|histone demethylase [EC:1.14.11.-];K17776|5|2e-08|47.4|nle:100591060|metaxin	-	-	-	gi|795266302|ref|XP_011920504.1|/3.71849e-70/PREDICTED: huntingtin-interacting protein K isoform X1 [Cercocebus atys]
260436	573	0	12	0.01	2.38	7.89482	Up	0.000132065	0.000312466	FDCSP	3	-	-	-	-	gi|23308591|ref|NP_694542.1|/4.67516e-08/follicular dendritic cell secreted peptide precursor [Homo sapiens]
101059915	1831	0	38	0.01	2.26	7.82018	Up	5.75844e-13	2.20646e-12	LOC101059915	1	K19719|1|5e-06|55.5|mze:101481525|collagen, type II, alpha	-	-	-	gi|768038466|ref|XP_011529385.1|/0/PREDICTED: uncharacterized protein CXorf49-like isoform X2 [Homo sapiens]
728066	2023	0	40.83	0.01	2.19	7.77479	Up	1.30976e-13	5.17139e-13	FAM133DP	1	-	-	-	-	gi|119574566|gb|EAW54181.1|/6.76903e-26/hCG2024326, isoform CRA_f [Homo sapiens]
1999	3149	1	175	0.03	5.99	7.64145	Up	4.73982e-55	5.77229e-54	ELF3	4	K09429|1|0.0|642|ggo:101127911|E74-like factor 3	GO:0031981//nuclear lumen;GO:0031981//nuclear lumen	GO:0003712//transcription cofactor activity;GO:0001071//nucleic acid binding transcription factor activity;GO:0003677//DNA binding;GO:0003712//transcription cofactor activity;GO:0001071//nucleic acid binding transcription factor activity;GO:0003677//DNA binding	GO:0006952//defense response;GO:0043062//extracellular structure organization;GO:0009888//tissue development;GO:0048771//tissue remodeling;GO:0030154//cell differentiation;GO:0001701//in utero embryonic development;GO:0006952//defense response;GO:0043062//extracellular structure organization;GO:0009888//tissue development;GO:0048771//tissue remodeling;GO:0030154//cell differentiation;GO:0001701//…	gi|426333266|ref|XP_004028203.1|/0/PREDICTED: ETS-related transcription factor Elf-3 isoform 3 [Gorilla gorilla gorilla]
101929541	536	0	9	0.01	1.92	7.58496	Up	0.00121747	0.00264004	LOC101929541	1	-	-	-	-	gi|119613800|gb|EAW93394.1|/2.06609e-22/hCG2045593 [Homo sapiens]
6364	848	0	14	0.01	1.84	7.52356	Up	3.00382e-05	7.50975e-05	CCL20	1	K14625|1|8e-41|169|ggo:101135965|C-C motif chemokine 20	GO:0044421;GO:0044421	GO:0005125//cytokine activity;GO:0005125//cytokine activity	GO:0042465;GO:0006952//defense response;GO:0002376//immune system process;GO:0042221//response to chemical;GO:0023052//signaling;GO:0007154//cell communication;GO:0042465;GO:0006952//defense response;GO:0002376//immune system process;GO:0042221//response to chemical;GO:0023052//signaling;GO:0007154//cell communication	gi|4759076|ref|NP_004582.1|/6.68781e-40/C-C motif chemokine 20 isoform 1 precursor [Homo sapiens]
27289	1665	0	26	0.01	1.7	7.40939	Up	4.159e-09	1.3194e-08	RND1	3	K07531|1|2e-130|468|ggo:101142211|Rho family GTPase 1	GO:0070161;GO:0043232;GO:0044444//cytoplasmic part	GO:0017111//nucleoside-triphosphatase activity;GO:0032561//guanyl ribonucleotide binding;GO:0005515//protein binding	GO:0035556//intracellular signal transduction;GO:0006935//chemotaxis;GO:0042551//neuron maturation;GO:0030036//actin cytoskeleton organization;GO:0009207;GO:0007155//cell adhesion	gi|7657514|ref|NP_055285.1|/1.48957e-129/rho-related GTP-binding protein Rho6 precursor [Homo sapiens]
7137	866	0	13	0.01	1.67	7.3837	Up	6.29842e-05	0.000152904	TNNI3	4	K12044|1|7e-80|299|pps:100987819|troponin I, cardiac muscle	GO:0005865//striated muscle thin filament	GO:0008092//cytoskeletal protein binding;GO:0019900//kinase binding;GO:0005246//calcium channel regulator activity	GO:0006941//striated muscle contraction;GO:0043462//regulation of ATPase activity;GO:0055008//cardiac muscle tissue morphogenesis;GO:0030154//cell differentiation;GO:0001976//neurological system process involved in regulation of systemic arterial blood pressure;GO:0003015//heart process;GO:0006875//cellular metal ion homeostasis	gi|594080858|ref|XP_006064059.1|/1.04487e-80/PREDICTED: troponin I, cardiac muscle [Bubalus bubalis]
101928767	750	0	11	0.01	1.64	7.35755	Up	0.000276914	0.000637191	LOC101928767	1	-	-	-	-	-
2353	2158	18	2605	0.83	130.88	7.30092	Up	0	0	FOS	3	K04379|1|1e-172|609|hsa:2353|proto-oncogene protein c-fos	GO:0031981//nuclear lumen;GO:0043234//protein complex	GO:0001071//nucleic acid binding transcription factor activity;GO:0043565//sequence-specific DNA binding;GO:0043566//structure-specific DNA binding;GO:0046332//SMAD binding	GO:0048731//system development;GO:0009605//response to external stimulus;GO:0007178//transmembrane receptor protein serine/threonine kinase signaling pathway;GO:0006357//regulation of transcription from RNA polymerase II promoter;GO:0006305;GO:0000302//response to reactive oxygen species;GO:0051384//response to glucocorticoid;GO:0002224//toll-like receptor signaling pathway;GO:0007154//cell commu…	gi|634849582|ref|XP_007939546.1|/9.42819e-174/PREDICTED: proto-oncogene c-Fos isoform X1 [Orycteropus afer afer]
100526772	1459	0	20.09	0.01	1.51	7.2384	Up	3.53452e-07	1.00575e-06	TMEM110-MUSTN1	2	K20179|1|4e-53|211|tsp:Tsp_09249|vacuolar protein sorting-associated protein 11	-	-	-	gi|342672050|ref|NP_001185903.2|/0/TMEM110-MUSTN1 fusion protein [Homo sapiens]
8843	2152	0	29.37	0.01	1.48	7.20945	Up	4.51146e-10	1.50641e-09	HCAR3	2	K08402|1|0.0|777|hsa:8843|G protein-coupled receptor 109	GO:0016021//integral component of membrane	GO:0001608	GO:0001781//neutrophil apoptotic process;GO:0009895;GO:0046887//positive regulation of hormone secretion;GO:0007166//cell surface receptor signaling pathway	gi|157738694|ref|NP_006009.2|/0/hydroxycarboxylic acid receptor 3 [Homo sapiens]
3553	1498	24	2966	1.6	216.32	7.07895	Up	0	0	IL1B	2	K04519|1|5e-145|516|hsa:3553|interleukin 1 beta	GO:0044421;GO:0016023//cytoplasmic, membrane-bounded vesicle	GO:0005126//cytokine receptor binding	GO:0002237//response to molecule of bacterial origin;GO:0051480//regulation of cytosolic calcium ion concentration;GO:0042108//positive regulation of cytokine biosynthetic process;GO:0045765//regulation of angiogenesis;GO:0030595//leukocyte chemotaxis;GO:0010827//regulation of glucose transport;GO:0043406//positive regulation of MAP kinase activity;GO:0009612//response to mechanical stimulus;GO:0…	gi|119594013|gb|EAW73607.1|/2.34993e-147/interleukin 1, beta, isoform CRA_c [Homo sapiens]
57380	3433.91	0	41	0.01	1.29	7.01123	Up	6.24644e-14	2.50236e-13	MRS2	1	K16075|1|5e-160|390|tup:102501482|magnesium transporter	GO:0019866//organelle inner membrane;GO:0031224//intrinsic component of membrane;GO:0043231//intracellular membrane-bounded organelle;GO:0019866//organelle inner membrane;GO:0031224//intrinsic component of membrane;GO:0043231//intracellular membrane-bounded organelle;GO:0019866//organelle inner membrane;GO:0031224//intrinsic component of membrane;GO:0043231//intracellular membrane-bounded organel…	-	GO:0006810//transport;GO:0006810//transport;GO:0006810//transport	gi|947216168|ref|XP_014441986.1|/4.14154e-159/PREDICTED: magnesium transporter MRS2 homolog, mitochondrial [Tupaia chinensis]
100270679	701	0	8	0.01	1.28	7	Up	0.0025528	0.00535357	LINC01432	1	-	-	-	-	gi|119630584|gb|EAX10179.1|/2.95391e-15/hCG2018985 [Homo sapiens]
101929095	630	0	7	0.01	1.26	6.97728	Up	0.0053527	0.0108221	LOC101929095	1	-	-	-	-	gi|119613132|gb|EAW92726.1|/2.24185e-18/hCG1811660 [Homo sapiens]
119548	2309	0	25	0.01	1.17	6.87036	Up	8.7206e-09	2.71844e-08	PNLIPRP3	2	K14076|1|0.0|977|hsa:119548|pancreatic lipase-related protein 3 [EC:3.1.1.3]	-	-	GO:0006629//lipid metabolic process	gi|190341077|ref|NP_001011709.2|/0/pancreatic lipase-related protein 3 precursor [Homo sapiens]
6703	682	0	7.01	0.01	1.16	6.85798	Up	0.0053527	0.0108039	SPRR2D	4	-	-	-	-	gi|795071570|ref|XP_011836165.1|/9.75855e-45/PREDICTED: uncharacterized protein LOC105540234 isoform X1 [Mandrillus leucophaeus]
645037	509	0	5	0.01	1.13	6.82018	Up	0.0235336	0.0434726	GAGE2B	3	-	-	GO:0005488//binding	GO:0006952//defense response	gi|4503879|ref|NP_001463.1|/3.20486e-45/G antigen 2B/2C [Homo sapiens]
3290	1477	0	15	0.01	1.11	6.79442	Up	1.43257e-05	3.66263e-05	HSD11B1	2	K15680|1|1e-161|572|hsa:3290|corticosteroid 11-beta-dehydrogenase isozyme 1 [EC:1.1.1.146]	GO:0031090//organelle membrane;GO:0043231//intracellular membrane-bounded organelle;GO:0031224//intrinsic component of membrane;GO:0031090//organelle membrane;GO:0043231//intracellular membrane-bounded organelle;GO:0031224//intrinsic component of membrane;GO:0031090//organelle membrane;GO:0043231//intracellular membrane-bounded organelle;GO:0031224//intrinsic component of membrane	GO:0003845//11-beta-hydroxysteroid dehydrogenase [NAD(P)] activity;GO:0003845//11-beta-hydroxysteroid dehydrogenase [NAD(P)] activity;GO:0003845//11-beta-hydroxysteroid dehydrogenase [NAD(P)] activity	GO:0006700//C21-steroid hormone biosynthetic process;GO:0030323//respiratory tube development;GO:0006700//C21-steroid hormone biosynthetic process;GO:0030323//respiratory tube development;GO:0006700//C21-steroid hormone biosynthetic process;GO:0030323//respiratory tube development	gi|5031765|ref|NP_005516.1|/1.04344e-160/corticosteroid 11-beta-dehydrogenase isozyme 1 [Homo sapiens]
100533952	858	0	8.33	0.01	1.08	6.75489	Up	0.0025528	0.00535299	RBAK-RBAKDN	1	K09228|1|3e-47|191|mcf:102136952|KRAB domain-containing zinc finger protein	-	-	-	gi|119607726|gb|EAW87320.1|/3.57085e-65/hCG1647537, isoform CRA_b [Homo sapiens]
388581	1052	0	10	0.01	1.05	6.71425	Up	0.000580634	0.00130295	FAM132A	2	-	-	-	-	gi|121949746|ref|NP_001014980.1|/5.65321e-141/adipolin precursor [Homo sapiens]
114042	542	0	5	0.01	1.05	6.71425	Up	0.0235336	0.0434559	LINC00334	1	-	-	-	-	-
101929344	955	0	8.94	0.01	1.04	6.70044	Up	0.0025528	0.00535708	LINC01198	1	K04257|1|2e-29|131|pps:100992573|olfactory receptor	-	-	-	gi|675688880|ref|XP_008957185.1|/1.9077e-28/PREDICTED: LOW QUALITY PROTEIN: olfactory receptor 7E24-like [Pan paniscus]
100526833	3175	0	30.37	0.01	1.03	6.6865	Up	2.1516e-10	7.31026e-10	SEPT5-GP1BB	1	K04557|1|0.0|665|mcf:102119060|septin 5	GO:0032155;GO:0030136//clathrin-coated vesicle;GO:0033267;GO:0032156//septin cytoskeleton;GO:0032432//actin filament bundle;GO:0016020//membrane;GO:0030136//clathrin-coated vesicle;GO:0032156//septin cytoskeleton;GO:0016020//membrane	GO:0000149//SNARE binding;GO:0005543//phospholipid binding;GO:0042802//identical protein binding;GO:0032561//guanyl ribonucleotide binding;GO:0017111//nucleoside-triphosphatase activity;GO:0032561//guanyl ribonucleotide binding	GO:0017157//regulation of exocytosis;GO:0006903//vesicle targeting;GO:0006887//exocytosis;GO:0009207	gi|2978511|gb|AAC39780.1|/0/septin, partial [Homo sapiens]
3557	1800.58	1	99	0.06	5.98	6.63904	Up	7.44934e-31	5.34287e-30	IL1RN	4	K05481|1|1e-86|323|hsa:3557|interleukin 1 receptor antagonist	GO:0005815//microtubule organizing center;GO:0043231//intracellular membrane-bounded organelle;GO:0016020//membrane;GO:0044421;GO:0005815//microtubule organizing center;GO:0043231//intracellular membrane-bounded organelle;GO:0016020//membrane;GO:0044421;GO:0005815//microtubule organizing center;GO:0043231//intracellular membrane-bounded organelle;GO:0016020//membrane;GO:0044421;GO:0005815//microt…	GO:0005126//cytokine receptor binding;GO:0005126//cytokine receptor binding;GO:0005126//cytokine receptor binding;GO:0005126//cytokine receptor binding	GO:0006952//defense response;GO:0001959//regulation of cytokine-mediated signaling pathway;GO:0002376//immune system process;GO:0031960//response to corticosteroid;GO:0006952//defense response;GO:0001959//regulation of cytokine-mediated signaling pathway;GO:0002376//immune system process;GO:0031960//response to corticosteroid;GO:0006952//defense response;GO:0001959//regulation of cytokine-mediate…	gi|10835147|ref|NP_000568.1|/3.65086e-85/interleukin-1 receptor antagonist protein isoform 3 [Homo sapiens]
597	899	0	8	0.01	0.99	6.62936	Up	0.0025528	0.00535884	BCL2A1	3	K02162|1|7e-93|286|hsa:597|hematopoietic Bcl-2-related protein A1	GO:0044424;GO:0044424	GO:0005488//binding;GO:0005488//binding	GO:0043066//negative regulation of apoptotic process;GO:0043066//negative regulation of apoptotic process	gi|4757840|ref|NP_004040.1|/6.07062e-92/bcl-2-related protein A1 isoform 1 [Homo sapiens]
100507144	1123	0	10	0.01	0.98	6.61471	Up	0.000580634	0.00130264	LOC100507144	1	-	-	-	-	gi|119588562|gb|EAW68156.1|/2.73798e-27/hCG1784882 [Homo sapiens]
102723631	1166	0	10	0.01	0.94	6.55459	Up	0.000580634	0.00130249	CT45A10	1	K13180|1|3e-29|132|nle:100607850|ATP-dependent RNA helicase DDX26B [EC:3.6.4.-]	-	-	-	gi|614458159|ref|NP_001278457.1|/1.03813e-102/cancer/testis antigen family 45 member A10 [Homo sapiens]
8926	1375.19	4.5	322.45	0.28	25.67	6.51851	Up	9.71102e-97	2.22947e-95	SNURF	2	K11100|1|3e-28|125|pps:100986162|small nuclear ribonucleoprotein N;K11660|4|6e-09|61.2|tup:102485243|metastasis-associated protein MTA	GO:0030532//small nuclear ribonucleoprotein complex;GO:0043231//intracellular membrane-bounded organelle	GO:0005515//protein binding	GO:0009719;GO:0006396//RNA processing	gi|831246896|ref|XP_012668436.1|/2.65672e-27/PREDICTED: SNRPN upstream reading frame protein [Otolemur garnettii]
2354	3775.4	31	2601	0.81	74.15	6.51638	Up	0	0	FOSB	1	K09029|1|2e-125|453|pon:100458995|protein FosB	-	GO:0003677//DNA binding;GO:0005515//protein binding	GO:0050896//response to stimulus;GO:0006357//regulation of transcription from RNA polymerase II promoter;GO:0032501//multicellular organismal process	gi|166999613|ref|NP_006723.2|/1.7233e-124/protein fosB isoform 1 [Homo sapiens]
284040	2515	0	21.18	0.01	0.91	6.50779	Up	1.68568e-07	4.88867e-07	CDRT4	1	-	-	-	-	gi|675681419|ref|XP_008970759.1|/9.54693e-89/PREDICTED: CMT1A duplicated region transcript 4 protein isoform X1 [Pan paniscus]
6348	813	0	6.37	0.01	0.87	6.44294	Up	0.0112236	0.0217392	CCL3	2	K05408|1|3e-56|220|ptr:749948|C-C motif chemokine 3	GO:0044421	GO:0060089;GO:0005125//cytokine activity	GO:0016192//vesicle-mediated transport;GO:0006952//defense response;GO:0006996//organelle organization;GO:0006935//chemotaxis;GO:0006875//cellular metal ion homeostasis;GO:0002376//immune system process;GO:0050792//regulation of viral process;GO:0007154//cell communication;GO:0008283//cell proliferation;GO:0007166//cell surface receptor signaling pathway	gi|114671881|ref|XP_001172388.1|/2.34124e-55/PREDICTED: C-C motif chemokine 3-like 1 [Pan troglodytes]
729583	770	0	6	0.01	0.87	6.44294	Up	0.0112236	0.0217151	LINC01556	1	-	-	-	-	gi|966937282|ref|XP_014991143.1|/1.30284e-49/PREDICTED: uncharacterized protein LOC106997829 [Macaca mulatta]
2498	954	0	7.21	0.01	0.84	6.39232	Up	0.0053527	0.0108176	FTH1P3	1	K00522|1|5e-92|209|aml:100473868|ferritin heavy chain [EC:1.16.3.2]	GO:0043231//intracellular membrane-bounded organelle;GO:0044444//cytoplasmic part	GO:0016724;GO:0005506//iron ion binding	GO:0000041//transition metal ion transport;GO:0006879//cellular iron ion homeostasis;GO:0002376//immune system process;GO:0010939//regulation of necrotic cell death;GO:0048193//Golgi vesicle transport;GO:0008152//metabolic process;GO:0008283//cell proliferation	gi|635015808|ref|XP_008007775.1|/5.87902e-104/PREDICTED: LOW QUALITY PROTEIN: ferritin heavy chain [Chlorocebus sabaeus]
146378	815	0	6	0.01	0.82	6.35755	Up	0.0112236	0.0217261	C16orf92	1	-	GO:0031224//intrinsic component of membrane;GO:0031224//intrinsic component of membrane	-	-	gi|157817280|ref|NP_001103129.1|/3.75524e-37/uncharacterized protein C16orf92 isoform 1 precursor [Homo sapiens]
93099	1473.14	2	137	0.13	10.16	6.28824	Up	2.27566e-41	2.12126e-40	DMKN	1	-	-	-	-	gi|817477524|ref|NP_001295309.1|/3.46902e-97/dermokine isoform 11 [Homo sapiens]
6638	1575	4.5	305.51	0.28	21.17	6.24045	Up	2.2952e-91	4.8676e-90	SNRPN	3	K11100|1|3e-66|255|cjc:103787208|small nuclear ribonucleoprotein N	GO:0030532//small nuclear ribonucleoprotein complex;GO:0030532//small nuclear ribonucleoprotein complex;GO:0030532//small nuclear ribonucleoprotein complex;GO:0030532//small nuclear ribonucleoprotein complex;GO:0030532//small nuclear ribonucleoprotein complex	GO:0005515//protein binding;GO:0005515//protein binding;GO:0005515//protein binding;GO:0005515//protein binding;GO:0005515//protein binding	GO:0009719;GO:0006396//RNA processing;GO:0009719;GO:0006396//RNA processing;GO:0009719;GO:0006396//RNA processing;GO:0009719;GO:0006396//RNA processing;GO:0009719;GO:0006396//RNA processing	gi|675690021|ref|XP_009004277.1|/2.82238e-65/PREDICTED: small nuclear ribonucleoprotein-associated protein N isoform X2 [Callithrix jacchus]
103689845	760	0	5	0.01	0.74	6.20945	Up	0.0235336	0.043481	LINC01050	1	-	-	-	-	-
25775	1186	0	8	0.01	0.74	6.20945	Up	0.0025528	0.00535533	C22orf24	1	-	GO:0031224//intrinsic component of membrane;GO:0031224//intrinsic component of membrane;GO:0031224//intrinsic component of membrane	-	-	gi|723428393|ref|NP_001289748.1|/5.07007e-83/uncharacterized protein C22orf24 isoform a [Homo sapiens]
1440	1549.69	81	5043	5	355.23	6.15068	Up	0	0	CSF3	1	K05423|1|5e-105|384|pps:100972250|granulocyte colony-stimulating factor	GO:0044421;GO:0044421;GO:0044421;GO:0044421;GO:0044421	GO:0005126//cytokine receptor binding;GO:0005126//cytokine receptor binding;GO:0005126//cytokine receptor binding;GO:0005126//cytokine receptor binding;GO:0005126//cytokine receptor binding	GO:0008283//cell proliferation;GO:0007166//cell surface receptor signaling pathway;GO:0002573//myeloid leukocyte differentiation;GO:0008283//cell proliferation;GO:0007166//cell surface receptor signaling pathway;GO:0002573//myeloid leukocyte differentiation;GO:0008283//cell proliferation;GO:0007166//cell surface receptor signaling pathway;GO:0002573//myeloid leukocyte differentiation;GO:0008283//…	gi|4503079|ref|NP_000750.1|/2.4272e-113/granulocyte colony-stimulating factor isoform a precursor [Homo sapiens]
135	2023.59	4.62	291.53	0.23	15.64	6.08746	Up	6.05604e-87	1.20574e-85	ADORA2A	1	K04266|1|9e-169|596|hsa:135|adenosine receptor A2a	GO:0032589//neuron projection membrane;GO:0043234//protein complex;GO:0044430;GO:0044456;GO:0016021//integral component of membrane;GO:0044297//cell body;GO:0032589//neuron projection membrane;GO:0043234//protein complex;GO:0044430;GO:0044456;GO:0016021//integral component of membrane;GO:0044297//cell body;GO:0032589//neuron projection membrane;GO:0043234//protein complex;GO:0044430;GO:0044456;GO…	GO:0004930//G-protein coupled receptor activity;GO:0035256//G-protein coupled glutamate receptor binding;GO:0051393//alpha-actinin binding;GO:0046983//protein dimerization activity;GO:0004930//G-protein coupled receptor activity;GO:0035256//G-protein coupled glutamate receptor binding;GO:0051393//alpha-actinin binding;GO:0046983//protein dimerization activity;GO:0004930//G-protein coupled recepto…	GO:0010466//negative regulation of peptidase activity;GO:0046634;GO:0048858//cell projection morphogenesis;GO:0007631//feeding behavior;GO:0033673//negative regulation of kinase activity;GO:0014075//response to amine;GO:0032102;GO:0031348//negative regulation of defense response;GO:0007169//transmembrane receptor protein tyrosine kinase signaling pathway;GO:0051899//membrane depolarization;GO:000…	gi|177892|gb|AAA58356.1|/7.60369e-168/adenosine receptor [Homo sapiens]
100129617	1926	0	12	0.01	0.68	6.08746	Up	0.000132065	0.000312351	LOC100129617	1	-	-	-	-	gi|34529108|dbj|BAC85639.1|/3.93552e-68/unnamed protein product [Homo sapiens]
56666	3069	0	19	0.01	0.67	6.06609	Up	7.4112e-07	2.06479e-06	PANX2	1	K03443|1|0.0|1010|hsa:56666|pannexin	GO:0005911//cell-cell junction;GO:0031224//intrinsic component of membrane;GO:0005911//cell-cell junction;GO:0031224//intrinsic component of membrane;GO:0005911//cell-cell junction;GO:0031224//intrinsic component of membrane	GO:0015075//ion transmembrane transporter activity;GO:0046983//protein dimerization activity;GO:0022829//wide pore channel activity;GO:0015075//ion transmembrane transporter activity;GO:0046983//protein dimerization activity;GO:0022829//wide pore channel activity;GO:0015075//ion transmembrane transporter activity;GO:0046983//protein dimerization activity;GO:0022829//wide pore channel activity	GO:0006810//transport;GO:0007267//cell-cell signaling;GO:0051259//protein oligomerization;GO:0006810//transport;GO:0007267//cell-cell signaling;GO:0051259//protein oligomerization;GO:0006810//transport;GO:0007267//cell-cell signaling;GO:0051259//protein oligomerization	gi|237757297|ref|NP_001153772.1|/0/pannexin-2 isoform 2 [Homo sapiens]
2015	2630	0	16	0.01	0.66	6.04439	Up	6.83218e-06	1.787e-05	ADGRE1	1	K04591|1|0.0|1640|hsa:2015|egf-like module containing, mucin-like, hormone receptor-like 1	GO:0009986//cell surface;GO:0016021//integral component of membrane;GO:0009986//cell surface;GO:0016021//integral component of membrane;GO:0009986//cell surface;GO:0016021//integral component of membrane;GO:0009986//cell surface;GO:0016021//integral component of membrane;GO:0009986//cell surface;GO:0016021//integral component of membrane	GO:0046872//metal ion binding;GO:0004888//transmembrane signaling receptor activity;GO:0046872//metal ion binding;GO:0004888//transmembrane signaling receptor activity;GO:0046872//metal ion binding;GO:0004888//transmembrane signaling receptor activity;GO:0046872//metal ion binding;GO:0004888//transmembrane signaling receptor activity;GO:0046872//metal ion binding;GO:0004888//transmembrane signali…	GO:0007186//G-protein coupled receptor signaling pathway;GO:0007186//G-protein coupled receptor signaling pathway;GO:0007186//G-protein coupled receptor signaling pathway;GO:0007186//G-protein coupled receptor signaling pathway;GO:0007186//G-protein coupled receptor signaling pathway	gi|372266080|ref|NP_001243182.1|/0/adhesion G protein-coupled receptor E1 isoform 3 precursor [Homo sapiens]
105379143	1694.8	0	10.32	0.01	0.66	6.04439	Up	0.000580634	0.00130234	LOC105379143	1	K16890|1|2e-15|68.6|myd:102757687|cation channel sperm-associated protein 2	-	-	-	gi|119588610|gb|EAW68204.1|/3.31237e-18/hCG2033532 [Homo sapiens]
220004	1498	0	9	0.01	0.66	6.04439	Up	0.00121747	0.00264063	PPP1R32	1	K17571|1|0.0|856|hsa:220004|protein phosphatase 1 regulatory subunit 32	-	-	-	gi|119594352|gb|EAW73946.1|/0/hCG2017012, isoform CRA_a [Homo sapiens]
1958	3136	84	4899	2.64	168.47	5.99581	Up	0	0	EGR1	2	K09203|1|0.0|827|ggo:101153225|early growth response protein 1	GO:0043231//intracellular membrane-bounded organelle	GO:0001071//nucleic acid binding transcription factor activity;GO:0046872//metal ion binding;GO:0003677//DNA binding	GO:0072126//positive regulation of glomerular mesangial cell proliferation;GO:0019221//cytokine-mediated signaling pathway;GO:0071398//cellular response to fatty acid;GO:0016925//protein sumoylation	gi|635123918|ref|XP_008012755.1|/0/PREDICTED: early growth response protein 1 [Chlorocebus sabaeus]
3164	2737.13	12.07	535.8	0.34	21.15	5.95898	Up	5.13532e-152	2.12877e-150	NR4A1	4	K04465|1|0.0|1003|hsa:3164|nuclear receptor subfamily 4 group A member 1	GO:0031981//nuclear lumen;GO:0031981//nuclear lumen;GO:0031981//nuclear lumen	GO:0046914//transition metal ion binding;GO:0042802//identical protein binding;GO:0001071//nucleic acid binding transcription factor activity;GO:0003677//DNA binding;GO:0004879//RNA polymerase II transcription factor activity, ligand-activated sequence-specific DNA binding;GO:0046983//protein dimerization activity;GO:0046914//transition metal ion binding;GO:0042802//identical protein binding;GO:0…	GO:0012502//induction of programmed cell death;GO:0048017//inositol lipid-mediated signaling;GO:0007169//transmembrane receptor protein tyrosine kinase signaling pathway;GO:0010466//negative regulation of peptidase activity;GO:0012502//induction of programmed cell death;GO:0048017//inositol lipid-mediated signaling;GO:0007169//transmembrane receptor protein tyrosine kinase signaling pathway;GO:00…	gi|320202958|ref|NP_001189163.1|/0/nuclear receptor subfamily 4 group A member 1 isoform 3 [Homo sapiens]
3569	1197	7	391	0.59	35.91	5.92753	Up	5.87684e-114	1.6735e-112	IL6	4	K05405|1|2e-72|275|pon:100453941|interleukin 6	GO:0044421;GO:0009986//cell surface;GO:0005887//integral component of plasma membrane;GO:0044421;GO:0009986//cell surface;GO:0005887//integral component of plasma membrane	GO:0005126//cytokine receptor binding;GO:0005126//cytokine receptor binding	GO:0000060//protein import into nucleus, translocation;GO:0019221//cytokine-mediated signaling pathway;GO:0014074//response to purine-containing compound;GO:0042742//defense response to bacterium;GO:0009628//response to abiotic stimulus;GO:0001934//positive regulation of protein phosphorylation;GO:0010466//negative regulation of peptidase activity;GO:0010883//regulation of lipid storage;GO:003003…	gi|795614441|ref|XP_011729449.1|/8.26747e-102/PREDICTED: interleukin-6 isoform X3 [Macaca nemestrina]
338442	2082	1	57.63	0.05	3	5.90689	Up	1.40218e-17	6.51779e-17	HCAR2	3	K08402|1|0.0|682|rro:104666306|G protein-coupled receptor 109	GO:0016021//integral component of membrane	GO:0001608	GO:0001781//neutrophil apoptotic process;GO:0009895;GO:0046887//positive regulation of hormone secretion;GO:0007166//cell surface receptor signaling pathway	gi|724850481|ref|XP_010366667.1|/0/PREDICTED: LOW QUALITY PROTEIN: hydroxycarboxylic acid receptor 2-like [Rhinopithecus roxellana]
26579	2151	0	12	0.01	0.6	5.90689	Up	0.000132065	0.000312428	MYEOV	1	-	-	-	-	gi|42794612|ref|NP_620123.2|/1.28692e-131/myeloma-overexpressed gene protein isoform 1 [Homo sapiens]
26525	2717	1	59	0.04	2.35	5.87652	Up	3.29572e-18	1.57507e-17	IL36RN	1	K05483|1|9e-90|334|ptr:741172|interleukin 1 family, member 5 (delta)	GO:0044421;GO:0044421	GO:0005126//cytokine receptor binding;GO:0005126//cytokine receptor binding	GO:0001959//regulation of cytokine-mediated signaling pathway;GO:0001959//regulation of cytokine-mediated signaling pathway	gi|694895965|ref|XP_009441414.1|/7.90608e-89/PREDICTED: interleukin-36 receptor antagonist protein [Pan troglodytes]
83886	1322	0	7	0.01	0.58	5.85798	Up	0.0053527	0.0108233	PRSS27	1	K09628|1|9e-176|619|ggo:101144935|serine protease 27 [EC:3.4.21.-]	-	GO:0004175//endopeptidase activity;GO:0004175//endopeptidase activity	GO:0019538//protein metabolic process;GO:0019538//protein metabolic process	gi|426380838|ref|XP_004057067.1|/3.73092e-130/PREDICTED: serine protease 27 [Gorilla gorilla gorilla]
924	1318	0	7	0.01	0.58	5.85798	Up	0.0053527	0.0108164	CD7	6	K06457|1|8e-96|353|hsa:924|CD7 antigen	GO:0031224//intrinsic component of membrane	GO:0004871//signal transducer activity	GO:0046649//lymphocyte activation;GO:0001894//tissue homeostasis;GO:0007167//enzyme linked receptor protein signaling pathway	gi|62823679|gb|AAY15454.1|/6.62453e-95/CD7 antigen [Homo sapiens]
6756	1316	0	7	0.01	0.58	5.85798	Up	0.0053527	0.0108119	SSX1	3	K15624|1|1e-91|339|hsa:6756|protein SSX1	GO:0043231//intracellular membrane-bounded organelle;GO:0043231//intracellular membrane-bounded organelle	GO:0005488//binding;GO:0003712//transcription cofactor activity;GO:0005488//binding;GO:0003712//transcription cofactor activity	GO:0006351//transcription, DNA-templated;GO:0006351//transcription, DNA-templated	gi|5032121|ref|NP_005626.1|/9.86539e-91/protein SSX1 [Homo sapiens]
10630	2824.63	2.06	105.31	0.07	4.03	5.84728	Up	2.64424e-31	1.91657e-30	PDPN	4	K16778|1|9e-94|347|ptr:456453|podoplanin	GO:0030175//filopodium;GO:0001726//ruffle;GO:0016021//integral component of membrane;GO:0005902//microvillus;GO:0030027//lamellipodium;GO:0030175//filopodium;GO:0001726//ruffle;GO:0016021//integral component of membrane;GO:0005902//microvillus;GO:0030027//lamellipodium;GO:0030175//filopodium;GO:0001726//ruffle;GO:0016021//integral component of membrane;GO:0005902//microvillus;GO:0030027//lamellip…	GO:0005372//water transmembrane transporter activity;GO:0005275//amine transmembrane transporter activity;GO:0051183//vitamin transporter activity;GO:0005372//water transmembrane transporter activity;GO:0005275//amine transmembrane transporter activity;GO:0051183//vitamin transporter activity;GO:0005372//water transmembrane transporter activity;GO:0005275//amine transmembrane transporter activity…	GO:0065008//regulation of biological quality;GO:0030323//respiratory tube development;GO:0001945//lymph vessel development;GO:0032989;GO:0048522;GO:0042044//fluid transport;GO:0006865//amino acid transport;GO:0065008//regulation of biological quality;GO:0030323//respiratory tube development;GO:0001945//lymph vessel development;GO:0032989;GO:0048522;GO:0042044//fluid transport;GO:0006865//amino ac…	gi|119572076|gb|EAW51691.1|/2.78109e-92/podoplanin, isoform CRA_a [Homo sapiens]
5055	1925.44	7	364	0.36	20.54	5.8343	Up	1.72593e-105	4.47043e-104	SERPINB2	2	K19821|1|0.0|778|hsa:5055|plasminogen activator inhibitor 2	GO:0043231//intracellular membrane-bounded organelle;GO:0016020//membrane;GO:0044421;GO:0043231//intracellular membrane-bounded organelle;GO:0016020//membrane;GO:0044421	GO:0004866//endopeptidase inhibitor activity;GO:0004866//endopeptidase inhibitor activity	GO:0006508//proteolysis;GO:0030195//negative regulation of blood coagulation;GO:0010466//negative regulation of peptidase activity;GO:0043066//negative regulation of apoptotic process;GO:0006508//proteolysis;GO:0030195//negative regulation of blood coagulation;GO:0010466//negative regulation of peptidase activity;GO:0043066//negative regulation of apoptotic process	gi|4505595|ref|NP_002566.1|/0/plasminogen activator inhibitor 2 [Homo sapiens]
91133	3585	0	19	0.01	0.57	5.83289	Up	7.4112e-07	2.06449e-06	L3MBTL4	1	K11461|1|1e-44|184|tca:654967|polycomb protein SCMH1	GO:0043231//intracellular membrane-bounded organelle;GO:0043231//intracellular membrane-bounded organelle	GO:0046914//transition metal ion binding;GO:0001071//nucleic acid binding transcription factor activity;GO:0046914//transition metal ion binding;GO:0001071//nucleic acid binding transcription factor activity	GO:0006351//transcription, DNA-templated;GO:0006325//chromatin organization;GO:0006351//transcription, DNA-templated;GO:0006325//chromatin organization	gi|530424985|ref|XP_005258223.1|/0/PREDICTED: lethal(3)malignant brain tumor-like protein 4 isoform X4 [Homo sapiens]
350	1216	0	6	0.01	0.54	5.75489	Up	0.0112236	0.0217458	APOH	2	K17305|1|0.0|724|cjc:100384972|beta-2-glycoprotein 1	GO:0034385;GO:0044464	GO:0005515//protein binding;GO:0005539//glycosaminoglycan binding;GO:0008289//lipid binding;GO:0060229//lipase activator activity	GO:0001525//angiogenesis;GO:0051004;GO:0010594//regulation of endothelial cell migration;GO:0033028//myeloid cell apoptotic process;GO:0031638//zymogen activation;GO:0001935//endothelial cell proliferation;GO:0006639//acylglycerol metabolic process;GO:0010656//negative regulation of muscle cell apoptotic process;GO:0009887//organ morphogenesis;GO:0034196//acylglycerol transport;GO:0030194//positi…	gi|675660951|ref|XP_002748690.2|/0/PREDICTED: beta-2-glycoprotein 1 isoform X1 [Callithrix jacchus]
27177	1068	1	47	0.09	4.86	5.75489	Up	1.91895e-14	7.8513e-14	IL36B	4	K05486|1|4e-93|343|hsa:27177|interleukin 1 family, member 8 (eta)	GO:0044421;GO:0044421	GO:0005126//cytokine receptor binding;GO:0005126//cytokine receptor binding	GO:0002376//immune system process;GO:0002376//immune system process	gi|20070252|ref|NP_055253.2|/3.44043e-92/interleukin-36 beta isoform 1 [Homo sapiens]
84667	1684	4	198	0.24	12.81	5.73809	Up	1.07219e-57	1.36735e-56	HES7	1	K09087|1|2e-71|272|ggo:101143952|hairy and enhancer of split 2/6/7	GO:0043231//intracellular membrane-bounded organelle	GO:0003676//nucleic acid binding	GO:0009888//tissue development;GO:0050794//regulation of cellular process;GO:0007275//multicellular organism development;GO:0048856//anatomical structure development;GO:0050794//regulation of cellular process;GO:0007275//multicellular organism development	gi|145207994|ref|NP_115969.2|/4.04281e-74/transcription factor HES-7 isoform 2 [Homo sapiens]
718	5148	194	9411	3.7	196.25	5.72902	Up	0	0	C3	3	K03990|1|0.0|3274|hsa:718|complement component 3	-	-	-	gi|115298678|ref|NP_000055.2|/0/complement C3 preproprotein [Homo sapiens]
728734	1299	0	6.11	0.01	0.52	5.70044	Up	0.0112236	0.021737	NPIPB8	1	K01896|1|1e-09|67.0|pps:100972336|medium-chain acyl-CoA synthetase [EC:6.2.1.2]	-	-	-	gi|858436574|ref|NP_001297065.1|/0/nuclear pore complex-interacting protein family member B8 [Homo sapiens]
219539	1731	1	49	0.06	3.08	5.68182	Up	4.53956e-15	1.90111e-14	YPEL4	2	K04371|1|2e-07|60.1|asn:102375250|mitogen-activated protein kinase 1/3 [EC:2.7.11.24]	GO:0031981//nuclear lumen	-	-	gi|537146482|gb|ERE69964.1|/1.21289e-89/protein yippee-like 4-like protein [Cricetulus griseus]
9047	1540	0	7	0.01	0.5	5.64386	Up	0.0053527	0.0108244	SH2D2A	1	K08273|1|0.0|721|hsa:9047|SH2 domain protein 2A	GO:0044424;GO:0044424;GO:0044424;GO:0044424	GO:0030674//protein binding, bridging;GO:0019904//protein domain specific binding;GO:0030674//protein binding, bridging;GO:0019904//protein domain specific binding;GO:0030674//protein binding, bridging;GO:0019904//protein domain specific binding;GO:0030674//protein binding, bridging;GO:0019904//protein domain specific binding	GO:0048646//anatomical structure formation involved in morphogenesis;GO:0032501//multicellular organismal process;GO:0023052//signaling;GO:0048869//cellular developmental process;GO:0048646//anatomical structure formation involved in morphogenesis;GO:0032501//multicellular organismal process;GO:0023052//signaling;GO:0048869//cellular developmental process;GO:0048646//anatomical structure formatio…	gi|239787758|ref|NP_001154914.1|/0/SH2 domain-containing protein 2A isoform 3 [Homo sapiens]
8468	1640	0	7.46	0.01	0.5	5.64386	Up	0.0053527	0.010813	FKBP6	1	K09572|1|0.0|670|rro:104681226|FK506-binding protein 6 [EC:5.2.1.8]	GO:0044464;GO:0044464;GO:0044464	GO:0005527//macrolide binding;GO:0016859//cis-trans isomerase activity;GO:0005527//macrolide binding;GO:0016859//cis-trans isomerase activity;GO:0005527//macrolide binding;GO:0016859//cis-trans isomerase activity	GO:0018193//peptidyl-amino acid modification;GO:0018193//peptidyl-amino acid modification;GO:0018193//peptidyl-amino acid modification	gi|635139404|ref|XP_008016547.1|/0/PREDICTED: LOW QUALITY PROTEIN: inactive peptidyl-prolyl cis-trans isomerase FKBP6 [Chlorocebus sabaeus]
5342	3016	0	13.38	0.01	0.48	5.58496	Up	6.29842e-05	0.000152884	PLGLB2	4	K01315|1|1e-55|221|pps:100982214|plasminogen [EC:3.4.21.7]	GO:0031091//platelet alpha granule;GO:0009897//external side of plasma membrane;GO:0044421	GO:0004175//endopeptidase activity;GO:0005515//protein binding	GO:0009888//tissue development;GO:0030198//extracellular matrix organization;GO:0008283//cell proliferation;GO:0030195//negative regulation of blood coagulation;GO:0007162//negative regulation of cell adhesion;GO:0006887//exocytosis;GO:0019725//cellular homeostasis;GO:0012502//induction of programmed cell death;GO:0060706//cell differentiation involved in embryonic placenta development;GO:0042692…	gi|387026|gb|AAA60113.1|/1.11398e-54/plasminogen [Homo sapiens]
23237	2948	39	1669	1.3	61.1	5.55459	Up	0	0	ARC	4	K15867|1|0.0|854|ggo:101141663|activity-regulated cytoskeleton-associated protein	GO:0030425//dendrite;GO:0044459;GO:0030141//secretory granule;GO:0044430	-	GO:0016192//vesicle-mediated transport;GO:0003002//regionalization;GO:0009888//tissue development;GO:0007611//learning or memory;GO:0048167//regulation of synaptic plasticity	gi|426360861|ref|XP_004047647.1|/0/PREDICTED: activity-regulated cytoskeleton-associated protein [Gorilla gorilla gorilla]
5309	1407	0	6	0.01	0.47	5.55459	Up	0.0112236	0.0217436	PITX3	3	K09357|1|3e-119|431|ssc:100154216|paired-like homeodomain transcription factor 3	GO:0043231//intracellular membrane-bounded organelle	-	GO:0007420//brain development;GO:0009653//anatomical structure morphogenesis;GO:0002088//lens development in camera-type eye;GO:0030182//neuron differentiation	gi|594679192|ref|XP_007187337.1|/2.23373e-120/PREDICTED: pituitary homeobox 3 isoform X2 [Balaenoptera acutorostrata scammoni]
55900	2483	0	10.8	0.01	0.47	5.55459	Up	0.000580634	0.00130279	ZNF302	1	K09228|1|0.0|1167|ptr:744102|KRAB domain-containing zinc finger protein	-	GO:0005488//binding;GO:0005488//binding;GO:0005488//binding;GO:0005488//binding;GO:0005488//binding;GO:0005488//binding;GO:0005488//binding;GO:0005488//binding;GO:0005488//binding;GO:0005488//binding;GO:0005488//binding	-	gi|931605962|ref|XP_014198118.1|/0/PREDICTED: LOW QUALITY PROTEIN: zinc finger protein 181 [Pan paniscus]
131450	1185.88	0	5	0.01	0.46	5.52356	Up	0.0235336	0.0435103	CD200R1	2	K06531|1|1e-06|57.8|pbi:103049946|poliovirus receptor-related protein 2	GO:0031224//intrinsic component of membrane;GO:0031224//intrinsic component of membrane;GO:0031224//intrinsic component of membrane;GO:0031224//intrinsic component of membrane	GO:0004871//signal transducer activity;GO:0004871//signal transducer activity;GO:0004871//signal transducer activity;GO:0004871//signal transducer activity	GO:0002682//regulation of immune system process;GO:0051704;GO:0002682//regulation of immune system process;GO:0051704;GO:0002682//regulation of immune system process;GO:0051704;GO:0002682//regulation of immune system process;GO:0051704	gi|25777659|ref|NP_740750.1|/1.07438e-165/cell surface glycoprotein CD200 receptor 1 isoform d precursor [Homo sapiens]
407977	1882	0	7.9	0.01	0.46	5.52356	Up	0.0053527	0.0108153	TNFSF12-TNFSF13	3	K05475|1|8e-90|333|pps:100978212|tumor necrosis factor ligand superfamily member 13	GO:0031981//nuclear lumen;GO:0044421	GO:0032813//tumor necrosis factor receptor superfamily binding	GO:0016070//RNA metabolic process;GO:0023052//signaling;GO:0045830//positive regulation of isotype switching;GO:0008283//cell proliferation	gi|26051250|ref|NP_742086.1|/8.89617e-158/TNFSF12-TNFSF13 protein [Homo sapiens]
149647	2332	0	10	0.01	0.46	5.52356	Up	0.000580634	0.00130203	FAM71A	3	K10772|1|3e-11|73.2|cmy:102936240|AP endonuclease 2 [EC:4.2.99.18]	-	-	-	gi|282721094|ref|NP_705834.2|/0/protein FAM71A [Homo sapiens]
100129291	1816	1	37	0.05	2.22	5.47249	Up	2.52076e-11	8.96275e-11	LOC100129291	1	K04188|1|7e-07|38.9|ngi:103751970|C-X-C chemokine receptor type 3	-	-	-	gi|397498828|ref|XP_003820176.1|/0/PREDICTED: uncharacterized protein CXorf49-like [Pan paniscus]
286178	2474	0	10	0.01	0.44	5.45943	Up	0.000580634	0.0013031	LOC286178	1	-	-	-	-	gi|119607205|gb|EAW86799.1|/1.02178e-18/hCG2041093, partial [Homo sapiens]
100130950	1746	0	7	0.01	0.44	5.45943	Up	0.0053527	0.010821	LOC100130950	1	-	-	-	-	gi|119610752|gb|EAW90346.1|/7.77525e-52/hCG1991536, isoform CRA_a [Homo sapiens]
728113	1929	0	7.89	0.01	0.44	5.45943	Up	0.0053527	0.010805	ANXA8L1	1	K17096|1|5e-175|617|hsa:728113|annexin A8	-	GO:0005543//phospholipid binding;GO:0046872//metal ion binding;GO:0046872//metal ion binding;GO:0005543//phospholipid binding	GO:0007599//hemostasis	gi|194384982|dbj|BAG60903.1|/6.32359e-159/unnamed protein product [Homo sapiens]
6444	2578.1	5	62	0.06	2.6	5.43741	Up	4.84614e-15	2.02685e-14	SGCD	1	K12563|1|1e-127|422|tup:102475622|delta-sarcoglycan	GO:0043232;GO:0031224//intrinsic component of membrane;GO:0016011//dystroglycan complex;GO:0043232;GO:0031224//intrinsic component of membrane;GO:0016011//dystroglycan complex;GO:0043232;GO:0031224//intrinsic component of membrane;GO:0016011//dystroglycan complex	-	GO:0048513//animal organ development;GO:0006996//organelle organization;GO:0048513//animal organ development;GO:0006996//organelle organization;GO:0048513//animal organ development;GO:0006996//organelle organization	gi|332238846|ref|XP_003268613.1|/6.47749e-173/PREDICTED: delta-sarcoglycan isoform X1 [Nomascus leucogenys]
26157	1523	0	6	0.01	0.43	5.42626	Up	0.0112236	0.0217414	GIMAP2	2	-	GO:0031224//intrinsic component of membrane	GO:0032561//guanyl ribonucleotide binding	-	gi|28416431|ref|NP_056475.1|/0/GTPase IMAP family member 2 [Homo sapiens]
63827	3470	0	14	0.01	0.43	5.42626	Up	3.00382e-05	7.51072e-05	BCAN	4	K06795|1|0.0|1086|hsa:63827|brevican	GO:0043005//neuron projection;GO:0031012//extracellular matrix;GO:0031224//intrinsic component of membrane;GO:0043005//neuron projection;GO:0031012//extracellular matrix;GO:0031224//intrinsic component of membrane	GO:0005539//glycosaminoglycan binding;GO:0005539//glycosaminoglycan binding	GO:0021543//pallium development;GO:0048167//regulation of synaptic plasticity;GO:0021543//pallium development;GO:0048167//regulation of synaptic plasticity	gi|38372931|ref|NP_940819.1|/0/brevican core protein isoform 2 precursor [Homo sapiens]
3653	4498	0	18	0.01	0.43	5.42626	Up	1.55398e-06	4.24322e-06	IPW	1	-	-	-	-	gi|675701347|ref|XP_008959674.1|/1.70115e-17/PREDICTED: uncharacterized protein LOC100988855 isoform X9 [Pan paniscus]
81551	2271	0	9	0.01	0.43	5.42626	Up	0.00121747	0.00264034	STMN4	1	K04381|1|6e-49|198|gja:107110808|stathmin	-	-	GO:0007165//signal transduction;GO:0007165//signal transduction;GO:0007165//signal transduction;GO:0007165//signal transduction	gi|148704049|gb|EDL35996.1|/1.31728e-102/stathmin-like 4, isoform CRA_d [Mus musculus]
3561	1560	0	6	0.01	0.42	5.39232	Up	0.0112236	0.0217546	IL2RG	2	K05070|1|0.0|739|hsa:3561|interleukin 2 receptor gamma	GO:0009986//cell surface;GO:0016021//integral component of membrane	GO:0004896//cytokine receptor activity;GO:0019838//growth factor binding	GO:0051704;GO:0002376//immune system process;GO:0007166//cell surface receptor signaling pathway	gi|4557882|ref|NP_000197.1|/0/cytokine receptor common subunit gamma precursor [Homo sapiens]
340359	1834	0	7	0.01	0.42	5.39232	Up	0.0053527	0.0108085	KLHL38	2	K13959|1|0.0|1141|hsa:340359|kelch-like protein 38	-	-	-	gi|194097389|ref|NP_001075144.2|/0/kelch-like protein 38 [Homo sapiens]
4929	3546	9	344	0.25	10.45	5.38543	Up	1.50701e-96	3.44743e-95	NR4A2	3	K08558|1|0.0|1092|pale:102878015|nuclear receptor subfamily 4 group A member 2	GO:0031981//nuclear lumen	GO:0046914//transition metal ion binding;GO:0004879//RNA polymerase II transcription factor activity, ligand-activated sequence-specific DNA binding;GO:0001071//nucleic acid binding transcription factor activity;GO:0046983//protein dimerization activity;GO:0003677//DNA binding	GO:0014075//response to amine;GO:0048469//cell maturation;GO:0007626//locomotory behavior;GO:0009755//hormone-mediated signaling pathway;GO:0042069//regulation of catecholamine metabolic process;GO:0042417//dopamine metabolic process;GO:0051239;GO:0007154//cell communication;GO:0044093;GO:0006950//response to stress;GO:0009636//response to toxic substance;GO:0021538//epithalamus development;GO:00…	gi|5453822|ref|NP_006177.1|/0/nuclear receptor subfamily 4 group A member 2 [Homo sapiens]
100133161	4614	0	17.81	0.01	0.41	5.35755	Up	3.25838e-06	8.72462e-06	LINC01001	1	K03006|1|1e-08|65.9|rro:104665965|DNA-directed RNA polymerase II subunit RPB1 [EC:2.7.7.6];K15192|2|7e-06|56.6|bfo:BRAFLDRAFT_64295|TATA-binding protein-associated factor [EC:3.6.4.-]	-	-	-	gi|194375846|dbj|BAG57267.1|/0/unnamed protein product [Homo sapiens]
2920	1234	22.64	837.76	1.84	74.57	5.34082	Up	1.11127e-232	7.89945e-231	CXCL2	3	K05505|1|1e-49|199|mcf:102123272|C-X-C motif chemokine 1/2/3	GO:0044421	GO:0005125//cytokine activity	GO:0006952//defense response;GO:0002376//immune system process;GO:0009607//response to biotic stimulus;GO:0042221//response to chemical	gi|966943489|ref|XP_001092240.2|/1.11477e-48/PREDICTED: uncharacterized protein LOC702067 [Macaca mulatta]
81553	4702	3	105	0.06	2.4	5.32193	Up	5.069e-30	3.54424e-29	FAM49A	3	-	GO:0044464	-	-	gi|148666026|gb|EDK98442.1|/0/DNA segment, Chr 12, ERATO Doi 553, expressed, isoform CRA_b, partial [Mus musculus]
9353	8033	0	30	0.01	0.4	5.32193	Up	2.1516e-10	7.31155e-10	SLIT2	2	K06839|1|0.0|3007|hsa:9353|slit 2	GO:0044424;GO:0016020//membrane;GO:0044421;GO:0044424;GO:0016020//membrane;GO:0044421;GO:0044424;GO:0016020//membrane;GO:0044421	GO:0004857//enzyme inhibitor activity;GO:0005102//receptor binding;GO:0046872//metal ion binding;GO:0005539//glycosaminoglycan binding;GO:0042802//identical protein binding;GO:0001948//glycoprotein binding;GO:0043236//laminin binding;GO:0004857//enzyme inhibitor activity;GO:0005102//receptor binding;GO:0046872//metal ion binding;GO:0005539//glycosaminoglycan binding;GO:0042802//identical protein …	GO:0048675//axon extension;GO:0001763//morphogenesis of a branching structure;GO:0006915//apoptotic process;GO:0001932//regulation of protein phosphorylation;GO:0035295//tube development;GO:0031290//retinal ganglion cell axon guidance;GO:0002689//negative regulation of leukocyte chemotaxis;GO:0051384//response to glucocorticoid;GO:0021827;GO:0031346//positive regulation of cell projection organiz…	gi|574281850|ref|NP_001276064.1|/0/slit homolog 2 protein isoform 2 precursor [Homo sapiens]
6004	2432	2	71	0.08	3.16	5.30378	Up	1.06766e-20	5.54425e-20	RGS16	3	K16449|1|1e-103|380|cjc:100404849|regulator of G-protein signaling	GO:0044425;GO:0044424	GO:0060089;GO:0008047//enzyme activator activity;GO:0005515//protein binding	GO:0050953//sensory perception of light stimulus;GO:0007186//G-protein coupled receptor signaling pathway	gi|675745643|ref|XP_002760338.2|/1.11591e-102/PREDICTED: regulator of G-protein signaling 16 isoform X1 [Callithrix jacchus]
5639	1411	0	5	0.01	0.39	5.2854	Up	0.0235336	0.0434684	PRRG2	1	K01321|1|1e-11|73.9|gfr:102038061|coagulation factor IX (Christmas factor) [EC:3.4.21.22];K01314|3|8e-11|71.2|ptg:102964764|coagulation factor X [EC:3.4.21.6]	GO:0016021//integral component of membrane;GO:0016021//integral component of membrane	-	-	gi|635040471|ref|XP_007995760.1|/9.17209e-91/PREDICTED: transmembrane gamma-carboxyglutamic acid protein 2 isoform X1 [Chlorocebus sabaeus]
3112	1388	0	5	0.01	0.39	5.2854	Up	0.0235336	0.0434517	HLA-DOB	3	K06752|1|8e-163|575|ggo:101137108|major histocompatibility complex, class II	GO:0031224//intrinsic component of membrane;GO:0005764//lysosome;GO:0042611;GO:0031090//organelle membrane	GO:0004888//transmembrane signaling receptor activity	GO:0019221//cytokine-mediated signaling pathway;GO:0050851//antigen receptor-mediated signaling pathway;GO:0019882//antigen processing and presentation;GO:0031294//lymphocyte costimulation	gi|426352669|ref|XP_004043832.1|/6.73581e-162/PREDICTED: HLA class II histocompatibility antigen, DO beta chain-like [Gorilla gorilla gorilla]
100533955	4303	0	15.34	0.01	0.38	5.24793	Up	1.43257e-05	3.66312e-05	SENP3-EIF4A1	1	K08593|1|0.0|924|hsa:26168|sentrin-specific protease 3 [EC:3.4.22.68]	GO:0035097//histone methyltransferase complex	GO:0019783//ubiquitin-like protein-specific protease activity	GO:0019538//protein metabolic process	gi|21361499|ref|NP_056485.2|/0/sentrin-specific protease 3 [Homo sapiens]
27099	2569	0	9	0.01	0.38	5.24793	Up	0.00121747	0.00263974	SND1-IT1	1	-	-	-	-	gi|74734261|sp|Q9HBX3.1|SNIT1_HUMAN/1.1288e-60/RecName: Full=Uncharacterized protein encoded by SND1-IT1; AltName: Full=Brain and nasopharyngeal carcinoma susceptibility protein NSG-x; AltName: Full=Nasopharyngeal carcinoma-associated gene 8 protein; AltName: Full=SND1 intronic transcript 1
59284	2345	0	8	0.01	0.37	5.20945	Up	0.0025528	0.00535943	CACNG7	4	K04872|1|2e-159|565|cjc:100398831|voltage-dependent calcium channel gamma-7	GO:0034704//calcium channel complex	GO:0005262//calcium channel activity	GO:0006816//calcium ion transport;GO:0032412//regulation of ion transmembrane transporter activity	gi|675763886|ref|XP_008986842.1|/1.3768e-158/PREDICTED: voltage-dependent calcium channel gamma-7 subunit [Callithrix jacchus]
399844	4874	0	16.59	0.01	0.37	5.20945	Up	6.83218e-06	1.78724e-05	LINC01002	1	K05185|1|3e-19|101|rno:65191|gamma-aminobutyric acid receptor subunit epsilon	-	-	-	gi|194381138|dbj|BAG64137.1|/0/unnamed protein product [Homo sapiens]
1618	3054	0	10	0.01	0.35	5.12928	Up	0.000580634	0.00130219	DAZL	3	K14411|1|2e-07|61.2|oas:101115209|RNA-binding protein Musashi;K13126|2|2e-07|60.8|rno:291615|polyadenylate-binding protein	GO:0043231//intracellular membrane-bounded organelle;GO:0043231//intracellular membrane-bounded organelle	GO:0090079//translation regulator activity, nucleic acid binding;GO:0090079//translation regulator activity, nucleic acid binding	GO:0048869//cellular developmental process;GO:0048232//male gamete generation;GO:0006446//regulation of translational initiation;GO:0003006//developmental process involved in reproduction;GO:0048869//cellular developmental process;GO:0048232//male gamete generation;GO:0006446//regulation of translational initiation;GO:0003006//developmental process involved in reproduction	gi|25121978|ref|NP_001342.2|/6.21692e-162/deleted in azoospermia-like isoform 2 [Homo sapiens]
257019	3108.5	1	20.01	0.02	0.69	5.10852	Up	4.23604e-06	1.12607e-05	FRMD3	1	-	GO:0031224//intrinsic component of membrane;GO:0043232;GO:0031224//intrinsic component of membrane;GO:0043232;GO:0031224//intrinsic component of membrane;GO:0043232;GO:0031224//intrinsic component of membrane;GO:0043232;GO:0031224//intrinsic component of membrane;GO:0043231//intracellular membrane-bounded organelle;GO:0043232	GO:0005515//protein binding;GO:0005515//protein binding;GO:0005515//protein binding;GO:0005515//protein binding;GO:0005515//protein binding	-	gi|117500790|ref|NP_777598.3|/0/FERM domain-containing protein 3 isoform 1 [Homo sapiens]
5097	3543.96	1	34	0.03	1.03	5.10154	Up	2.14916e-10	7.30456e-10	PCDH1	3	K16498|1|0.0|2189|ptr:750154|protocadherin delta 1	GO:0030054//cell junction;GO:0016021//integral component of membrane;GO:0030054//cell junction;GO:0016021//integral component of membrane;GO:0030054//cell junction;GO:0016021//integral component of membrane;GO:0016021//integral component of membrane;GO:0030054//cell junction	GO:0046872//metal ion binding;GO:0046872//metal ion binding	GO:0048731//system development;GO:0016337//single organismal cell-cell adhesion;GO:0007154//cell communication;GO:0048731//system development;GO:0007154//cell communication;GO:0048731//system development;GO:0016337//single organismal cell-cell adhesion;GO:0007154//cell communication;GO:0048731//system development;GO:0007154//cell communication;GO:0016337//single organismal cell-cell adhesion	gi|519666790|ref|NP_001265542.1|/0/protocadherin-1 isoform 3 [Homo sapiens]
10871	1602	0	5	0.01	0.34	5.08746	Up	0.0235336	0.0434977	CD300C	4	K06719|1|1e-106|389|hsa:10871|CD300A/C/E/H antigen	GO:0016021//integral component of membrane	GO:0004872//receptor activity	GO:0006952//defense response	gi|5729776|ref|NP_006669.1|/1.08923e-105/CMRF35-like molecule 6 precursor [Homo sapiens]
100289124	1767	0	5.55	0.01	0.34	5.08746	Up	0.0235336	0.0434935	FAM27E2	2	-	-	GO:0005488//binding	-	gi|426361914|ref|XP_004048132.1|/4.48648e-39/PREDICTED: protein FAM27L-like [Gorilla gorilla gorilla]
8787	1982.3	0	6	0.01	0.33	5.04439	Up	0.0112236	0.021748	RGS9	3	K13765|1|0.0|1297|hsa:8787|regulator of G-protein signaling 9	GO:0043231//intracellular membrane-bounded organelle;GO:0031234//extrinsic component of cytoplasmic side of plasma membrane;GO:0043231//intracellular membrane-bounded organelle;GO:0031234//extrinsic component of cytoplasmic side of plasma membrane;GO:0043231//intracellular membrane-bounded organelle;GO:0031234//extrinsic component of cytoplasmic side of plasma membrane	GO:0008047//enzyme activator activity;GO:0060089;GO:0005515//protein binding;GO:0008047//enzyme activator activity;GO:0060089;GO:0005515//protein binding;GO:0008047//enzyme activator activity;GO:0060089;GO:0005515//protein binding	GO:0048731//system development;GO:0048545//response to steroid hormone;GO:0007186//G-protein coupled receptor signaling pathway;GO:0050953//sensory perception of light stimulus;GO:0048731//system development;GO:0048545//response to steroid hormone;GO:0007186//G-protein coupled receptor signaling pathway;GO:0050953//sensory perception of light stimulus;GO:0048731//system development;GO:0048545//re…	gi|126365761|ref|NP_003826.2|/0/regulator of G-protein signaling 9 isoform 1 [Homo sapiens]
729873	2260	0	6.81	0.01	0.33	5.04439	Up	0.0112236	0.0217326	TBC1D3	3	K20134|1|0.0|1076|hsa:414060|TBC1 domain family member 3	GO:0044464	-	-	gi|599044928|ref|NP_001116863.3|/0/TBC1 domain family member 3 [Homo sapiens]
284757	2043	0	6.14	0.01	0.33	5.04439	Up	0.0112236	0.0217282	MIR646HG	1	K12581|1|4e-16|70.1|nle:100584332|CCR4-NOT transcription complex subunit 7/8;K17985|3|8e-15|55.8|hsa:55626|activating molecule in BECN1-regulated autophagy protein 1;K11447|5|4e-14|62.8|ptr:449579|histone demethylase [EC:1.14.11.-]	GO:0034399//nuclear periphery	GO:0005488//binding	GO:0000122//negative regulation of transcription from RNA polymerase II promoter;GO:0007599//hemostasis	gi|11493483|gb|AAG35515.1|AF130117_48/2.51566e-24/PRO2550 [Homo sapiens]
727851	7299	0	22.47	0.01	0.33	5.04439	Up	8.03928e-08	2.37601e-07	RGPD8	1	K12172|1|0.0|3231|hsa:727851|E3 SUMO-protein ligase RanBP2	-	-	-	gi|256600210|ref|NP_001157935.1|/0/RANBP2-like and GRIP domain-containing protein 8 [Homo sapiens]
166655	2016	0	6.19	0.01	0.33	5.04439	Up	0.0112236	0.0217173	TRIM60	2	K12029|1|0.0|972|hsa:166655|tripartite motif-containing protein 60/61	GO:0044464;GO:0044464	GO:0046914//transition metal ion binding;GO:0046914//transition metal ion binding	-	gi|22749269|ref|NP_689833.1|/0/tripartite motif-containing protein 60 [Homo sapiens]
100506164	1955	0	6	0.01	0.33	5.04439	Up	0.0112236	0.0217129	HSFX1	2	K16482|1|1e-15|87.8|phi:102108744|centriolar protein POC1;K15694|2|3e-12|76.3|mze:101480214|RING finger protein 43 [EC:2.3.2.27];K09414|3|5e-08|62.4|dsi:Dsimw501_GD20440|heat shock transcription factor 1;K09416|5|5e-08|62.4|xtr:733835|heat shock transcription factor 3	GO:0043231//intracellular membrane-bounded organelle	GO:0003677//DNA binding;GO:0001071//nucleic acid binding transcription factor activity	GO:0006351//transcription, DNA-templated	gi|7706603|ref|NP_057237.1|/0/heat shock transcription factor, X-linked [Homo sapiens]
3310	2370	12	354	0.5	16.17	5.01525	Up	6.3294e-96	1.43764e-94	HSPA6	4	K03283|1|0.0|1159|hsa:3310|heat shock 70kDa protein 1/8	-	GO:0032559//adenyl ribonucleotide binding	GO:0006950//response to stress	gi|34419635|ref|NP_002146.2|/0/heat shock 70 kDa protein 6 [Homo sapiens]
467	2061.87	72	2127	3.49	111.94	5.00335	Up	0	0	ATF3	2	K09032|1|1e-75|265|chx:102183991|activating transcription factor 3	GO:0031981//nuclear lumen;GO:0031981//nuclear lumen;GO:0031981//nuclear lumen;GO:0031981//nuclear lumen;GO:0031981//nuclear lumen;GO:0031981//nuclear lumen	GO:0003712//transcription cofactor activity;GO:0001071//nucleic acid binding transcription factor activity;GO:0003677//DNA binding;GO:0005515//protein binding;GO:0003712//transcription cofactor activity;GO:0001071//nucleic acid binding transcription factor activity;GO:0003677//DNA binding;GO:0005515//protein binding;GO:0003712//transcription cofactor activity;GO:0001071//nucleic acid binding tran…	GO:0006351//transcription, DNA-templated;GO:0006006//glucose metabolic process;GO:0008283//cell proliferation;GO:0006351//transcription, DNA-templated;GO:0006006//glucose metabolic process;GO:0008283//cell proliferation;GO:0006351//transcription, DNA-templated;GO:0006006//glucose metabolic process;GO:0008283//cell proliferation;GO:0006351//transcription, DNA-templated;GO:0006006//glucose metaboli…	gi|635130631|ref|XP_007986692.1|/6.82865e-107/PREDICTED: cyclic AMP-dependent transcription factor ATF-3 [Chlorocebus sabaeus]
1101	1712	0	5	0.01	0.32	5	Up	0.0235336	0.0434392	CHAD	2	K06248|1|0.0|659|hsa:1101|chondroadherin	GO:0031012//extracellular matrix	GO:0005198//structural molecule activity	GO:0016049//cell growth	gi|153251229|ref|NP_001258.2|/0/chondroadherin precursor [Homo sapiens]
5743	4507	19	540	0.41	12.88	4.97336	Up	1.00452e-144	3.92661e-143	PTGS2	3	K11987|1|0.0|1184|hsa:5743|prostaglandin-endoperoxide synthase 2 [EC:1.14.99.1]	GO:0031090//organelle membrane;GO:0032991//macromolecular complex;GO:0044459;GO:0042995//cell projection;GO:0044432	GO:0016705//oxidoreductase activity, acting on paired donors, with incorporation or reduction of molecular oxygen;GO:0005506//iron ion binding;GO:0016209//antioxidant activity;GO:0016701//oxidoreductase activity, acting on single donors with incorporation of molecular oxygen;GO:0005515//protein binding	GO:0006915//apoptotic process;GO:0019229//regulation of vasoconstriction;GO:0008284//positive regulation of cell proliferation;GO:0001660//fever generation;GO:0048167//regulation of synaptic plasticity;GO:0003006//developmental process involved in reproduction;GO:0007292//female gamete generation;GO:0001503//ossification;GO:0031960//response to corticosteroid;GO:0007611//learning or memory;GO:003…	gi|4506265|ref|NP_000954.1|/0/prostaglandin G/H synthase 2 precursor [Homo sapiens]
9066	6188	1	36	0.02	0.62	4.9542	Up	5.15312e-11	1.80218e-10	SYT7	1	K19907|1|0.0|866|myb:102260721|synaptotagmin-7	GO:0031224//intrinsic component of membrane;GO:0000323//lytic vacuole;GO:0008021//synaptic vesicle;GO:0044459;GO:0031224//intrinsic component of membrane;GO:0000323//lytic vacuole;GO:0044459;GO:0030136//clathrin-coated vesicle	GO:0046872//metal ion binding;GO:0043169//cation binding	GO:0007009//plasma membrane organization;GO:0017156//calcium ion regulated exocytosis;GO:0030073//insulin secretion;GO:0007009//plasma membrane organization;GO:0017156//calcium ion regulated exocytosis;GO:0030073//insulin secretion	gi|38570146|ref|NP_004191.2|/0/synaptotagmin-7 isoform 2 [Homo sapiens]
6096	3604	1	31	0.03	0.93	4.9542	Up	1.82022e-09	5.88834e-09	RORB	3	K08533|1|0.0|872|mcf:102146956|RAR-related orphan receptor beta	GO:0031981//nuclear lumen	GO:0046914//transition metal ion binding;GO:0001071//nucleic acid binding transcription factor activity;GO:0003677//DNA binding;GO:0004879//RNA polymerase II transcription factor activity, ligand-activated sequence-specific DNA binding	GO:0050953//sensory perception of light stimulus;GO:0009755//hormone-mediated signaling pathway;GO:0001754//eye photoreceptor cell differentiation	gi|349096|gb|AAA42095.1|/0/transcription factor, partial [Rattus norvegicus]
133	1606	132	3704	8.19	251.55	4.94084	Up	0	0	ADM	2	K12333|1|9e-92|340|pps:100984565|adrenomedullin	GO:0044424;GO:0044421	GO:0001664//G-protein coupled receptor binding	GO:0002027//regulation of heart rate;GO:0014020;GO:0006700//C21-steroid hormone biosynthetic process;GO:0040007//growth;GO:0009914//hormone transport;GO:0042476//odontogenesis;GO:0008283//cell proliferation;GO:0019229//regulation of vasoconstriction;GO:0031099//regeneration;GO:0019935//cyclic-nucleotide-mediated signaling;GO:0042311//vasodilation;GO:0007154//cell communication;GO:0051480//regulat…	gi|402894246|ref|XP_003910279.1|/3.39588e-101/PREDICTED: ADM isoform X2 [Papio anubis]
1475	838	6	168	0.73	22.34	4.93559	Up	7.02598e-46	7.19966e-45	CSTA	3	K13907|1|1e-50|201|umr:103678766|cystatin-A/B	GO:0005856//cytoskeleton;GO:0043231//intracellular membrane-bounded organelle	GO:0019899//enzyme binding;GO:0004866//endopeptidase inhibitor activity	GO:0006464//cellular protein modification process;GO:0051346//negative regulation of hydrolase activity;GO:0009913//epidermal cell differentiation	gi|671031184|ref|XP_008706392.1|/1.18197e-49/PREDICTED: cystatin-A isoform X1 [Ursus maritimus]
3576	1718	106	2945	6.14	186.68	4.92618	Up	0	0	CXCL8	3	K10030|1|1e-39|167|pon:100437111|interleukin 8	GO:0044421	GO:0005125//cytokine activity;GO:0045236//CXCR chemokine receptor binding	GO:0006952//defense response;GO:0048565//digestive tract development;GO:0022402//cell cycle process;GO:0048646//anatomical structure formation involved in morphogenesis;GO:0019932//second-messenger-mediated signaling;GO:0050927//positive regulation of positive chemotaxis;GO:0002690//positive regulation of leukocyte chemotaxis;GO:0007155//cell adhesion;GO:0045069//regulation of viral genome replic…	gi|10834978|ref|NP_000575.1|/9.63139e-39/interleukin-8 precursor [Homo sapiens]
5016	2258	1	25	0.04	1.2	4.90689	Up	1.27322e-07	3.71777e-07	OVGP1	3	K17526|1|0.0|1296|hsa:5016|oviduct-specific glycoprotein	GO:0016023//cytoplasmic, membrane-bounded vesicle	GO:0004553//hydrolase activity, hydrolyzing O-glycosyl compounds;GO:0043167//ion binding	GO:0009566//fertilization;GO:0006026	gi|58386720|ref|NP_002548.3|/0/oviduct-specific glycoprotein precursor [Homo sapiens]
3702	4366	0	12	0.01	0.3	4.90689	Up	0.000132065	0.000312389	ITK	3	K07363|1|0.0|1284|hsa:3702|IL2-inducible T-cell kinase [EC:2.7.10.2]	GO:0044444//cytoplasmic part;GO:0016020//membrane	GO:0043169//cation binding;GO:0004713//protein tyrosine kinase activity;GO:0032559//adenyl ribonucleotide binding	GO:0006952//defense response;GO:0050851//antigen receptor-mediated signaling pathway;GO:0006464//cellular protein modification process	gi|15718680|ref|NP_005537.3|/0/tyrosine-protein kinase ITK/TSK [Homo sapiens]
445582	3440	0	9.65	0.01	0.3	4.90689	Up	0.00121747	0.00263944	POTEE	1	K17299|1|0.0|2165|hsa:445582|POTE ankyrin domain family protein	GO:0044444//cytoplasmic part	GO:0032559//adenyl ribonucleotide binding	-	gi|134133226|ref|NP_001077007.1|/0/POTE ankyrin domain family member E [Homo sapiens]
6303	1092.03	504	13292	45.83	1342.26	4.87223	Up	0	0	SAT1	2	K00657|1|1e-93|219|ggo:101139591|diamine N-acetyltransferase [EC:2.3.1.57]	GO:0044444//cytoplasmic part;GO:0044444//cytoplasmic part	GO:0008080//N-acetyltransferase activity;GO:0019808//polyamine binding;GO:0008080//N-acetyltransferase activity;GO:0019808//polyamine binding	GO:0006595//polyamine metabolic process;GO:0008283//cell proliferation;GO:0006595//polyamine metabolic process;GO:0008283//cell proliferation	gi|33086594|gb|AAP92609.1|/6.59869e-95/Ab2-402 [Rattus norvegicus]
57834	2973	0	8	0.01	0.29	4.85798	Up	0.0025528	0.00535767	CYP4F11	1	K17729|1|0.0|1019|hsa:57834|cytochrome P450, family 4, subfamily F, polypeptide 11 [EC:1.14.14.1 1.14.13.194]	GO:0031090//organelle membrane;GO:0043231//intracellular membrane-bounded organelle;GO:0031224//intrinsic component of membrane;GO:0031090//organelle membrane;GO:0043231//intracellular membrane-bounded organelle;GO:0031224//intrinsic component of membrane	GO:0005506//iron ion binding;GO:0016712//oxidoreductase activity, acting on paired donors, with incorporation or reduction of molecular oxygen, reduced flavin or flavoprotein as one donor, and incorporation of one atom of oxygen;GO:0005506//iron ion binding;GO:0016712//oxidoreductase activity, acting on paired donors, with incorporation or reduction of molecular oxygen, reduced flavin or flavopro…	GO:0006952//defense response;GO:0044237//cellular metabolic process;GO:0006952//defense response;GO:0044237//cellular metabolic process	gi|193083178|ref|NP_067010.3|/0/phylloquinone omega-hydroxylase CYP4F11 precursor [Homo sapiens]
64757	2258	0	6	0.01	0.29	4.85798	Up	0.0112236	0.0217348	MARC1	3	K15631|1|2e-23|114|gfr:102035844|molybdenum cofactor sulfurtransferase [EC:2.8.1.9]	GO:0019866//organelle inner membrane;GO:0043231//intracellular membrane-bounded organelle	GO:0046914//transition metal ion binding;GO:0048037//cofactor binding;GO:0003824//catalytic activity	GO:0008152//metabolic process	gi|224600454|ref|NP_073583.3|/2.91269e-174/mitochondrial amidoxime-reducing component 1 precursor [Homo sapiens]
1370	3025.01	1	24	0.03	0.86	4.8413	Up	2.57404e-07	7.38579e-07	CPN2	1	K13023|1|0.0|990|hsa:1370|carboxypeptidase N regulatory subunit	-	-	GO:0031647//regulation of protein stability;GO:0031647//regulation of protein stability	gi|119598461|gb|EAW78055.1|/0/hCG2040284, partial [Homo sapiens]
147906	2834	4	105	0.14	4	4.8365	Up	7.35534e-29	4.97256e-28	DACT3	1	-	-	-	-	gi|182507165|ref|NP_659493.2|/1.65692e-169/dapper homolog 3 isoform 1 [Homo sapiens]
645369	1920	0	5	0.01	0.28	4.80735	Up	0.0235336	0.0434642	TMEM200C	1	-	-	-	-	gi|122692281|ref|NP_001073678.1|/0/transmembrane protein 200C [Homo sapiens]
10750	1924	0	5	0.01	0.28	4.80735	Up	0.0235336	0.0434475	GRAP	1	K04364|1|2e-50|203|mcc:702473|growth factor receptor-binding protein 2	GO:0044424;GO:0044424	GO:0030674//protein binding, bridging;GO:0030674//protein binding, bridging	GO:0007154//cell communication;GO:0007264//small GTPase mediated signal transduction;GO:0007154//cell communication;GO:0007264//small GTPase mediated signal transduction	gi|530409733|ref|XP_005256482.1|/9.26187e-102/PREDICTED: GRB2-related adapter protein isoform X1 [Homo sapiens]
100529145	3330	0	8.53	0.01	0.28	4.80735	Up	0.0025528	0.00535474	TEN1-CDK3	1	K02088|1|0.0|644|mcc:705330|cyclin-dependent kinase 3 [EC:2.7.11.22]	-	GO:0004674//protein serine/threonine kinase activity;GO:0032559//adenyl ribonucleotide binding	GO:0006464//cellular protein modification process;GO:0000087//mitotic M phase	gi|119609759|gb|EAW89353.1|/0/cyclin-dependent kinase 3, isoform CRA_a [Homo sapiens]
161145	4068	1	21	0.02	0.56	4.80735	Up	2.10842e-06	5.71244e-06	TMEM229B	2	-	-	-	-	gi|820971902|ref|XP_012359810.1|/1.10608e-105/PREDICTED: transmembrane protein 229B isoform X1 [Nomascus leucogenys]
1159	1992	0	5	0.01	0.27	4.75489	Up	0.0235336	0.0435019	CKMT1B	1	K00933|1|4e-86|204|oas:101122189|creatine kinase [EC:2.7.3.2]	GO:0019866//organelle inner membrane;GO:0043231//intracellular membrane-bounded organelle;GO:0019866//organelle inner membrane;GO:0043231//intracellular membrane-bounded organelle;GO:0019866//organelle inner membrane;GO:0043231//intracellular membrane-bounded organelle;GO:0019866//organelle inner membrane;GO:0043231//intracellular membrane-bounded organelle;GO:0019866//organelle inner membrane;GO…	GO:0016301//kinase activity;GO:0032559//adenyl ribonucleotide binding;GO:0016301//kinase activity;GO:0032559//adenyl ribonucleotide binding;GO:0016301//kinase activity;GO:0032559//adenyl ribonucleotide binding;GO:0016301//kinase activity;GO:0032559//adenyl ribonucleotide binding;GO:0016301//kinase activity;GO:0032559//adenyl ribonucleotide binding	GO:0006599;GO:0006796//phosphate-containing compound metabolic process;GO:0006599;GO:0006796//phosphate-containing compound metabolic process;GO:0006599;GO:0006599;GO:0006599	gi|966951360|ref|XP_014997561.1|/0/PREDICTED: creatine kinase U-type, mitochondrial [Macaca mulatta]
63978	2344	0	5.84	0.01	0.27	4.75489	Up	0.0235336	0.0434893	PRDM14	3	K11255|1|4e-47|192|mgp:100544860|nuclear receptor coactivator 2;K12463|2|2e-45|187|sko:102803465|PR domain zinc finger protein 4;K09228|4|7e-41|171|spu:105436471|KRAB domain-containing zinc finger protein	GO:0043231//intracellular membrane-bounded organelle	GO:0046914//transition metal ion binding;GO:0003676//nucleic acid binding	GO:0045165//cell fate commitment;GO:0001894//tissue homeostasis;GO:0003006//developmental process involved in reproduction;GO:0010467//gene expression;GO:0032989;GO:0019953//sexual reproduction	gi|13375636|ref|NP_078780.1|/0/PR domain zinc finger protein 14 [Homo sapiens]
11248	5553	0	14	0.01	0.27	4.75489	Up	3.00382e-05	7.5117e-05	NXPH3	2	K16658|1|1e-154|551|ptr:104002950|neurexophilin-3	-	GO:0005515//protein binding	GO:0007186//G-protein coupled receptor signaling pathway	gi|694968847|ref|XP_009431218.1|/9.2351e-154/PREDICTED: neurexophilin-3 [Pan troglodytes]
43	2407.1	0	6	0.01	0.27	4.75489	Up	0.0112236	0.0217304	ACHE	2	K01049|1|0.0|1147|pps:100980268|acetylcholinesterase [EC:3.1.1.7]	GO:0005604//basement membrane;GO:0043231//intracellular membrane-bounded organelle;GO:0031224//intrinsic component of membrane;GO:0044459;GO:0044444//cytoplasmic part;GO:0005604//basement membrane;GO:0043231//intracellular membrane-bounded organelle;GO:0031224//intrinsic component of membrane;GO:0044459;GO:0044444//cytoplasmic part;GO:0005604//basement membrane;GO:0043231//intracellular membrane-…	GO:0043236//laminin binding;GO:0042165//neurotransmitter binding;GO:0042802//identical protein binding;GO:0043236//laminin binding;GO:0042165//neurotransmitter binding;GO:0042802//identical protein binding;GO:0043236//laminin binding;GO:0042165//neurotransmitter binding;GO:0042802//identical protein binding;GO:0043236//laminin binding;GO:0042165//neurotransmitter binding;GO:0042802//identical pro…	GO:0001649//osteoblast differentiation;GO:0001881//receptor recycling;GO:0006898//receptor-mediated endocytosis;GO:0006259//DNA metabolic process;GO:0048513//animal organ development;GO:0009100//glycoprotein metabolic process;GO:0032800//receptor biosynthetic process;GO:0051259//protein oligomerization;GO:0048522;GO:0006950//response to stress;GO:0007399//nervous system development;GO:0007271//sy…	gi|767947843|ref|XP_011514527.1|/0/PREDICTED: acetylcholinesterase isoform X2 [Homo sapiens]
123	2029	0	5	0.01	0.27	4.75489	Up	0.0235336	0.0434433	PLIN2	1	K17284|1|0.0|775|hsa:123|perilipin-2	GO:0043231//intracellular membrane-bounded organelle;GO:0044444//cytoplasmic part;GO:0016020//membrane;GO:0043231//intracellular membrane-bounded organelle;GO:0044444//cytoplasmic part;GO:0016020//membrane	-	GO:0006629//lipid metabolic process;GO:0015908//fatty acid transport;GO:0010033//response to organic substance;GO:0006629//lipid metabolic process;GO:0015908//fatty acid transport;GO:0010033//response to organic substance	gi|34577059|ref|NP_001113.2|/0/perilipin-2 [Homo sapiens]
10636	2418	2	48	0.08	2.15	4.74819	Up	1.26828e-13	5.00969e-13	RGS14	4	K17706|1|0.0|1084|hsa:10636|regulator of G-protein signaling 14	GO:0015630//microtubule cytoskeleton;GO:0016020//membrane	GO:0008047//enzyme activator activity;GO:0004871//signal transducer activity;GO:0015631//tubulin binding	GO:0007186//G-protein coupled receptor signaling pathway;GO:0000226//microtubule cytoskeleton organization	gi|635125597|ref|XP_008013613.1|/0/PREDICTED: regulator of G-protein signaling 14 isoform X1 [Chlorocebus sabaeus]
2642	2053	0	5	0.01	0.26	4.70044	Up	0.0235336	0.0434601	GCGR	4	K04583|1|0.0|937|hsa:2642|glucagon receptor	GO:0031224//intrinsic component of membrane;GO:0043231//intracellular membrane-bounded organelle	GO:0042277//peptide binding;GO:0004930//G-protein coupled receptor activity	GO:0016192//vesicle-mediated transport;GO:0031667//response to nutrient levels;GO:0007188//adenylate cyclase-modulating G-protein coupled receptor signaling pathway;GO:0033762//response to glucagon;GO:0015980//energy derivation by oxidation of organic compounds;GO:0008015//blood circulation	gi|4503947|ref|NP_000151.1|/0/glucagon receptor precursor [Homo sapiens]
10326	2494	0	5.92	0.01	0.26	4.70044	Up	0.0235336	0.043435	SIRPB1	3	K06551|1|0.0|669|pps:100990170|signal-regulatory protein alpha/beta1/gamma	GO:0016021//integral component of membrane;GO:0016021//integral component of membrane;GO:0016021//integral component of membrane;GO:0016021//integral component of membrane;GO:0016021//integral component of membrane	GO:0005488//binding;GO:0019904//protein domain specific binding;GO:0005488//binding;GO:0019904//protein domain specific binding;GO:0005488//binding	GO:0034330;GO:0007165//signal transduction;GO:0007599//hemostasis;GO:0002376//immune system process;GO:0034330;GO:0007165//signal transduction;GO:0034330;GO:0007165//signal transduction;GO:0007599//hemostasis;GO:0002376//immune system process;GO:0034330;GO:0007165//signal transduction;GO:0034330;GO:0007165//signal transduction	gi|209529703|ref|NP_001129316.1|/0/signal-regulatory protein beta-1 isoform 3 precursor [Homo sapiens]
100526767	3373	0	7.96	0.01	0.25	4.64386	Up	0.0053527	0.0108187	RNF103-CHMP3	1	K12193|1|2e-109|399|hsa:100526767|charged multivesicular body protein 3	-	-	-	gi|931566370|ref|XP_014199354.1|/4.2932e-111/PREDICTED: charged multivesicular body protein 3 isoform X2 [Pan paniscus]
4807	2594	0	6	0.01	0.25	4.64386	Up	0.0112236	0.0217107	NHLH1	3	K09075|1|1e-24|118|lve:103072136|nescient helix-loop-helix protein	-	-	GO:0032502//developmental process	gi|157787010|ref|NP_001099440.1|/8.55737e-24/helix-loop-helix protein 1 [Rattus norvegicus]
51085	3225	1	22	0.03	0.74	4.62449	Up	1.04759e-06	2.89135e-06	MLXIPL	2	K09113|1|0.0|1295|hsa:51085|MAX-like protein X	GO:0031981//nuclear lumen;GO:0043234//protein complex;GO:0044444//cytoplasmic part;GO:0031981//nuclear lumen;GO:0043234//protein complex;GO:0044444//cytoplasmic part;GO:0031981//nuclear lumen;GO:0043234//protein complex;GO:0044444//cytoplasmic part;GO:0031981//nuclear lumen;GO:0043234//protein complex;GO:0044444//cytoplasmic part;GO:0031981//nuclear lumen;GO:0043234//protein complex;GO:0044444//c…	GO:0001071//nucleic acid binding transcription factor activity;GO:0046983//protein dimerization activity;GO:0042802//identical protein binding;GO:0001071//nucleic acid binding transcription factor activity;GO:0046983//protein dimerization activity;GO:0042802//identical protein binding;GO:0001071//nucleic acid binding transcription factor activity;GO:0046983//protein dimerization activity;GO:00428…	GO:0015980//energy derivation by oxidation of organic compounds;GO:0055088//lipid homeostasis;GO:0006110//regulation of glycolytic process;GO:0033500//carbohydrate homeostasis;GO:0008283//cell proliferation;GO:0009757//hexose mediated signaling;GO:0006633//fatty acid biosynthetic process;GO:0007050//cell cycle arrest;GO:0001933//negative regulation of protein phosphorylation;GO:0002082//regulatio…	gi|14602439|ref|NP_116572.1|/0/carbohydrate-responsive element-binding protein isoform delta [Homo sapiens]
245806	2231	0	5	0.01	0.24	4.58496	Up	0.0235336	0.0435145	VGLL2	3	-	GO:0044424	-	-	gi|23592242|ref|NP_703154.1|/4.72423e-54/transcription cofactor vestigial-like protein 2 isoform 2 [Homo sapiens]
146330	3543	0	8	0.01	0.24	4.58496	Up	0.0025528	0.00535826	FBXL16	3	K10282|1|0.0|825|cge:100772347|F-box and leucine-rich repeat protein 16	-	-	-	gi|635029688|ref|XP_007978792.1|/0/PREDICTED: F-box/LRR-repeat protein 16 isoform X1 [Chlorocebus sabaeus]
780851	217	1.75	38	0.94	22.44	4.57727	Up	1.23232e-11	4.43917e-11	SNORD3A	1	-	-	-	-	gi|296489304|tpg|DAA31417.1|/5.12658e-15/TPA: polypyrimidine tract binding protein 2-like [Bos taurus]
5623	702	1	22	0.15	3.52	4.55254	Up	1.04759e-06	2.89176e-06	PSPN	3	K05452|1|3e-09|63.9|mdo:100014283|glial cell derived neurotrophic factor	GO:0044421	GO:0005102//receptor binding	GO:0006935//chemotaxis;GO:0007399//nervous system development;GO:0048754//branching morphogenesis of an epithelial tube	gi|119589506|gb|EAW69100.1|/7.12544e-86/persephin, isoform CRA_a [Homo sapiens]
1634	4311.38	3	75	0.08	1.87	4.54689	Up	8.55022e-21	4.46178e-20	DCN	3	K04660|1|9e-104|381|nle:100594075|decorin	GO:0030934;GO:0030934;GO:0030934;GO:0030934;GO:0030934;GO:0030934	GO:0030247//polysaccharide binding;GO:0005515//protein binding;GO:0030247//polysaccharide binding;GO:0005515//protein binding;GO:0030247//polysaccharide binding;GO:0005515//protein binding;GO:0030247//polysaccharide binding;GO:0005515//protein binding;GO:0030247//polysaccharide binding;GO:0005515//protein binding;GO:0030247//polysaccharide binding;GO:0005515//protein binding	GO:0018149//peptide cross-linking;GO:0009611//response to wounding;GO:0048513//animal organ development;GO:0014706//striated muscle tissue development;GO:0002237//response to molecule of bacterial origin;GO:0009653//anatomical structure morphogenesis;GO:0009605//response to external stimulus;GO:0018149//peptide cross-linking;GO:0009611//response to wounding;GO:0048513//animal organ development;GO…	gi|19743852|ref|NP_598013.1|/6.10704e-89/decorin isoform d precursor [Homo sapiens]
2921	1166	12	252.42	1.03	23.82	4.53146	Up	7.54804e-65	1.09006e-63	CXCL3	2	K05505|1|4e-43|177|mcf:102123272|C-X-C motif chemokine 1/2/3	GO:0044421	GO:0005125//cytokine activity	GO:0030595//leukocyte chemotaxis	gi|635043012|ref|XP_007997073.1|/2.34858e-45/PREDICTED: C-X-C motif chemokine 3 [Chlorocebus sabaeus]
101926917	3920	0	8.4	0.01	0.23	4.52356	Up	0.0025528	0.0053565	ANKRD18CP	1	K17299|1|8e-74|281|hsa:441430|POTE ankyrin domain family protein	-	-	-	gi|694936366|ref|XP_009455273.1|/0/PREDICTED: LOW QUALITY PROTEIN: ankyrin repeat domain-containing protein 18A-like [Pan troglodytes]
23650	2385	0	5	0.01	0.23	4.52356	Up	0.0235336	0.0434768	TRIM29	1	K12010|1|2e-168|595|hsa:23650|tripartite motif-containing protein 29	GO:0044424;GO:0044424	GO:0046914//transition metal ion binding;GO:0001071//nucleic acid binding transcription factor activity;GO:0046914//transition metal ion binding;GO:0001071//nucleic acid binding transcription factor activity	GO:0006351//transcription, DNA-templated;GO:0006351//transcription, DNA-templated	gi|17402909|ref|NP_036233.2|/0/tripartite motif-containing protein 29 [Homo sapiens]
10215	2521	1	21	0.04	0.9	4.49185	Up	2.10842e-06	5.71324e-06	OLIG2	3	K09085|1|8e-138|493|ptr:749928|class B basic helix-loop-helix protein 1/6/7	GO:0031981//nuclear lumen;GO:0016020//membrane	-	GO:0048699//generation of neurons;GO:0050794//regulation of cellular process	gi|119630256|gb|EAX09851.1|/5.01409e-138/oligodendrocyte lineage transcription factor 2 [Homo sapiens]
23641	1470	5	101	0.34	7.51	4.46521	Up	1.38389e-26	8.74578e-26	LDOC1	3	-	GO:0043231//intracellular membrane-bounded organelle	GO:0005488//binding	GO:0008283//cell proliferation	gi|291408547|ref|XP_002720566.1|/1.6571e-66/PREDICTED: protein LDOC1 [Oryctolagus cuniculus]
255180	2918	0	6	0.01	0.22	4.45943	Up	0.0112236	0.0217195	GOLGA2P11	1	K20358|1|2e-42|82.0|mcf:102132234|golgin subfamily A member 2	-	-	-	gi|21755434|dbj|BAC04685.1|/6.68733e-81/unnamed protein product [Homo sapiens]
6515	3938	389.08	7705.56	9.71	210.52	4.43834	Up	0	0	SLC2A3	2	K08142|1|0.0|892|hsa:6515|MFS transporter, SP family, solute carrier family 2 (facilitated glucose transporter), member 3	GO:0031224//intrinsic component of membrane	GO:0005355//glucose transmembrane transporter activity;GO:0051183//vitamin transporter activity	GO:0006766//vitamin metabolic process;GO:0008645//hexose transport;GO:0051180//vitamin transport;GO:0044238//primary metabolic process	gi|5902090|ref|NP_008862.1|/0/solute carrier family 2, facilitated glucose transporter member 3 [Homo sapiens]
100302740	1554	1	18	0.06	1.26	4.39232	Up	1.69983e-05	4.31889e-05	FAS-AS1	1	-	-	-	-	-
90113	3552	0	7	0.01	0.21	4.39232	Up	0.0053527	0.0108073	VWA5B2	1	K18466|1|3e-10|70.9|smm:Smp_073130.1|vacuolar protein sorting-associated protein 26;K10798|4|3e-07|60.8|tad:TRIADDRAFT_32651|poly [ADP-ribose] polymerase [EC:2.4.2.30]	-	-	-	gi|767927966|ref|XP_011511594.1|/0/PREDICTED: von Willebrand factor A domain-containing protein 5B2 isoform X3 [Homo sapiens]
5266	579	1	19	0.18	3.73	4.37311	Up	8.49446e-06	2.20914e-05	PI3	3	-	GO:0031012//extracellular matrix	GO:0004866//endopeptidase inhibitor activity	GO:0010466//negative regulation of peptidase activity;GO:0007618//mating	gi|4505787|ref|NP_002629.1|/1.16967e-62/elafin preproprotein [Homo sapiens]
3491	2295	360	6730	15.52	317.62	4.3551	Up	0	0	CYR61	4	K06829|1|0.0|746|hsa:3491|cysteine rich protein 61	-	GO:0005539//glycosaminoglycan binding;GO:0019838//growth factor binding	GO:0043062//extracellular structure organization;GO:0001525//angiogenesis;GO:0016337//single organismal cell-cell adhesion;GO:0016049//cell growth;GO:0048568//embryonic organ development;GO:0010810//regulation of cell-substrate adhesion;GO:0010033//response to organic substance	gi|31542331|ref|NP_001545.2|/0/protein CYR61 precursor [Homo sapiens]
5187	4717	108	2021	2.25	46.02	4.35426	Up	0	0	PER1	2	K02633|1|0.0|1347|hsa:5187|period circadian protein	GO:0044424	-	GO:0006355//regulation of transcription, DNA-templated;GO:0048511//rhythmic process;GO:0009605//response to external stimulus	gi|194097341|ref|NP_002607.2|/0/period circadian protein homolog 1 [Homo sapiens]
8653	4401.02	0	8.07	0.01	0.2	4.32193	Up	0.0025528	0.0053524	DDX3Y	1	K17642|1|0.0|688|hsa:8653|ATP-dependent RNA helicase DDX3Y [EC:3.6.4.13];K11594|3|0.0|684|rro:104657054|ATP-dependent RNA helicase DDX3X [EC:3.6.4.13]	GO:0043231//intracellular membrane-bounded organelle;GO:0043231//intracellular membrane-bounded organelle;GO:0043231//intracellular membrane-bounded organelle;GO:0043231//intracellular membrane-bounded organelle;GO:0043231//intracellular membrane-bounded organelle;GO:0043231//intracellular membrane-bounded organelle;GO:0043231//intracellular membrane-bounded organelle;GO:0043231//intracellular me…	GO:0003676//nucleic acid binding;GO:0042623//ATPase activity, coupled;GO:0032559//adenyl ribonucleotide binding;GO:0003676//nucleic acid binding;GO:0042623//ATPase activity, coupled;GO:0032559//adenyl ribonucleotide binding;GO:0003676//nucleic acid binding;GO:0042623//ATPase activity, coupled;GO:0032559//adenyl ribonucleotide binding;GO:0003676//nucleic acid binding;GO:0042623//ATPase activity, c…	-	gi|13514809|ref|NP_004651.2|/0/ATP-dependent RNA helicase DDX3Y isoform 1 [Homo sapiens]
8639	3231.33	2.18	29.59	0.05	0.99	4.30743	Up	6.49308e-08	1.92883e-07	AOC3	1	K00276|1|0.0|1060|hsa:8639|primary-amine oxidase [EC:1.4.3.21]	GO:0031224//intrinsic component of membrane;GO:0031224//intrinsic component of membrane;GO:0031224//intrinsic component of membrane;GO:0031224//intrinsic component of membrane	GO:0042802//identical protein binding;GO:0046914//transition metal ion binding;GO:0048037//cofactor binding;GO:0016641//oxidoreductase activity, acting on the CH-NH2 group of donors, oxygen as acceptor;GO:0042802//identical protein binding;GO:0046914//transition metal ion binding;GO:0048037//cofactor binding;GO:0016641//oxidoreductase activity, acting on the CH-NH2 group of donors, oxygen as acce…	GO:0006952//defense response;GO:0006807//nitrogen compound metabolic process;GO:0009987//cellular process;GO:0006952//defense response;GO:0006807//nitrogen compound metabolic process;GO:0009987//cellular process;GO:0006952//defense response;GO:0006807//nitrogen compound metabolic process;GO:0009987//cellular process;GO:0006952//defense response;GO:0006807//nitrogen compound metabolic process;GO:0…	gi|480306390|ref|NP_001264660.1|/0/membrane primary amine oxidase isoform 2 [Homo sapiens]
100506465	2222	2	36	0.09	1.76	4.28951	Up	5.38516e-10	1.78974e-09	LINC01234	1	-	-	-	-	gi|119618467|gb|EAW98061.1|/1.69006e-25/hCG2015544 [Homo sapiens]
10888	4178	0	7.42	0.01	0.19	4.24793	Up	0.0053527	0.0108141	GPR83	1	K04210|1|0.0|719|ptr:466752|G protein-coupled receptor 83	GO:0031224//intrinsic component of membrane;GO:0031224//intrinsic component of membrane	GO:0008188//neuropeptide receptor activity;GO:0008188//neuropeptide receptor activity	GO:0031960//response to corticosteroid;GO:0007166//cell surface receptor signaling pathway;GO:0031960//response to corticosteroid;GO:0007166//cell surface receptor signaling pathway	gi|223633971|ref|NP_057624.3|/0/probable G-protein coupled receptor 83 precursor [Homo sapiens]
4504	599	1	17	0.17	3.22	4.24345	Up	3.39378e-05	8.43523e-05	MT3	2	K14740|1|8e-14|79.0|pps:100989519|metallothionein 3	-	-	-	gi|397506620|ref|XP_003823823.1|/5.48986e-13/PREDICTED: metallothionein-3 [Pan paniscus]
2769	2311	1	16	0.04	0.75	4.22882	Up	6.75868e-05	0.000163704	GNA15	3	K04637|1|0.0|723|pps:100987012|guanine nucleotide-binding protein subunit alpha-15	GO:0031234//extrinsic component of cytoplasmic side of plasma membrane	GO:0032561//guanyl ribonucleotide binding;GO:0005102//receptor binding;GO:0017111//nucleoside-triphosphatase activity;GO:0060089;GO:0032403//protein complex binding	GO:0007200//phospholipase C-activating G-protein coupled receptor signaling pathway;GO:0007599//hemostasis;GO:0009207;GO:0051480//regulation of cytosolic calcium ion concentration;GO:0006464//cellular protein modification process;GO:0001775//cell activation;GO:0007187//G-protein coupled receptor signaling pathway, coupled to cyclic nucleotide second messenger	gi|597709771|ref|NP_002059.3|/0/guanine nucleotide-binding protein subunit alpha-15 [Homo sapiens]
374897	1709.76	24	446	1.53	28.41	4.2148	Up	8.57778e-111	2.3519e-109	SBSN	1	-	-	-	-	gi|38348366|ref|NP_940940.1|/2.19905e-104/suprabasin isoform 2 precursor [Homo sapiens]
64332	3910.67	109.1	1837.01	2.74	50.54	4.20518	Up	0	0	NFKBIZ	2	K14242|1|0.0|1225|hsa:64332|NF-kappa-B inhibitor zeta	GO:0043231//intracellular membrane-bounded organelle;GO:0043231//intracellular membrane-bounded organelle	-	GO:0006952//defense response;GO:0006952//defense response	gi|13899229|ref|NP_113607.1|/0/NF-kappa-B inhibitor zeta isoform a [Homo sapiens]
402573	1020	1	17	0.1	1.84	4.20163	Up	3.39378e-05	8.43086e-05	C7orf61	1	-	-	-	-	gi|426357245|ref|XP_004045955.1|/1.8984e-77/PREDICTED: LOW QUALITY PROTEIN: uncharacterized protein C7orf61 homolog [Gorilla gorilla gorilla]
8501	2530.72	1	17	0.04	0.73	4.18982	Up	3.39378e-05	8.43195e-05	SLC43A1	1	K08228|1|0.0|1076|hsa:8501|MFS transporter, LAT3 family, solute carrier family 43, member 1	GO:0016021//integral component of membrane;GO:0016021//integral component of membrane	GO:0015171//amino acid transmembrane transporter activity;GO:0015171//amino acid transmembrane transporter activity	GO:0006865//amino acid transport;GO:0006807//nitrogen compound metabolic process;GO:0006865//amino acid transport;GO:0006807//nitrogen compound metabolic process	gi|119594158|gb|EAW73752.1|/0/solute carrier family 43, member 1, isoform CRA_c [Homo sapiens]
1366	1755.49	2	41	0.14	2.54	4.18133	Up	1.68682e-11	6.03114e-11	CLDN7	5	K06087|1|2e-118|429|hsa:1366|claudin	GO:0031224//intrinsic component of membrane;GO:0043296//apical junction complex;GO:0031224//intrinsic component of membrane;GO:0043296//apical junction complex;GO:0031224//intrinsic component of membrane;GO:0043296//apical junction complex	GO:0005515//protein binding;GO:0005515//protein binding;GO:0005515//protein binding	GO:0016337//single organismal cell-cell adhesion;GO:0016337//single organismal cell-cell adhesion;GO:0016337//single organismal cell-cell adhesion	gi|795283594|ref|XP_011813883.1|/6.78267e-99/PREDICTED: claudin-7 isoform X1 [Colobus angolensis palliatus]
4938	1706.92	1	17	0.06	1.08	4.16993	Up	3.39378e-05	8.43632e-05	OAS1	3	K14216|1|0.0|798|hsa:4938|2'-5'-oligoadenylate synthetase [EC:2.7.7.84]	GO:0043231//intracellular membrane-bounded organelle;GO:0043231//intracellular membrane-bounded organelle;GO:0043231//intracellular membrane-bounded organelle;GO:0043231//intracellular membrane-bounded organelle	GO:0003676//nucleic acid binding;GO:0032559//adenyl ribonucleotide binding;GO:0016772//transferase activity, transferring phosphorus-containing groups;GO:0003676//nucleic acid binding;GO:0032559//adenyl ribonucleotide binding;GO:0016772//transferase activity, transferring phosphorus-containing groups;GO:0003676//nucleic acid binding;GO:0032559//adenyl ribonucleotide binding;GO:0016772//transferas…	GO:0019221//cytokine-mediated signaling pathway;GO:0002376//immune system process;GO:0034641;GO:0019221//cytokine-mediated signaling pathway;GO:0002376//immune system process;GO:0034641;GO:0019221//cytokine-mediated signaling pathway;GO:0002376//immune system process;GO:0034641;GO:0019221//cytokine-mediated signaling pathway;GO:0002376//immune system process;GO:0034641	gi|119618429|gb|EAW98023.1|/0/2',5'-oligoadenylate synthetase 1, 40/46kDa, isoform CRA_e [Homo sapiens]
727830	4223	0	7	0.01	0.18	4.16993	Up	0.0053527	0.0108267	SPATA31A3	1	-	-	-	-	gi|133892686|ref|NP_001076593.1|/0/spermatogenesis-associated protein 31A3 [Homo sapiens]
4337	4159.02	1	14	0.02	0.36	4.16993	Up	0.000265726	0.000612696	MOCS1	1	K03639|1|0.0|932|mcf:102145915|cyclic pyranopterin phosphate synthase [EC:4.1.99.18]	-	-	-	gi|767940091|ref|XP_011512935.1|/0/PREDICTED: molybdenum cofactor biosynthesis protein 1 isoform X2 [Homo sapiens]
57159	2073	1	17	0.05	0.89	4.15381	Up	3.39378e-05	8.43304e-05	TRIM54	2	K10653|1|3e-169|597|pps:100992949|tripartite motif-containing protein 54	GO:0015630//microtubule cytoskeleton;GO:0031674//I band;GO:0015630//microtubule cytoskeleton;GO:0031674//I band	GO:0046914//transition metal ion binding;GO:0060089;GO:0015631//tubulin binding;GO:0046914//transition metal ion binding;GO:0060089;GO:0015631//tubulin binding	GO:0007019//microtubule depolymerization;GO:0048869//cellular developmental process;GO:0023052//signaling;GO:0032501//multicellular organismal process;GO:0007019//microtubule depolymerization;GO:0048869//cellular developmental process;GO:0023052//signaling;GO:0032501//multicellular organismal process	gi|78482627|ref|NP_115935.3|/0/tripartite motif-containing protein 54 isoform 1 [Homo sapiens]
27076	1745	1	17	0.06	1.06	4.14296	Up	3.39378e-05	8.42977e-05	LYPD3	2	K03985|1|1e-11|74.3|cge:100689422|plasminogen activator, urokinase receptor	GO:0031225//anchored component of membrane	GO:0005515//protein binding	GO:0031589//cell-substrate adhesion	gi|93004088|ref|NP_055215.2|/2.49409e-167/ly6/PLAUR domain-containing protein 3 precursor [Homo sapiens]
54550	1552	1	15	0.06	1.05	4.12928	Up	0.000134222	0.000317179	NECAB2	1	-	GO:0044424;GO:0044424;GO:0044424	GO:0046872//metal ion binding;GO:0003824//catalytic activity;GO:0046872//metal ion binding;GO:0003824//catalytic activity;GO:0046872//metal ion binding;GO:0003824//catalytic activity	GO:0016999//antibiotic metabolic process;GO:0016999//antibiotic metabolic process;GO:0016999//antibiotic metabolic process	gi|32129214|ref|NP_061938.2|/0/N-terminal EF-hand calcium-binding protein 2 [Homo sapiens]
221914	2615	1	17	0.04	0.7	4.12928	Up	3.39378e-05	8.43413e-05	GPC2	2	K08108|1|0.0|918|hsa:221914|glypican 2	GO:0031012//extracellular matrix;GO:0043231//intracellular membrane-bounded organelle;GO:0031224//intrinsic component of membrane	GO:0043394//proteoglycan binding	GO:0030154//cell differentiation	gi|22749459|ref|NP_689955.1|/0/glypican-2 precursor [Homo sapiens]
222962	2881.22	4	65	0.14	2.44	4.12338	Up	8.68578e-17	3.90779e-16	SLC29A4	1	K03323|1|0.0|872|pon:100434141|solute carrier family 29 (equilibrative nucleoside transporter), member 4	GO:0044459;GO:0031224//intrinsic component of membrane;GO:0044459;GO:0031224//intrinsic component of membrane;GO:0044459;GO:0031224//intrinsic component of membrane	GO:0015932//nucleobase-containing compound transmembrane transporter activity;GO:0015932//nucleobase-containing compound transmembrane transporter activity;GO:0015932//nucleobase-containing compound transmembrane transporter activity	GO:0006139//nucleobase-containing compound metabolic process;GO:0015931//nucleobase-containing compound transport;GO:0006139//nucleobase-containing compound metabolic process;GO:0015931//nucleobase-containing compound transport;GO:0006139//nucleobase-containing compound metabolic process;GO:0015931//nucleobase-containing compound transport	gi|100913032|ref|NP_694979.2|/0/equilibrative nucleoside transporter 4 isoform 1 [Homo sapiens]
3748	3335.7	1	16.01	0.03	0.52	4.11548	Up	6.75868e-05	0.000163725	KCNC3	1	K04889|1|3e-47|139|tup:106733159|potassium voltage-gated channel Shaw-related subfamily C member 3	GO:0016021//integral component of membrane;GO:0045202//synapse;GO:0033267;GO:0032589//neuron projection membrane;GO:0043025//neuronal cell body	GO:0005267//potassium channel activity	GO:0050804//modulation of synaptic transmission;GO:0034220//ion transmembrane transport;GO:0030001//metal ion transport	gi|34534428|dbj|BAC87004.1|/1.43912e-50/unnamed protein product [Homo sapiens]
1285	8114	1	13	0.01	0.17	4.08746	Up	0.000524226	0.00118051	COL4A3	4	K06237|1|0.0|730|hsa:1285|collagen, type IV, alpha	GO:0005576//extracellular region	-	GO:0032501//multicellular organismal process;GO:0050794//regulation of cellular process	gi|62988864|gb|AAY24251.1|/0/unknown [Homo sapiens]
100132979	5339	0	8.25	0.01	0.17	4.08746	Up	0.0025528	0.00535416	GOLGA8DP	1	K10595|1|3e-76|290|ptr:465464|E3 ubiquitin-protein ligase HERC2 [EC:2.3.2.26];K20358|2|5e-53|213|rro:104677005|golgin subfamily A member 2	-	-	-	gi|931593973|ref|XP_014203216.1|/0/PREDICTED: LOW QUALITY PROTEIN: putative golgin subfamily A member 8D [Pan paniscus]
23149	3061	3	48	0.1	1.69	4.07895	Up	1.17162e-12	4.42046e-12	FCHO1	1	K20042|1|0.0|1554|hsa:23149|F-BAR domain only protein	-	-	-	gi|239049440|ref|NP_001154829.1|/0/F-BAR domain only protein 1 isoform a [Homo sapiens]
6615	1722	1	16	0.06	1.01	4.07325	Up	6.75868e-05	0.000163746	SNAI1	3	K05707|1|6e-139|496|hsa:6615|snail 1	GO:0043231//intracellular membrane-bounded organelle	GO:0046914//transition metal ion binding;GO:0003677//DNA binding;GO:0019899//enzyme binding	GO:0045596//negative regulation of cell differentiation;GO:0006357//regulation of transcription from RNA polymerase II promoter;GO:0001837//epithelial to mesenchymal transition;GO:0001503//ossification;GO:0001942//hair follicle development;GO:0060706//cell differentiation involved in embryonic placenta development;GO:0016477//cell migration;GO:0001704//formation of primary germ layer	gi|4325322|gb|AAD17332.1|/5.33164e-138/zinc finger protein [Homo sapiens]
51655	1740	5	78	0.29	4.88	4.07276	Up	1.01297e-19	5.10287e-19	RASD1	1	K07843|1|3e-138|494|nle:100589586|RAS, dexamethasone-induced Ras-related protein 1	GO:0043231//intracellular membrane-bounded organelle;GO:0044444//cytoplasmic part;GO:0016020//membrane;GO:0043231//intracellular membrane-bounded organelle;GO:0044444//cytoplasmic part;GO:0016020//membrane	GO:0017111//nucleoside-triphosphatase activity;GO:0032561//guanyl ribonucleotide binding;GO:0017111//nucleoside-triphosphatase activity;GO:0032561//guanyl ribonucleotide binding	GO:0035556//intracellular signal transduction;GO:0006355//regulation of transcription, DNA-templated;GO:0009207;GO:0007166//cell surface receptor signaling pathway;GO:0035556//intracellular signal transduction;GO:0006355//regulation of transcription, DNA-templated;GO:0009207;GO:0007166//cell surface receptor signaling pathway	gi|7706359|ref|NP_057168.1|/2.83241e-137/dexamethasone-induced Ras-related protein 1 isoform 1 proprotein [Homo sapiens]
3592	1450	2	31	0.14	2.34	4.06301	Up	1.66447e-08	5.11302e-08	IL12A	3	K05406|1|3e-120|434|hsa:3592|interleukin 12A	GO:0043234//protein complex;GO:0044421	GO:0005126//cytokine receptor binding;GO:0046983//protein dimerization activity;GO:0019972//interleukin-12 binding	GO:0001562//response to protozoan;GO:0030101//natural killer cell activation;GO:0001818//negative regulation of cytokine production;GO:0046635//positive regulation of alpha-beta T cell activation;GO:0030155//regulation of cell adhesion;GO:0042742//defense response to bacterium;GO:0002420;GO:0009411//response to UV;GO:0008285//negative regulation of cell proliferation;GO:0048870//cell motility;GO:…	gi|24430219|ref|NP_000873.2|/2.57706e-119/interleukin-12 subunit alpha precursor [Homo sapiens]
23220	5386	2	33	0.04	0.66	4.04439	Up	4.23812e-09	1.34383e-08	DTX4	1	K06058|1|0.0|1168|nle:100595555|deltex [EC:2.3.2.27]	GO:0044424;GO:0044424	GO:0046914//transition metal ion binding;GO:0046914//transition metal ion binding	GO:0007166//cell surface receptor signaling pathway;GO:0007166//cell surface receptor signaling pathway	gi|148237498|ref|NP_055992.1|/0/E3 ubiquitin-protein ligase DTX4 isoform 1 [Homo sapiens]
6398	2282	4	59	0.17	2.8	4.04182	Up	5.14338e-15	2.14976e-14	SECTM1	2	K06457|1|4e-22|109|bacu:103019049|CD7 antigen;K02184|3|7e-06|55.5|gga:107053055|formin 2	GO:0044421;GO:0043231//intracellular membrane-bounded organelle;GO:0031224//intrinsic component of membrane	GO:0060089;GO:0005102//receptor binding	GO:0007249//I-kappaB kinase/NF-kappaB signaling;GO:0002376//immune system process;GO:0009888//tissue development	gi|821012809|ref|XP_012358039.1|/3.29356e-141/PREDICTED: LOW QUALITY PROTEIN: secreted and transmembrane protein 1 [Nomascus leucogenys]
4616	1393	121	1810	8.69	142.22	4.03262	Up	0	0	GADD45B	3	K04402|1|4e-69|264|ecb:100059768|growth arrest and DNA-damage-inducible protein	-	-	GO:0000165//MAPK cascade;GO:0033673//negative regulation of kinase activity;GO:0032501//multicellular organismal process;GO:0007049//cell cycle;GO:0012501//programmed cell death;GO:0048869//cellular developmental process	gi|795331310|ref|XP_011819452.1|/1.12898e-108/PREDICTED: growth arrest and DNA damage-inducible protein GADD45 beta isoform X2 [Colobus angolensis palliatus]
4610	2918.33	1	13	0.03	0.48	4	Up	0.000524226	0.00118065	MYCL	4	K09110|1|8e-174|613|pon:100442842|L-myc proto-oncogene protein	GO:0043231//intracellular membrane-bounded organelle;GO:0043231//intracellular membrane-bounded organelle	GO:0003676//nucleic acid binding;GO:0001071//nucleic acid binding transcription factor activity;GO:0003676//nucleic acid binding;GO:0001071//nucleic acid binding transcription factor activity	GO:0006351//transcription, DNA-templated;GO:0006351//transcription, DNA-templated	gi|296923785|ref|NP_001028254.2|/0/protein L-Myc isoform 3 [Homo sapiens]
150365	4006	0	6	0.01	0.16	4	Up	0.0112236	0.0217502	MEI1	3	-	-	-	GO:0007281//germ cell development;GO:0007127//meiosis I	gi|90403581|ref|NP_689726.3|/0/meiosis inhibitor protein 1 [Homo sapiens]
55237	3464	0	5.05	0.01	0.16	4	Up	0.0235336	0.0434852	VRTN	2	-	-	GO:0003676//nucleic acid binding;GO:0003824//catalytic activity	GO:0006310//DNA recombination	gi|153791244|ref|NP_060698.2|/0/vertnin [Homo sapiens]
9099	3120.3	1	14	0.03	0.48	4	Up	0.000265726	0.000612769	USP2	2	K11833|1|0.0|680|cfa:608188|ubiquitin carboxyl-terminal hydrolase 2/21 [EC:3.4.19.12]	GO:0005815//microtubule organizing center;GO:0043231//intracellular membrane-bounded organelle;GO:0005815//microtubule organizing center;GO:0043231//intracellular membrane-bounded organelle;GO:0005815//microtubule organizing center;GO:0043231//intracellular membrane-bounded organelle	GO:0004175//endopeptidase activity;GO:0016790//thiolester hydrolase activity;GO:0043169//cation binding;GO:0019899//enzyme binding;GO:0004175//endopeptidase activity;GO:0016790//thiolester hydrolase activity;GO:0043169//cation binding;GO:0019899//enzyme binding;GO:0004175//endopeptidase activity;GO:0016790//thiolester hydrolase activity;GO:0043169//cation binding;GO:0019899//enzyme binding	GO:0006357//regulation of transcription from RNA polymerase II promoter;GO:0031647//regulation of protein stability;GO:0019941//modification-dependent protein catabolic process;GO:0070646//protein modification by small protein removal;GO:0007346//regulation of mitotic cell cycle;GO:0045844//positive regulation of striated muscle tissue development;GO:0045843//negative regulation of striated muscl…	gi|188528692|ref|NP_004196.4|/0/ubiquitin carboxyl-terminal hydrolase 2 isoform a [Homo sapiens]
375607	2953	14	201	0.47	7.35	3.96701	Up	9.76314e-48	1.0347e-46	NAT16	2	-	-	GO:0016407//acetyltransferase activity	-	gi|119570587|gb|EAW50202.1|/0/FLJ39237 protein [Homo sapiens]
114783	4972	7	101	0.14	2.18	3.96083	Up	1.08112e-24	6.44006e-24	LMTK3	1	K08899|1|0.0|1296|hsa:114783|lemur tyrosine kinase 3 [EC:2.7.10.1]	-	-	-	gi|122937267|ref|NP_001073903.1|/0/serine/threonine-protein kinase LMTK3 [Homo sapiens]
333926	1762	5	70	0.28	4.32	3.94753	Up	2.27988e-17	1.04935e-16	PPM1J	5	K17504|1|0.0|917|cjc:100405016|protein phosphatase 1J [EC:3.1.3.16]	-	GO:0004721//phosphoprotein phosphatase activity	GO:0006464//cellular protein modification process	gi|675671811|ref|XP_009000153.1|/0/PREDICTED: protein phosphatase 1J [Callithrix jacchus]
716	2801.42	56	786	2	30.3	3.92125	Up	4.87208e-181	2.45433e-179	C1S	4	K01331|1|0.0|1423|hsa:716|complement component 1, s subcomponent [EC:3.4.21.42]	-	GO:0046872//metal ion binding;GO:0004175//endopeptidase activity;GO:0046872//metal ion binding;GO:0004175//endopeptidase activity;GO:0046872//metal ion binding;GO:0004175//endopeptidase activity	GO:0030154//cell differentiation;GO:0019538//protein metabolic process;GO:0006952//defense response;GO:0010033//response to organic substance;GO:0002455//humoral immune response mediated by circulating immunoglobulin;GO:0030154//cell differentiation;GO:0019538//protein metabolic process;GO:0006952//defense response;GO:0010033//response to organic substance;GO:0002455//humoral immune response medi…	gi|4502495|ref|NP_001725.1|/0/complement C1s subcomponent precursor [Homo sapiens]
8913	7646	0	11	0.01	0.15	3.90689	Up	0.000276914	0.000637115	CACNA1G	1	K04854|1|0.0|2850|hsa:8913|voltage-dependent calcium channel T type alpha-1G	GO:0034704//calcium channel complex;GO:0034704//calcium channel complex;GO:0034704//calcium channel complex;GO:0034704//calcium channel complex;GO:0034704//calcium channel complex;GO:0034704//calcium channel complex;GO:0034704//calcium channel complex;GO:0034704//calcium channel complex;GO:0034704//calcium channel complex;GO:0034704//calcium channel complex;GO:0034704//calcium channel complex;GO:…	GO:0005245//voltage-gated calcium channel activity;GO:0005245//voltage-gated calcium channel activity;GO:0005245//voltage-gated calcium channel activity;GO:0005245//voltage-gated calcium channel activity;GO:0005245//voltage-gated calcium channel activity;GO:0005245//voltage-gated calcium channel activity;GO:0005245//voltage-gated calcium channel activity;GO:0005245//voltage-gated calcium channel …	GO:0006810//transport;GO:0006935//chemotaxis;GO:0006810//transport;GO:0006935//chemotaxis;GO:0006810//transport;GO:0006935//chemotaxis;GO:0006810//transport;GO:0006935//chemotaxis;GO:0006810//transport;GO:0006935//chemotaxis;GO:0006810//transport;GO:0006935//chemotaxis;GO:0006810//transport;GO:0006935//chemotaxis;GO:0006810//transport;GO:0006935//chemotaxis;GO:0006810//transport;GO:0006935//chemo…	gi|20070163|ref|NP_061496.2|/0/voltage-dependent T-type calcium channel subunit alpha-1G isoform 1 [Homo sapiens]
340542	840	5	68	0.61	9.02	3.88625	Up	8.75634e-17	3.93584e-16	BEX5	1	K12465|1|1e-12|76.3|nle:100607889|nerve growth factor receptor-associated protein 1	GO:0044424;GO:0044424	-	-	gi|61175244|ref|NP_001012996.1|/5.68173e-44/protein BEX5 [Homo sapiens]
3910	5302.11	50.38	480.29	0.67	9.72	3.85872	Up	2.19144e-98	5.14814e-97	LAMA4	2	K06241|1|9e-31|135|mcf:102132640|laminin, alpha 4	GO:0005604//basement membrane;GO:0043256//laminin complex;GO:0043256//laminin complex;GO:0043256//laminin complex;GO:0005604//basement membrane	GO:0005198//structural molecule activity;GO:0005515//protein binding;GO:0005198//structural molecule activity;GO:0005515//protein binding;GO:0005198//structural molecule activity;GO:0005515//protein binding;GO:0005198//structural molecule activity;GO:0005198//structural molecule activity	GO:0032502//developmental process;GO:0009987//cellular process;GO:0050789;GO:2000026//regulation of multicellular organismal development;GO:0016477//cell migration;GO:0007155//cell adhesion;GO:0045444//fat cell differentiation;GO:2000026//regulation of multicellular organismal development;GO:0016477//cell migration;GO:0007155//cell adhesion;GO:0045444//fat cell differentiation;GO:2000026//regulat…	gi|380503846|ref|NP_001098677.2|/0/laminin subunit alpha-4 isoform 2 precursor [Homo sapiens]
162282	2426	1	13	0.04	0.58	3.85798	Up	0.000524226	0.00118023	ANKFN1	2	K10350|1|7e-09|65.5|pxy:105388985|Zyg-11 protein homolog	-	-	-	gi|114842396|ref|NP_694960.2|/0/ankyrin repeat and fibronectin type-III domain-containing protein 1 [Homo sapiens]
23148	4778	2	26	0.04	0.58	3.85798	Up	4.9305e-07	1.38898e-06	NACAD	1	K03626|1|8e-60|235|mze:101470686|nascent polypeptide-associated complex subunit alpha	GO:0043231//intracellular membrane-bounded organelle	-	GO:0006810//transport	gi|226437579|ref|NP_001139806.1|/0/NAC-alpha domain-containing protein 1 [Homo sapiens]
3663	2778	1	15	0.04	0.58	3.85798	Up	0.000134222	0.00031714	IRF5	2	K09446|1|0.0|816|cjc:100396202|interferon regulatory factor 5	GO:0043231//intracellular membrane-bounded organelle;GO:0043231//intracellular membrane-bounded organelle;GO:0043231//intracellular membrane-bounded organelle;GO:0043231//intracellular membrane-bounded organelle	GO:0003676//nucleic acid binding;GO:0001071//nucleic acid binding transcription factor activity;GO:0003676//nucleic acid binding;GO:0001071//nucleic acid binding transcription factor activity;GO:0003676//nucleic acid binding;GO:0001071//nucleic acid binding transcription factor activity;GO:0003676//nucleic acid binding;GO:0001071//nucleic acid binding transcription factor activity	GO:0019221//cytokine-mediated signaling pathway;GO:0006351//transcription, DNA-templated;GO:0019221//cytokine-mediated signaling pathway;GO:0006351//transcription, DNA-templated;GO:0019221//cytokine-mediated signaling pathway;GO:0006351//transcription, DNA-templated;GO:0019221//cytokine-mediated signaling pathway;GO:0006351//transcription, DNA-templated	gi|14249182|ref|NP_116032.1|/0/interferon regulatory factor 5 isoform b [Homo sapiens]
1944	1782	4	52	0.22	3.18	3.85345	Up	5.74364e-13	2.20123e-12	EFNA3	4	K05462|1|1e-113|413|rro:104663477|ephrin-A	GO:0016021//integral component of membrane	GO:0005003//ephrin receptor activity;GO:0005102//receptor binding	GO:0007154//cell communication	gi|795347193|ref|XP_011783652.1|/8.09839e-113/PREDICTED: ephrin-A3, partial [Colobus angolensis palliatus]
51725	5722	0	7.35	0.01	0.14	3.80735	Up	0.0053527	0.0108255	FBXO40	3	K10315|1|0.0|1363|hsa:51725|F-box protein 40	GO:0005815//microtubule organizing center;GO:0031981//nuclear lumen	GO:0046914//transition metal ion binding;GO:0019787//ubiquitin-like protein transferase activity	-	gi|156546888|ref|NP_057382.2|/0/F-box only protein 40 [Homo sapiens]
55806	5363	2	28	0.04	0.56	3.80735	Up	1.27887e-07	3.73314e-07	HR	4	K00478|1|0.0|2092|hsa:55806|lysine-specific demethylase hairless [EC:1.14.11.-]	GO:0044451;GO:0044451	GO:0043169//cation binding;GO:0003712//transcription cofactor activity;GO:0003676//nucleic acid binding;GO:0001071//nucleic acid binding transcription factor activity;GO:0019899//enzyme binding;GO:0008134//transcription factor binding;GO:0043169//cation binding;GO:0003712//transcription cofactor activity;GO:0003676//nucleic acid binding;GO:0001071//nucleic acid binding transcription factor activi…	GO:0051259//protein oligomerization;GO:0043392//negative regulation of DNA binding;GO:0006351//transcription, DNA-templated;GO:0051259//protein oligomerization;GO:0043392//negative regulation of DNA binding;GO:0006351//transcription, DNA-templated	gi|22547204|ref|NP_005135.2|/0/lysine-specific demethylase hairless isoform a [Homo sapiens]
56139	4631	0	6.1	0.01	0.14	3.80735	Up	0.0112236	0.0217524	PCDHA10	2	K16493|1|0.0|1038|hsa:56139|protocadherin alpha	GO:0016021//integral component of membrane;GO:0016021//integral component of membrane;GO:0016021//integral component of membrane	GO:0046872//metal ion binding;GO:0046872//metal ion binding;GO:0046872//metal ion binding	GO:0048731//system development;GO:0016337//single organismal cell-cell adhesion;GO:0048232//male gamete generation;GO:0048731//system development;GO:0016337//single organismal cell-cell adhesion;GO:0048731//system development;GO:0016337//single organismal cell-cell adhesion	gi|14165381|ref|NP_114065.1|/0/protocadherin alpha-10 isoform 2 precursor [Homo sapiens]
7124	1686	2	26	0.12	1.68	3.80735	Up	4.9305e-07	1.38918e-06	TNF	3	K03156|1|4e-123|444|pps:100977674|tumor necrosis factor superfamily, member 2	GO:0044421;GO:0009986//cell surface;GO:0005768//endosome;GO:0044459;GO:0016021//integral component of membrane	GO:0032813//tumor necrosis factor receptor superfamily binding;GO:0019899//enzyme binding;GO:0043565//sequence-specific DNA binding	GO:0050804//modulation of synaptic transmission;GO:0019221//cytokine-mediated signaling pathway;GO:0050900//leukocyte migration;GO:0042742//defense response to bacterium;GO:0002374//cytokine secretion involved in immune response;GO:0001934//positive regulation of protein phosphorylation;GO:0010883//regulation of lipid storage;GO:0050707//regulation of cytokine secretion;GO:0006357//regulation of …	gi|25952111|ref|NP_000585.2|/3.06009e-122/tumor necrosis factor [Homo sapiens]
91461	2517	1	13	0.04	0.56	3.80735	Up	0.000524226	0.00118037	PKDCC	2	K17548|1|0.0|795|hsa:91461|protein kinase domain-containing protein, cytoplasmic	GO:0043231//intracellular membrane-bounded organelle	GO:0016301//kinase activity;GO:0032559//adenyl ribonucleotide binding	GO:0048565//digestive tract development;GO:0002062//chondrocyte differentiation;GO:0042996//regulation of Golgi to plasma membrane protein transport;GO:0030282//bone mineralization;GO:0006464//cellular protein modification process	gi|208431817|ref|NP_612379.2|/0/extracellular tyrosine-protein kinase PKDCC precursor [Homo sapiens]
9572	2793	239	3052	8.44	118.02	3.80564	Up	0	0	NR1D1	4	K03728|1|0.0|1010|ptr:454644|nuclear receptor subfamily 1 group D member 1	GO:0031981//nuclear lumen;GO:0000785//chromatin	GO:0046914//transition metal ion binding;GO:0003712//transcription cofactor activity;GO:0004879//RNA polymerase II transcription factor activity, ligand-activated sequence-specific DNA binding;GO:0001071//nucleic acid binding transcription factor activity;GO:0043565//sequence-specific DNA binding	GO:0032496//response to lipopolysaccharide;GO:0000122//negative regulation of transcription from RNA polymerase II promoter;GO:0032846;GO:0048511//rhythmic process;GO:0009755//hormone-mediated signaling pathway;GO:0034122//negative regulation of toll-like receptor signaling pathway	gi|13430848|ref|NP_068370.1|/0/nuclear receptor subfamily 1 group D member 1 [Homo sapiens]
3552	2947	12	152	0.4	5.57	3.79961	Up	3.22848e-35	2.61563e-34	IL1A	4	K04383|1|2e-151|539|pps:100994286|interleukin 1 alpha	-	-	-	gi|27894330|ref|NP_000566.3|/1.80527e-150/interleukin-1 alpha precursor [Homo sapiens]
6781	3897	752	9347	18.97	258.07	3.76597	Up	0	0	STC1	2	-	GO:0044459;GO:0044424;GO:0044421	GO:0005102//receptor binding	GO:0001666//response to hypoxia;GO:0033273//response to vitamin;GO:0006875//cellular metal ion homeostasis;GO:0051384//response to glucocorticoid;GO:0007165//signal transduction;GO:0007275//multicellular organism development;GO:0007154//cell communication;GO:0003006//developmental process involved in reproduction;GO:0051591//response to cAMP	gi|803011834|ref|XP_004004231.2|/2.55732e-139/PREDICTED: stanniocalcin-1 [Ovis aries]
768	1561	59	731	3.77	51.11	3.76097	Up	1.72539e-162	7.6656e-161	CA9	2	K01672|1|0.0|725|hsa:768|carbonic anhydrase [EC:4.2.1.1]	GO:0031224//intrinsic component of membrane;GO:0031981//nuclear lumen;GO:0044459;GO:0005902//microvillus	GO:0046914//transition metal ion binding;GO:0016836//hydro-lyase activity	GO:0006810//transport;GO:0048545//response to steroid hormone;GO:0048729//tissue morphogenesis;GO:0044237//cellular metabolic process;GO:0006950//response to stress	gi|694929883|ref|XP_528593.3|/0/PREDICTED: carbonic anhydrase 9 isoform X4 [Pan troglodytes]
8988	787	3	37	0.39	5.25	3.75077	Up	1.97739e-09	6.38387e-09	HSPB3	2	K09544|1|2e-81|304|ggo:101154305|heat shock protein beta-3	GO:0043231//intracellular membrane-bounded organelle	-	GO:0006950//response to stress;GO:0009987//cellular process	gi|403267601|ref|XP_003925911.1|/2.09355e-82/PREDICTED: heat shock protein beta-3 [Saimiri boliviensis boliviensis]
284293	640	1	12	0.16	2.12	3.72792	Up	0.00103012	0.00225029	HMSD	1	K13963|1|2e-54|174|ecb:100050295|serpin B	GO:0044444//cytoplasmic part	GO:0005488//binding;GO:0004866//endopeptidase inhibitor activity	GO:0010466//negative regulation of peptidase activity;GO:0006508//proteolysis	gi|426386179|ref|XP_004059569.1|/7.11461e-87/PREDICTED: serpin-like protein HMSD [Gorilla gorilla gorilla]
102724428	4744	31.01	370.77	0.64	8.4	3.71425	Up	4.10848e-82	7.64831e-81	LOC102724428	1	K19008|1|0.0|1353|hsa:102724428|serine/threonine-protein kinase SIK1 [EC:2.7.11.1]	GO:0043231//intracellular membrane-bounded organelle;GO:0044444//cytoplasmic part	GO:0004672//protein kinase activity;GO:0046872//metal ion binding;GO:0032559//adenyl ribonucleotide binding	GO:0000278//mitotic cell cycle;GO:0035556//intracellular signal transduction;GO:0006357//regulation of transcription from RNA polymerase II promoter;GO:0006915//apoptotic process;GO:0050793//regulation of developmental process;GO:0032501//multicellular organismal process;GO:0006464//cellular protein modification process	gi|23620492|gb|AAH38504.1|/0/Salt-inducible kinase 1 [Homo sapiens]
54988	2030.25	1	22	0.09	1.18	3.71272	Up	1.04759e-06	2.89093e-06	ACSM5	1	K01896|1|0.0|1165|hsa:54988|medium-chain acyl-CoA synthetase [EC:6.2.1.2]	GO:0044429;GO:0044429;GO:0044429;GO:0044429	GO:0043169//cation binding;GO:0032561//guanyl ribonucleotide binding;GO:0016878//acid-thiol ligase activity;GO:0032559//adenyl ribonucleotide binding;GO:0043169//cation binding;GO:0032561//guanyl ribonucleotide binding;GO:0016878//acid-thiol ligase activity;GO:0032559//adenyl ribonucleotide binding;GO:0043169//cation binding;GO:0032561//guanyl ribonucleotide binding;GO:0016878//acid-thiol ligase …	GO:0032787//monocarboxylic acid metabolic process;GO:0044238//primary metabolic process;GO:0032787//monocarboxylic acid metabolic process;GO:0044238//primary metabolic process;GO:0032787//monocarboxylic acid metabolic process;GO:0044238//primary metabolic process;GO:0032787//monocarboxylic acid metabolic process;GO:0044238//primary metabolic process	gi|38505220|ref|NP_060358.2|/2.33276e-119/acyl-coenzyme A synthetase ACSM5, mitochondrial precursor [Homo sapiens]
57282	5580	0	7	0.01	0.13	3.70044	Up	0.0053527	0.0108107	SLC4A10	1	K13861|1|0.0|2085|nle:100604223|solute carrier family 4 (sodium bicarbonate transporter), member 10	GO:0031224//intrinsic component of membrane	GO:0015301//anion:anion antiporter activity	GO:0015698//inorganic anion transport;GO:0030001//metal ion transport	gi|530370635|ref|XP_005246752.1|/0/PREDICTED: sodium-driven chloride bicarbonate exchanger isoform X9 [Homo sapiens]
23250	8768	1	11	0.01	0.13	3.70044	Up	0.0020151	0.00427357	ATP11A	3	K01530|1|0.0|2317|ptr:452677|phospholipid-translocating ATPase [EC:3.6.3.1]	GO:0031224//intrinsic component of membrane	GO:0042625//ATPase coupled ion transmembrane transporter activity;GO:0046872//metal ion binding;GO:0005548//phospholipid transporter activity;GO:0032559//adenyl ribonucleotide binding	GO:0009206;GO:0006869//lipid transport	gi|530426933|ref|XP_005268356.1|/0/PREDICTED: probable phospholipid-transporting ATPase IH isoform X4 [Homo sapiens]
80149	2729.68	88	1015	3.17	40.17	3.66356	Up	6.83238e-220	4.50632e-218	ZC3H12A	2	K18668|1|0.0|1021|hsa:80149|ribonuclease ZC3H12 [EC:3.1.-.-]	GO:0016020//membrane;GO:0031981//nuclear lumen;GO:0016020//membrane;GO:0031981//nuclear lumen;GO:0016020//membrane;GO:0031981//nuclear lumen	GO:0043169//cation binding;GO:0004518//nuclease activity;GO:0043169//cation binding;GO:0004518//nuclease activity;GO:0043169//cation binding;GO:0004518//nuclease activity	GO:0048646//anatomical structure formation involved in morphogenesis;GO:0032501//multicellular organismal process;GO:0012501//programmed cell death;GO:0048869//cellular developmental process;GO:0048646//anatomical structure formation involved in morphogenesis;GO:0032501//multicellular organismal process;GO:0012501//programmed cell death;GO:0048869//cellular developmental process;GO:0048646//anato…	gi|156151383|ref|NP_079355.2|/0/ribonuclease ZC3H12A [Homo sapiens]
8557	963	2	23	0.21	2.65	3.65753	Up	3.66686e-06	9.78832e-06	TCAP	3	K19879|1|1e-82|308|hsa:8557|telethonin	GO:0031674//I band	GO:0008092//cytoskeletal protein binding;GO:0019904//protein domain specific binding;GO:0005198//structural molecule activity	GO:0006941//striated muscle contraction;GO:0007015//actin filament organization;GO:0007507//heart development;GO:0048747//muscle fiber development;GO:0014866//skeletal myofibril assembly;GO:0065003;GO:0009952//anterior/posterior pattern specification;GO:0060415//muscle tissue morphogenesis;GO:0009612//response to mechanical stimulus	gi|4507435|ref|NP_003664.1|/1.1421e-81/telethonin [Homo sapiens]
3280	1475	45	519	3.05	38.46	3.65648	Up	2.78716e-113	7.90162e-112	HES1	3	K06054|1|2e-116|422|rro:104669884|hairy and enhancer of split 1	GO:0044424	GO:0001071//nucleic acid binding transcription factor activity;GO:0003677//DNA binding;GO:0019899//enzyme binding	GO:0009653//anatomical structure morphogenesis;GO:0007166//cell surface receptor signaling pathway;GO:0000122//negative regulation of transcription from RNA polymerase II promoter;GO:0045596//negative regulation of cell differentiation;GO:0031016//pancreas development;GO:0045165//cell fate commitment;GO:0007420//brain development;GO:0045664//regulation of neuron differentiation;GO:0021545//crania…	gi|5031763|ref|NP_005515.1|/1.35899e-115/transcription factor HES-1 [Homo sapiens]
101929198	1467	1	11.87	0.07	0.88	3.65208	Up	0.0020151	0.00427404	ATP13A4-AS1	1	-	-	-	-	gi|859770309|ref|XP_012908066.1|/6.03645e-07/PREDICTED: probable cation-transporting ATPase 13A4 isoform X5 [Mustela putorius furo]
4314	1906	15	170.2	0.78	9.7	3.63644	Up	6.36032e-38	5.48399e-37	MMP3	4	K01394|1|0.0|918|hsa:4314|matrix metalloproteinase-3 (stromelysin 1, progelatinase) [EC:3.4.24.17]	GO:0032991//macromolecular complex;GO:0043231//intracellular membrane-bounded organelle;GO:0043005//neuron projection;GO:0031012//extracellular matrix	GO:0004175//endopeptidase activity;GO:0046914//transition metal ion binding;GO:0005515//protein binding	GO:0031668//cellular response to extracellular stimulus;GO:0001101//response to acid chemical;GO:0043627//response to estrogen;GO:0009611//response to wounding;GO:0019538//protein metabolic process;GO:0032963//collagen metabolic process;GO:0002237//response to molecule of bacterial origin;GO:0034097//response to cytokine;GO:0022414//reproductive process	gi|4505217|ref|NP_002413.1|/0/stromelysin-1 preproprotein [Homo sapiens]
64061	2833	100	1096	3.48	41.77	3.58531	Up	2.74856e-233	1.9684e-231	TSPYL2	3	K11285|1|0.0|823|ptr:744228|TSPY-like 2	GO:0031981//nuclear lumen	GO:0005488//binding	GO:0001932//regulation of protein phosphorylation;GO:0016049//cell growth;GO:0006260//DNA replication	gi|694984955|ref|XP_009437391.1|/0/PREDICTED: testis-specific Y-encoded-like protein 2 [Pan troglodytes]
1301	7201.52	8	89	0.11	1.32	3.58496	Up	2.19898e-20	1.13363e-19	COL11A1	3	K19721|1|0.0|1053|hsa:1301|collagen, type V/XI/XXIV/XXVII, alpha	GO:0005581//collagen trimer;GO:0005581//collagen trimer;GO:0005581//collagen trimer;GO:0005581//collagen trimer	-	GO:0050954//sensory perception of mechanical stimulus;GO:0050954//sensory perception of mechanical stimulus;GO:0050954//sensory perception of mechanical stimulus;GO:0050954//sensory perception of mechanical stimulus	gi|6165882|gb|AAF04725.1|/0/collagen type XI alpha-1 isoform A [Homo sapiens]
54897	4438	1	10	0.02	0.24	3.58496	Up	0.00392154	0.00805761	CASZ1	4	-	GO:0031981//nuclear lumen	GO:0046914//transition metal ion binding	-	gi|530360605|ref|XP_005263536.1|/0/PREDICTED: zinc finger protein castor homolog 1 isoform X2 [Homo sapiens]
3221	1689	5	54	0.29	3.48	3.58496	Up	9.58812e-13	3.63111e-12	HOXC4	2	K09304|1|2e-112|409|cjc:100413461|homeobox protein HoxA/B/C/D4	GO:0043231//intracellular membrane-bounded organelle	GO:0001071//nucleic acid binding transcription factor activity;GO:0003677//DNA binding	GO:0003002//regionalization;GO:0009888//tissue development;GO:0009887//organ morphogenesis;GO:0006351//transcription, DNA-templated	gi|585651989|ref|XP_006883981.1|/4.90868e-112/PREDICTED: homeobox protein Hox-C4 [Elephantulus edwardii]
1490	2358	377	4108	15.81	188.62	3.57657	Up	0	0	CTGF	2	K06827|1|0.0|754|hsa:1490|connective tissue growth factor	GO:0016020//membrane;GO:0044431//Golgi apparatus part;GO:0031012//extracellular matrix	GO:0019838//growth factor binding;GO:0005102//receptor binding;GO:0005539//glycosaminoglycan binding	GO:0010952//positive regulation of peptidase activity;GO:0009888//tissue development;GO:0045989//positive regulation of striated muscle contraction;GO:0010467//gene expression;GO:0010557//positive regulation of macromolecule biosynthetic process;GO:0006816//calcium ion transport;GO:0007568//aging;GO:0008283//cell proliferation;GO:0016337//single organismal cell-cell adhesion;GO:0043627//response …	gi|4503123|ref|NP_001892.1|/0/connective tissue growth factor precursor [Homo sapiens]
387763	1361	23	246	1.69	19.8	3.55041	Up	3.40308e-53	4.02932e-52	C11orf96	1	-	-	-	-	gi|229463005|sp|Q7Z7L8.3|CK096_HUMAN/8.03298e-51/RecName: Full=Uncharacterized protein C11orf96; AltName: Full=Protein Ag2 homolog
4135	2986.31	12	125	0.39	4.52	3.53478	Up	1.70197e-27	1.10544e-26	MAP6	1	K10432|1|0.0|685|hsa:4135|microtubule-associated protein 6	GO:0015630//microtubule cytoskeleton;GO:0044444//cytoplasmic part;GO:0043231//intracellular membrane-bounded organelle;GO:0015630//microtubule cytoskeleton;GO:0044444//cytoplasmic part;GO:0043231//intracellular membrane-bounded organelle	GO:0015631//tubulin binding;GO:0015631//tubulin binding	-	gi|48375173|ref|NP_149052.1|/0/microtubule-associated protein 6 isoform 1 [Homo sapiens]
84870	4583	9	94	0.19	2.2	3.53343	Up	4.98352e-21	2.62411e-20	RSPO3	4	K19471|1|6e-60|236|lcm:102349873|R-spondin-1	-	GO:0005539//glycosaminoglycan binding	GO:0007166//cell surface receptor signaling pathway	gi|119568499|gb|EAW48114.1|/3.67313e-128/R-spondin 3 homolog (Xenopus laevis), isoform CRA_a [Homo sapiens]
7802	2663	2	20	0.07	0.81	3.5325	Up	2.65762e-05	6.66245e-05	DNALI1	3	K10410|1|8e-145|517|pps:100970422|dynein light intermediate chain, axonemal	-	-	-	gi|37595560|ref|NP_003453.2|/6.53226e-144/axonemal dynein light intermediate polypeptide 1 [Homo sapiens]
9235	992.1	13	142	1.38	15.84	3.52083	Up	1.54865e-31	1.13059e-30	IL32	1	-	GO:0044421;GO:0044421;GO:0044421;GO:0044421;GO:0044421;GO:0044421;GO:0044421;GO:0044421;GO:0044421	GO:0005102//receptor binding;GO:0005102//receptor binding;GO:0005102//receptor binding;GO:0005102//receptor binding;GO:0005102//receptor binding;GO:0005102//receptor binding;GO:0005102//receptor binding;GO:0005102//receptor binding;GO:0005102//receptor binding	GO:0006950//response to stress;GO:0009987//cellular process;GO:0002376//immune system process;GO:0006950//response to stress;GO:0009987//cellular process;GO:0002376//immune system process;GO:0006950//response to stress;GO:0009987//cellular process;GO:0002376//immune system process;GO:0006950//response to stress;GO:0009987//cellular process;GO:0002376//immune system process;GO:0006950//response to…	gi|61658636|ref|NP_001012652.1|/7.91538e-95/interleukin-32 isoform C [Homo sapiens]
25858	764	0.64	7	0.09	1.03	3.51658	Up	0.0053527	0.0108198	TEX40	1	K04915|1|3e-38|160|pale:102898989|potassium channel subfamily K member 4	GO:0044424	-	GO:0048232//male gamete generation;GO:0048869//cellular developmental process	gi|148839350|ref|NP_001034585.1|/3.32335e-98/testis-expressed sequence 40 protein [Homo sapiens]
153020	2836	2	21	0.07	0.8	3.51457	Up	1.37775e-05	3.52857e-05	RASGEF1B	2	K17636|1|5e-23|112|xma:102232099|ral guanine nucleotide dissociation stimulator-like 2;K06277|4|3e-21|107|bfo:BRAFLDRAFT_124752|Rap guanine nucleotide exchange factor 1;K08018|5|2e-20|104|ngi:103751016|Rap guanine nucleotide exchange factor 2	GO:0044464;GO:0044464;GO:0044464	-	GO:0009966//regulation of signal transduction;GO:0009966//regulation of signal transduction;GO:0009966//regulation of signal transduction	gi|675799535|ref|XP_008955897.1|/0/PREDICTED: ras-GEF domain-containing family member 1B isoform X1 [Pan paniscus]
7288	1791	1	11	0.06	0.67	3.48113	Up	0.0020151	0.00427452	TULP2	2	K19600|1|4e-88|328|cmk:103183893|tubby-related protein 1	GO:0044424	-	GO:0050953//sensory perception of light stimulus	gi|238859545|ref|NP_003314.2|/0/tubby-related protein 2 [Homo sapiens]
79845	1872	11	111	0.58	6.45	3.47517	Up	2.62246e-24	1.54301e-23	RNF122	3	K15699|1|8e-90|333|oas:101116204|RING finger protein 122	GO:0031224//intrinsic component of membrane;GO:0043231//intracellular membrane-bounded organelle	GO:0046914//transition metal ion binding	-	gi|966006424|ref|XP_014960013.1|/6.67899e-89/PREDICTED: RING finger protein 122 isoform X1, partial [Ovis aries]
4826	1252	1	10	0.08	0.88	3.45943	Up	0.00392154	0.00805675	NNAT	3	-	GO:0044424	-	GO:0008104//protein localization;GO:0009746;GO:0050796//regulation of insulin secretion	gi|426242021|ref|XP_004014877.1|/1.73324e-58/PREDICTED: neuronatin isoform X1 [Ovis aries]
4600	2961	1	9	0.03	0.33	3.45943	Up	0.00758586	0.0150098	MX2	1	K14754|1|0.0|798|chx:102188635|interferon-induced GTP-binding protein Mx1	GO:0043231//intracellular membrane-bounded organelle	GO:0017111//nucleoside-triphosphatase activity;GO:0032561//guanyl ribonucleotide binding	GO:0051707//response to other organism;GO:0019221//cytokine-mediated signaling pathway;GO:0009207;GO:0006950//response to stress	gi|11342664|ref|NP_002454.1|/0/interferon-induced GTP-binding protein Mx2 [Homo sapiens]
715	2526	92	924	3.6	39.56	3.45797	Up	5.56482e-191	3.04289e-189	C1R	4	K01330|1|0.0|1501|hsa:715|complement component 1, r subcomponent [EC:3.4.21.41]	-	GO:0046872//metal ion binding;GO:0004175//endopeptidase activity	GO:0019538//protein metabolic process;GO:0006952//defense response;GO:0002455//humoral immune response mediated by circulating immunoglobulin	gi|66347875|ref|NP_001724.3|/0/complement C1r subcomponent precursor [Homo sapiens]
1847	2545	251.12	2520	9.75	107.08	3.45714	Up	0	0	DUSP5	3	K04459|1|0.0|750|hsa:1847|dual specificity MAP kinase phosphatase [EC:3.1.3.16 3.1.3.48]	GO:0031981//nuclear lumen	GO:0008138//protein tyrosine/serine/threonine phosphatase activity	GO:0000165//MAPK cascade;GO:0001704//formation of primary germ layer;GO:0006464//cellular protein modification process	gi|119569944|gb|EAW49559.1|/0/dual specificity phosphatase 5, isoform CRA_a [Homo sapiens]
4501	468	79.22	786.47	17.88	194.27	3.44164	Up	3.65176e-162	1.61867e-160	MT1X	3	K14739|1|1e-09|64.3|mcf:101867369|metallothionein 1/2	-	-	-	gi|119603291|gb|EAW82885.1|/3.86673e-18/metallothionein 1X, isoform CRA_a, partial [Homo sapiens]
1437	800	1	10	0.13	1.4	3.42884	Up	0.00392154	0.00805847	CSF2	3	K05427|1|5e-64|246|hsa:1437|granulocyte-macrophage colony-stimulating factor	GO:0044421	GO:0005126//cytokine receptor binding	GO:0042506//tyrosine phosphorylation of Stat5 protein;GO:0010628//positive regulation of gene expression;GO:0010742//macrophage derived foam cell differentiation;GO:0006275//regulation of DNA replication;GO:0042268//regulation of cytolysis;GO:0008283//cell proliferation;GO:0001819//positive regulation of cytokine production;GO:0031334//positive regulation of protein complex assembly;GO:0006915//a…	gi|27437030|ref|NP_000749.2|/3.83339e-63/granulocyte-macrophage colony-stimulating factor precursor [Homo sapiens]
202181	2857	1.23	11.32	0.04	0.43	3.42626	Up	0.0020151	0.0042731	LOC202181	1	K10624|1|5e-07|59.7|spu:584197|E3 ubiquitin-protein ligase RBBP6 [EC:2.3.2.27];K13908|2|6e-07|59.3|lve:103075112|mucin-5B;K12826|3|1e-06|58.2|myd:102772974|splicing factor 3A subunit 2	-	-	-	gi|635125480|ref|XP_008013550.1|/0/PREDICTED: SUMO-interacting motif-containing protein 1 isoform X1 [Chlorocebus sabaeus]
3687	4720	4.26	42.27	0.09	0.96	3.41504	Up	4.3286e-10	1.44737e-09	ITGAX	1	K06462|1|0.0|2220|hsa:3687|integrin alpha X	GO:0005887//integral component of plasma membrane;GO:0009986//cell surface;GO:0005887//integral component of plasma membrane;GO:0009986//cell surface	GO:0005488//binding;GO:0004871//signal transducer activity;GO:0005488//binding;GO:0004871//signal transducer activity	GO:0007599//hemostasis;GO:0002376//immune system process;GO:0007166//cell surface receptor signaling pathway;GO:0009653//anatomical structure morphogenesis;GO:0007599//hemostasis;GO:0002376//immune system process;GO:0007166//cell surface receptor signaling pathway;GO:0009653//anatomical structure morphogenesis	gi|34452173|ref|NP_000878.2|/0/integrin alpha-X isoform 2 precursor [Homo sapiens]
83546	1670.21	3.59	31.66	0.2	2.07	3.37156	Up	1.04528e-07	3.06901e-07	RTBDN	2	K13649|1|2e-10|68.9|cmk:103187584|folate receptor	-	-	-	gi|119604722|gb|EAW84316.1|/2.53379e-116/retbindin, isoform CRA_c [Homo sapiens]
6539	3177	1	9	0.03	0.31	3.36923	Up	0.00758586	0.0150129	SLC6A12	1	K05039|1|0.0|1238|hsa:6539|solute carrier family 6 (neurotransmitter transporter, GABA) member 6/8/11/12/13	GO:0016021//integral component of membrane;GO:0016021//integral component of membrane;GO:0016021//integral component of membrane;GO:0016021//integral component of membrane	GO:0005326//neurotransmitter transporter activity;GO:0005283//sodium:amino acid symporter activity;GO:0005326//neurotransmitter transporter activity;GO:0005283//sodium:amino acid symporter activity;GO:0005326//neurotransmitter transporter activity;GO:0005283//sodium:amino acid symporter activity;GO:0005326//neurotransmitter transporter activity;GO:0005283//sodium:amino acid symporter activity	GO:0001505//regulation of neurotransmitter levels;GO:0042221//response to chemical;GO:0006972//hyperosmotic response;GO:0006807//nitrogen compound metabolic process;GO:0006884//cell volume homeostasis;GO:0006865//amino acid transport;GO:0001505//regulation of neurotransmitter levels;GO:0042221//response to chemical;GO:0006972//hyperosmotic response;GO:0006807//nitrogen compound metabolic process;…	gi|171184404|ref|NP_003035.3|/0/sodium- and chloride-dependent betaine transporter [Homo sapiens]
57048	2062.54	14.47	141.29	0.72	7.43	3.36729	Up	1.74806e-30	1.23803e-29	PLSCR3	3	-	GO:0031224//intrinsic component of membrane;GO:0031224//intrinsic component of membrane	GO:0005548//phospholipid transporter activity;GO:0046872//metal ion binding;GO:0019904//protein domain specific binding;GO:0005548//phospholipid transporter activity;GO:0046872//metal ion binding;GO:0019904//protein domain specific binding	GO:0055092//sterol homeostasis;GO:0033500//carbohydrate homeostasis;GO:0007009//plasma membrane organization;GO:0055092//sterol homeostasis;GO:0033500//carbohydrate homeostasis;GO:0007009//plasma membrane organization	gi|119610604|gb|EAW90198.1|/1.27668e-154/hCG1987383, isoform CRA_a [Homo sapiens]
10397	3095.5	367	3425	11.58	119.34	3.36537	Up	0	0	NDRG1	3	K18266|1|0.0|657|nle:100596235|protein NDRG1	GO:0005856//cytoskeleton;GO:0016020//membrane;GO:0043231//intracellular membrane-bounded organelle;GO:0005856//cytoskeleton;GO:0016020//membrane;GO:0043231//intracellular membrane-bounded organelle;GO:0005856//cytoskeleton;GO:0016020//membrane;GO:0043231//intracellular membrane-bounded organelle;GO:0005856//cytoskeleton;GO:0016020//membrane;GO:0043231//intracellular membrane-bounded organelle	GO:0005488//binding;GO:0005488//binding;GO:0005488//binding;GO:0005488//binding	GO:0002274;GO:0010035//response to inorganic substance;GO:0002274;GO:0010035//response to inorganic substance;GO:0002274;GO:0010035//response to inorganic substance;GO:0002274;GO:0010035//response to inorganic substance	gi|37655183|ref|NP_006087.2|/0/protein NDRG1 isoform 1 [Homo sapiens]
2643	2740.16	24	207	0.8	8.16	3.3505	Up	1.42748e-41	1.34105e-40	GCH1	1	K01495|1|1e-109|399|pon:100451139|GTP cyclohydrolase I [EC:3.5.4.16]	GO:0031981//nuclear lumen;GO:0032991//macromolecular complex;GO:0031982//vesicle;GO:0005635//nuclear envelope;GO:0044444//cytoplasmic part;GO:0031981//nuclear lumen;GO:0032991//macromolecular complex;GO:0031982//vesicle;GO:0005635//nuclear envelope;GO:0044444//cytoplasmic part;GO:0031981//nuclear lumen;GO:0032991//macromolecular complex;GO:0031982//vesicle;GO:0005635//nuclear envelope;GO:0044444/…	GO:0048037//cofactor binding;GO:0032561//guanyl ribonucleotide binding;GO:0046914//transition metal ion binding;GO:0003933//GTP cyclohydrolase activity;GO:0042802//identical protein binding;GO:0048037//cofactor binding;GO:0032561//guanyl ribonucleotide binding;GO:0046914//transition metal ion binding;GO:0003933//GTP cyclohydrolase activity;GO:0042802//identical protein binding;GO:0048037//cofacto…	GO:0033555//multicellular organismal response to stress;GO:0032770//positive regulation of monooxygenase activity;GO:0009396//folic acid-containing compound biosynthetic process;GO:0042417//dopamine metabolic process;GO:0009207;GO:0034097//response to cytokine;GO:0051259//protein oligomerization;GO:0012502//induction of programmed cell death;GO:0002237//response to molecule of bacterial origin;GO…	gi|66932970|ref|NP_001019241.1|/7.3618e-123/GTP cyclohydrolase 1 isoform 2 [Homo sapiens]
338785	2144	4	36	0.18	1.82	3.33787	Up	2.1172e-08	6.46958e-08	KRT79	2	K07605|1|0.0|838|hsa:338785|type II keratin, basic	GO:0005882//intermediate filament	-	-	gi|32567786|ref|NP_787028.1|/0/keratin, type II cytoskeletal 79 [Homo sapiens]
51560	5561	8	73	0.14	1.41	3.3322	Up	7.08102e-16	3.07132e-15	RAB6B	3	K07894|1|2e-116|414|chx:102170824|Ras-related protein Rab-6B	GO:0043231//intracellular membrane-bounded organelle;GO:0031410//cytoplasmic vesicle;GO:0012505//endomembrane system	GO:0017111//nucleoside-triphosphatase activity;GO:0032561//guanyl ribonucleotide binding	GO:0035556//intracellular signal transduction;GO:0009207;GO:0048193//Golgi vesicle transport	gi|926684126|ref|XP_013821666.1|/1.3716e-115/PREDICTED: ras-related protein Rab-6B [Capra hircus]
196500	2662.73	10	104	0.42	4.22	3.32878	Up	4.30812e-23	2.43839e-22	PIANP	3	-	GO:0031224//intrinsic component of membrane;GO:0016020//membrane;GO:0031224//intrinsic component of membrane	-	-	gi|826275312|ref|XP_012493294.1|/1.05133e-97/PREDICTED: PILR alpha-associated neural protein [Propithecus coquereli]
23500	6191	0	6	0.01	0.1	3.32193	Up	0.0112236	0.0217239	DAAM2	1	K04512|1|0.0|1886|hsa:23500|dishevelled associated activator of morphogenesis	-	GO:0017016//Ras GTPase binding;GO:0008092//cytoskeletal protein binding;GO:0017016//Ras GTPase binding;GO:0008092//cytoskeletal protein binding	GO:0007010//cytoskeleton organization;GO:0007010//cytoskeleton organization	gi|767939620|ref|XP_006715103.2|/0/PREDICTED: disheveled-associated activator of morphogenesis 2 isoform X2 [Homo sapiens]
220213	3125	18	165	0.57	5.69	3.31939	Up	3.08084e-34	2.43136e-33	OTUD1	2	K13716|1|9e-177|623|hsa:220213|OTU domain-containing protein 1 [EC:3.4.19.12]	-	-	-	gi|223941923|ref|NP_001138845.1|/7.76563e-176/OTU domain-containing protein 1 [Homo sapiens]
25849	5069	15	135	0.29	2.86	3.30189	Up	4.45778e-28	2.94622e-27	PARM1	3	-	GO:0005768//endosome;GO:0016020//membrane	-	GO:0051347//positive regulation of transferase activity	gi|193785636|dbj|BAG51071.1|/2.15492e-109/unnamed protein product [Homo sapiens]
2919	1186.09	12.36	110.82	1.05	10.28	3.29138	Up	2.7108e-23	1.54387e-22	CXCL1	1	K05505|1|7e-39|132|mcf:102123272|C-X-C motif chemokine 1/2/3	GO:0044421;GO:0044421	GO:0005125//cytokine activity;GO:0030234//enzyme regulator activity;GO:0005125//cytokine activity;GO:0030234//enzyme regulator activity	GO:0048731//system development;GO:0006952//defense response;GO:0008283//cell proliferation;GO:0002376//immune system process;GO:0007166//cell surface receptor signaling pathway;GO:0007010//cytoskeleton organization;GO:0042221//response to chemical;GO:0048731//system development;GO:0006952//defense response;GO:0008283//cell proliferation;GO:0002376//immune system process;GO:0007166//cell surface r…	gi|966943489|ref|XP_001092240.2|/5.81483e-38/PREDICTED: uncharacterized protein LOC702067 [Macaca mulatta]
1052	1269	50.16	447.93	3.96	38.74	3.29025	Up	3.0988e-89	6.36099e-88	CEBPD	3	K10050|1|1e-106|389|mcf:102119023|CCAAT/enhancer binding protein (C/EBP), delta	GO:0043231//intracellular membrane-bounded organelle	GO:0042802//identical protein binding;GO:0043565//sequence-specific DNA binding	GO:0006357//regulation of transcription from RNA polymerase II promoter;GO:0030154//cell differentiation	gi|28872798|ref|NP_005186.2|/1.02641e-105/CCAAT/enhancer-binding protein delta [Homo sapiens]
8941	2528	1	9	0.04	0.39	3.2854	Up	0.00758586	0.0150207	CDK5R2	4	K19929|1|2e-127|459|pon:100441386|cyclin-dependent kinase 5 activator 2	-	GO:0005515//protein binding;GO:0043539//protein serine/threonine kinase activator activity	GO:0001932//regulation of protein phosphorylation;GO:0051726//regulation of cell cycle	gi|4502739|ref|NP_003927.1|/1.5176e-126/cyclin-dependent kinase 5 activator 2 [Homo sapiens]
55084	6248	2	17	0.03	0.29	3.27302	Up	0.000186392	0.000435952	SOBP	3	K02367|1|3e-08|64.7|pxy:105394758|glucuronyl/N-acetylglucosaminyl transferase EXT2 [EC:2.4.1.224 2.4.1.225]	-	-	GO:0032501//multicellular organismal process	gi|117938310|ref|NP_060483.3|/0/sine oculis-binding protein homolog [Homo sapiens]
100874300	599	0.99	8.68	0.17	1.64	3.27009	Up	0.0025528	0.00535591	SYNJ2-IT1	1	K09228|1|8e-08|58.9|nle:101176279|KRAB domain-containing zinc finger protein;K14443|3|9e-07|49.7|ptr:749692|protein Tob/BTG	-	-	-	gi|119622992|gb|EAX02587.1|/1.95257e-10/hCG1816008 [Homo sapiens]
343521	1278	1	9	0.08	0.77	3.26679	Up	0.00758586	0.015016	TCTEX1D4	3	K06085|1|2e-07|59.7|nve:NEMVE_v1g242105|synovial sarcoma, X breakpoint 2 interacting protein	-	-	-	gi|578799042|ref|XP_006710677.1|/7.4182e-112/PREDICTED: tctex1 domain-containing protein 4 isoform X2 [Homo sapiens]
3226	2017	1	9	0.05	0.48	3.26303	Up	0.00758586	0.0150114	HOXC10	3	K17444|1|0.0|668|hsa:3226|homrobox protein Hox-C10	GO:0043231//intracellular membrane-bounded organelle;GO:0043234//protein complex	GO:0001071//nucleic acid binding transcription factor activity;GO:0003677//DNA binding	GO:0003002//regionalization;GO:0021522//spinal cord motor neuron differentiation;GO:0035108//limb morphogenesis;GO:0006351//transcription, DNA-templated;GO:0008283//cell proliferation;GO:0050877//neurological system process	gi|24497533|ref|NP_059105.2|/0/homeobox protein Hox-C10 [Homo sapiens]
577	5650	1	10	0.02	0.19	3.24793	Up	0.00392154	0.00805588	ADGRB3	2	K04598|1|0.0|2981|hsa:577|brain-specific angiogenesis inhibitor 3	GO:0031224//intrinsic component of membrane	GO:0004888//transmembrane signaling receptor activity	GO:0001525//angiogenesis;GO:0007186//G-protein coupled receptor signaling pathway	gi|4502359|ref|NP_001695.1|/0/adhesion G protein-coupled receptor B3 [Homo sapiens]
51561	1049	1	9	0.1	0.95	3.24793	Up	0.00758586	0.0150145	IL23A	2	K05426|1|1e-87|325|pps:100974265|interleukin 23, alpha subunit p19	GO:0043234//protein complex	GO:0005126//cytokine receptor binding	GO:0050691//regulation of defense response to virus by host;GO:0042506//tyrosine phosphorylation of Stat5 protein;GO:0042508//tyrosine phosphorylation of Stat1 protein;GO:0001912//positive regulation of leukocyte mediated cytotoxicity;GO:0031349//positive regulation of defense response;GO:0042742//defense response to bacterium;GO:0001819//positive regulation of cytokine production;GO:0046641//pos…	gi|11528343|gb|AAG37232.1|AF301620_1/7.97878e-87/interleukin 23 p19 subunit [Homo sapiens]
3084	2086.98	450	1922	10.6	99.91	3.23656	Up	1.86725e-246	1.45094e-244	NRG1	1	K05455|1|0.0|865|hsa:3084|neuregulin 1	GO:0043231//intracellular membrane-bounded organelle;GO:0031224//intrinsic component of membrane;GO:0044421;GO:0044459;GO:0043231//intracellular membrane-bounded organelle;GO:0044459;GO:0016021//integral component of membrane;GO:0045202//synapse;GO:0044421;GO:0043231//intracellular membrane-bounded organelle;GO:0031224//intrinsic component of membrane;GO:0044421;GO:0044459;GO:0043231//intracellul…	GO:0030296//protein tyrosine kinase activator activity;GO:0005102//receptor binding;GO:0000989//transcription factor activity, transcription factor binding;GO:0005102//receptor binding;GO:0000989//transcription factor activity, transcription factor binding;GO:0030296//protein tyrosine kinase activator activity;GO:0030296//protein tyrosine kinase activator activity;GO:0005102//receptor binding;GO:…	GO:0009611//response to wounding;GO:0051046//regulation of secretion;GO:0055007//cardiac muscle cell differentiation;GO:0043393//regulation of protein binding;GO:0030155//regulation of cell adhesion;GO:0048732//gland development;GO:0010659//cardiac muscle cell apoptotic process;GO:0007169//transmembrane receptor protein tyrosine kinase signaling pathway;GO:0014031//mesenchymal cell development;GO…	gi|236461509|ref|NP_001153467.1|/0/pro-neuregulin-1, membrane-bound isoform isoform HRG-beta1c [Homo sapiens]
11191	3932	15.89	137.85	0.4	3.77	3.23649	Up	1.24526e-28	8.37137e-28	PTENP1	1	K01110|1|0.0|780|hgl:101714930|phosphatidylinositol-3,4,5-trisphosphate 3-phosphatase and dual-specificity protein phosphatase PTEN [EC:3.1.3.16 3.1.3.48 3.1.3.67]	GO:0044459;GO:0016604//nuclear body;GO:0030425//dendrite;GO:0044444//cytoplasmic part	GO:0046872//metal ion binding;GO:0034593//phosphatidylinositol bisphosphate phosphatase activity;GO:0019904//protein domain specific binding;GO:0034594//phosphatidylinositol trisphosphate phosphatase activity;GO:0004721//phosphoprotein phosphatase activity;GO:0070851//growth factor receptor binding	GO:0001932//regulation of protein phosphorylation;GO:0016055//Wnt signaling pathway;GO:0048017//inositol lipid-mediated signaling;GO:0048167//regulation of synaptic plasticity;GO:0003006//developmental process involved in reproduction;GO:0007169//transmembrane receptor protein tyrosine kinase signaling pathway;GO:0050851//antigen receptor-mediated signaling pathway;GO:0031175//neuron projection d…	gi|861471622|ref|XP_004858402.2|/0/PREDICTED: phosphatidylinositol 3,4,5-trisphosphate 3-phosphatase and dual-specificity protein phosphatase PTEN, partial [Heterocephalus glaber]
9143	2076	1	9	0.05	0.47	3.23266	Up	0.00758586	0.0150176	SYNGR3	5	K17783|1|8e-62|241|shr:100917660|mitochondrial FAD-linked sulfhydryl oxidase [EC:1.8.3.2];K04403|2|4e-18|95.9|gfr:102037151|TAK1-binding protein 1	GO:0044459;GO:0030136//clathrin-coated vesicle;GO:0016021//integral component of membrane;GO:0045202//synapse	GO:0019904//protein domain specific binding	GO:0032409	gi|511853438|ref|XP_004750792.1|/1.09264e-95/PREDICTED: synaptogyrin-3 [Mustela putorius furo]
604	3548.03	239	2057	6.66	62.44	3.22888	Up	0	0	BCL6	1	K15618|1|0.0|1443|hsa:604|B-cell lymphoma 6 protein	GO:0031981//nuclear lumen;GO:0044427;GO:0031981//nuclear lumen;GO:0044427;GO:0031981//nuclear lumen;GO:0044427	GO:0046914//transition metal ion binding;GO:0001071//nucleic acid binding transcription factor activity;GO:0003677//DNA binding;GO:0046914//transition metal ion binding;GO:0001071//nucleic acid binding transcription factor activity;GO:0003677//DNA binding;GO:0046914//transition metal ion binding;GO:0001071//nucleic acid binding transcription factor activity;GO:0003677//DNA binding	GO:0006357//regulation of transcription from RNA polymerase II promoter;GO:0002467//germinal center formation;GO:0001783//B cell apoptotic process;GO:0016049//cell growth;GO:0033554//cellular response to stress;GO:0002682//regulation of immune system process;GO:0006606//protein import into nucleus;GO:0006357//regulation of transcription from RNA polymerase II promoter;GO:0002467//germinal center …	gi|795311563|ref|XP_011816989.1|/0/PREDICTED: B-cell lymphoma 6 protein isoform X1 [Colobus angolensis palliatus]
23231	4411.86	141	1201	3.13	29.26	3.2247	Up	4.24674e-232	2.99661e-230	SEL1L3	4	K14026|1|2e-28|131|crg:105345138|SEL1 protein	GO:0031224//intrinsic component of membrane;GO:0031224//intrinsic component of membrane;GO:0031224//intrinsic component of membrane	-	-	gi|154689719|ref|NP_056002.2|/0/protein sel-1 homolog 3 isoform 1 [Homo sapiens]
9510	4670	466	3978	9.79	91.51	3.22455	Up	0	0	ADAMTS1	4	K08617|1|0.0|1869|hsa:9510|a disintegrin and metalloproteinase with thrombospondin motifs 1 [EC:3.4.24.-]	GO:0031982//vesicle;GO:0005578//proteinaceous extracellular matrix	GO:0004175//endopeptidase activity;GO:0046914//transition metal ion binding;GO:0005539//glycosaminoglycan binding	GO:0022602//ovulation cycle process;GO:0019538//protein metabolic process;GO:0060343;GO:0008283//cell proliferation;GO:0007166//cell surface receptor signaling pathway	gi|50845384|ref|NP_008919.3|/0/A disintegrin and metalloproteinase with thrombospondin motifs 1 preproprotein [Homo sapiens]
80144	11797.7	5	31	0.03	0.28	3.22239	Up	2.02168e-06	5.48207e-06	FRAS1	6	K08654|1|1e-100|372|bacu:103002573|proprotein convertase subtilisin/kexin type 5 [EC:3.4.21.-]	GO:0031224//intrinsic component of membrane	GO:0043169//cation binding	GO:0009987//cellular process	gi|260763979|ref|NP_001159605.1|/0/extracellular matrix protein FRAS1 isoform 2 precursor [Homo sapiens]
10628	2983	1012	8626	33.52	312.05	3.21868	Up	0	0	TXNIP	5	-	GO:0005740//mitochondrial envelope;GO:0005740//mitochondrial envelope	GO:0019899//enzyme binding;GO:0030234//enzyme regulator activity;GO:0019899//enzyme binding;GO:0030234//enzyme regulator activity	GO:0009605//response to external stimulus;GO:0006357//regulation of transcription from RNA polymerase II promoter;GO:0006605//protein targeting;GO:0008283//cell proliferation;GO:0043627//response to estrogen;GO:0009913//epidermal cell differentiation;GO:0000302//response to reactive oxygen species;GO:0007169//transmembrane receptor protein tyrosine kinase signaling pathway;GO:0010038//response to…	gi|928192549|ref|NP_001300901.1|/1.89923e-180/thioredoxin-interacting protein isoform 2 [Homo sapiens]
11309	4057	4	35	0.1	0.93	3.21723	Up	4.0171e-08	1.20733e-07	SLCO2B1	2	K14352|1|0.0|996|hsa:11309|solute carrier organic anion transporter family, member 2B	GO:0044459;GO:0031224//intrinsic component of membrane;GO:0044459;GO:0031224//intrinsic component of membrane;GO:0044459;GO:0031224//intrinsic component of membrane	GO:0015291//secondary active transmembrane transporter activity;GO:0008509//anion transmembrane transporter activity;GO:0015291//secondary active transmembrane transporter activity;GO:0008509//anion transmembrane transporter activity;GO:0015291//secondary active transmembrane transporter activity;GO:0008509//anion transmembrane transporter activity	GO:0015711//organic anion transport;GO:0015711//organic anion transport;GO:0015711//organic anion transport	gi|6005820|ref|NP_009187.1|/0/solute carrier organic anion transporter family member 2B1 isoform 1 [Homo sapiens]
3601	1642.83	7	63	0.45	4.18	3.21551	Up	8.30424e-14	3.30671e-13	IL15RA	1	K05074|1|2e-124|449|hsa:3601|interleukin 15 receptor alpha	GO:0044421;GO:0005635//nuclear envelope;GO:0012506//vesicle membrane;GO:0031224//intrinsic component of membrane;GO:0031224//intrinsic component of membrane;GO:0012506//vesicle membrane;GO:0005635//nuclear envelope;GO:0044421;GO:0044421;GO:0005635//nuclear envelope;GO:0012506//vesicle membrane;GO:0031224//intrinsic component of membrane;GO:0044421;GO:0005635//nuclear envelope;GO:0012506//vesicle …	GO:0005488//binding;GO:0004888//transmembrane signaling receptor activity;GO:0005488//binding;GO:0004888//transmembrane signaling receptor activity;GO:0005488//binding;GO:0004888//transmembrane signaling receptor activity;GO:0005488//binding;GO:0004888//transmembrane signaling receptor activity;GO:0005488//binding;GO:0004888//transmembrane signaling receptor activity	GO:0007166//cell surface receptor signaling pathway;GO:0001779//natural killer cell differentiation;GO:0007166//cell surface receptor signaling pathway;GO:0007166//cell surface receptor signaling pathway;GO:0007166//cell surface receptor signaling pathway;GO:0007166//cell surface receptor signaling pathway	gi|332833539|ref|XP_001146125.2|/2.69462e-131/PREDICTED: interleukin-15 receptor subunit alpha isoform X2 [Pan troglodytes]
83938	857	5	42	0.59	5.46	3.21011	Up	2.22238e-09	7.15794e-09	C10orf11	1	K11092|1|2e-08|62.8|gja:107116099|U2 small nuclear ribonucleoprotein A'	-	-	-	gi|478505372|ref|XP_004426981.1|/1.21644e-107/PREDICTED: leucine-rich repeat-containing protein C10orf11 homolog [Ceratotherium simum simum]
100129534	2248	23	190	1.01	9.16	3.18099	Up	1.3039e-37	1.11424e-36	LOC100129534	1	K11100|1|7e-29|131|cjc:103787208|small nuclear ribonucleoprotein N;K11086|2|2e-25|120|mgp:100548671|small nuclear ribonucleoprotein B and B'	GO:0030532//small nuclear ribonucleoprotein complex	GO:0003676//nucleic acid binding;GO:0005515//protein binding	GO:0009719;GO:0006396//RNA processing	gi|694882943|ref|XP_009444988.1|/3.41173e-66/PREDICTED: small nuclear ribonucleoprotein-associated protein B-like [Pan troglodytes]
5997	1375	71	588	5.17	46.82	3.17889	Up	3.41992e-113	9.6812e-112	RGS2	3	K18154|1|4e-108|394|ggo:101154128|regulator of G-protein signaling 2	GO:0016020//membrane;GO:0044424	GO:0060089;GO:0008047//enzyme activator activity;GO:0005515//protein binding	GO:0045444//fat cell differentiation;GO:0007186//G-protein coupled receptor signaling pathway;GO:0048232//male gamete generation	gi|635131864|ref|XP_007987318.1|/1.41448e-111/PREDICTED: regulator of G-protein signaling 2 [Chlorocebus sabaeus]
8013	5646.75	9	105	0.22	1.99	3.17719	Up	3.66862e-24	2.14932e-23	NR4A3	3	K08559|1|0.0|954|hsa:8013|nuclear receptor subfamily 4 group A member 3	GO:0031981//nuclear lumen;GO:0031981//nuclear lumen	GO:0046914//transition metal ion binding;GO:0004879//RNA polymerase II transcription factor activity, ligand-activated sequence-specific DNA binding;GO:0001071//nucleic acid binding transcription factor activity;GO:0003677//DNA binding;GO:0004879//RNA polymerase II transcription factor activity, ligand-activated sequence-specific DNA binding;GO:0046872//metal ion binding;GO:0003677//DNA binding	GO:0009755//hormone-mediated signaling pathway;GO:0007610//behavior;GO:0060004//reflex;GO:0009887//organ morphogenesis;GO:0035239//tube morphogenesis;GO:0001704//formation of primary germ layer;GO:0050905//neuromuscular process;GO:0009755//hormone-mediated signaling pathway;GO:0009887//organ morphogenesis;GO:0048598//embryonic morphogenesis	gi|1311505|gb|AAB36006.1|/0/steroid/thyroid orphan receptor homolog gene, partial [Homo sapiens]
4804	3420	5	40	0.14	1.26	3.16993	Up	7.8628e-09	2.45863e-08	NGFR	3	K02583|1|0.0|811|cfa:491071|nerve growth factor receptor (TNFR superfamily member 16)	GO:0031981//nuclear lumen;GO:0016021//integral component of membrane;GO:0044444//cytoplasmic part	GO:0043121//neurotrophin binding;GO:0004888//transmembrane signaling receptor activity	GO:0010467//gene expression;GO:0031346//positive regulation of cell projection organization;GO:0045683;GO:0042475//odontogenesis of dentin-containing tooth;GO:0001942//hair follicle development;GO:0010769//regulation of cell morphogenesis involved in differentiation;GO:0008284//positive regulation of cell proliferation;GO:0051726//regulation of cell cycle;GO:0006935//chemotaxis;GO:0006950//respon…	gi|345805210|ref|XP_548191.3|/0/PREDICTED: tumor necrosis factor receptor superfamily member 16 [Canis lupus familiaris]
196385	13716	6	46	0.04	0.36	3.16993	Up	8.15638e-10	2.67965e-09	DNAH10	3	K10408|1|0.0|8623|hsa:196385|dynein heavy chain, axonemal	GO:0005875//microtubule associated complex;GO:0005930//axoneme	GO:0003774//motor activity;GO:0032559//adenyl ribonucleotide binding	GO:0007017//microtubule-based process	gi|198442844|ref|NP_997320.2|/0/dynein heavy chain 10, axonemal [Homo sapiens]
7038	8453	0	7	0.01	0.09	3.16993	Up	0.0053527	0.0108062	TG	4	K10809|1|0.0|5549|hsa:7038|thyroglobulin	GO:0043231//intracellular membrane-bounded organelle;GO:0044444//cytoplasmic part;GO:0044421	GO:0005102//receptor binding	GO:0042552//myelination;GO:0016192//vesicle-mediated transport;GO:0006575//cellular modified amino acid metabolic process;GO:0009628//response to abiotic stimulus;GO:0009058//biosynthetic process;GO:0015698//inorganic anion transport;GO:0002237//response to molecule of bacterial origin	gi|55770862|ref|NP_003226.4|/0/thyroglobulin precursor [Homo sapiens]
57653	5797	0	5	0.01	0.09	3.16993	Up	0.0235336	0.0434308	LOC100499484-C9ORF174	1	K00722|1|1e-51|208|mgp:100540036|globoside alpha-N-acetylgalactosaminyltransferase [EC:2.4.1.88];K11536|2|9e-11|73.2|lcm:102355116|pyrimidine nucleoside transport protein;K12795|3|6e-10|70.5|cjc:100409060|suppressor of G2 allele of SKP1	GO:0031224//intrinsic component of membrane;GO:0031224//intrinsic component of membrane;GO:0031224//intrinsic component of membrane	-	-	gi|219518305|gb|AAI44522.1|/0/KIAA1529 protein [Homo sapiens]
25789	1712	2	17	0.12	1.08	3.16993	Up	0.000186392	0.000435899	TMEM59L	2	-	GO:0012505//endomembrane system;GO:0031224//intrinsic component of membrane;GO:0043231//intracellular membrane-bounded organelle	-	-	gi|6912274|ref|NP_036241.1|/0/transmembrane protein 59-like precursor [Homo sapiens]
1843	2040	254	2083	12.34	110.82	3.1668	Up	0	0	DUSP1	3	K04459|1|0.0|698|pon:100435862|dual specificity MAP kinase phosphatase [EC:3.1.3.16 3.1.3.48]	GO:0031981//nuclear lumen	GO:0008138//protein tyrosine/serine/threonine phosphatase activity;GO:0004725//protein tyrosine phosphatase activity;GO:0005488//binding	GO:0033189//response to vitamin A;GO:0043627//response to estrogen;GO:0006796//phosphate-containing compound metabolic process;GO:0000302//response to reactive oxygen species;GO:0010038//response to metal ion;GO:0006464//cellular protein modification process;GO:0031960//response to corticosteroid;GO:0009314//response to radiation;GO:0001704//formation of primary germ layer;GO:0000165//MAPK cascade	gi|4758204|ref|NP_004408.1|/0/dual specificity protein phosphatase 1 [Homo sapiens]
81606	2956	30	243	1	8.87	3.14893	Up	2.77068e-47	2.90588e-46	LBH	3	K04010|1|8e-08|62.4|tru:101075680|C5a anaphylatoxin chemotactic receptor	GO:0031981//nuclear lumen	-	GO:0032501//multicellular organismal process;GO:0006355//regulation of transcription, DNA-templated	gi|10834656|gb|AAG23758.1|AF258555_1/1.08579e-70/PP2281 [Homo sapiens]
100507346	1957	3	24	0.15	1.33	3.14839	Up	9.53836e-06	2.47158e-05	LOC100507346	1	K06225|1|1e-66|256|pon:100432417|patched 1	-	-	-	gi|565310548|gb|ETE63715.1|/1.2839e-76/Protein patched-like 1, partial [Ophiophagus hannah]
10221	3028.25	106	860	3.49	30.64	3.13412	Up	2.88954e-163	1.30185e-161	TRIB1	1	K08814|1|1e-127|460|hsa:10221|tribbles homolog 1/2	GO:0043231//intracellular membrane-bounded organelle;GO:0043231//intracellular membrane-bounded organelle	GO:0016301//kinase activity;GO:0019901//protein kinase binding;GO:0055103//ligase regulator activity;GO:0032559//adenyl ribonucleotide binding;GO:0019887//protein kinase regulator activity;GO:0016301//kinase activity;GO:0019901//protein kinase binding;GO:0055103//ligase regulator activity;GO:0032559//adenyl ribonucleotide binding;GO:0019887//protein kinase regulator activity	GO:0014909//smooth muscle cell migration;GO:0002832;GO:0033673//negative regulation of kinase activity;GO:0043392//negative regulation of DNA binding;GO:0008285//negative regulation of cell proliferation;GO:0009966//regulation of signal transduction;GO:0031331;GO:0006464//cellular protein modification process;GO:0002237//response to molecule of bacterial origin;GO:0000165//MAPK cascade;GO:0014909…	gi|13399328|ref|NP_079471.1|/3.08316e-171/tribbles homolog 1 isoform 1 [Homo sapiens]
3726	1832	314	2507	17.03	148.83	3.12752	Up	0	0	JUNB	2	K09028|1|3e-133|478|pps:100982854|transcription factor jun-B	GO:0031981//nuclear lumen;GO:0044427	GO:0005515//protein binding;GO:0003712//transcription cofactor activity;GO:0003677//DNA binding	GO:0009653//anatomical structure morphogenesis;GO:0006355//regulation of transcription, DNA-templated;GO:0048545//response to steroid hormone;GO:0048513//animal organ development;GO:0009628//response to abiotic stimulus;GO:0048522;GO:0030154//cell differentiation;GO:0022414//reproductive process;GO:0001701//in utero embryonic development	gi|14495707|gb|AAH09465.1|/2.77951e-132/Jun B proto-oncogene [Homo sapiens]
5864	1528	49	391	3.2	27.94	3.12619	Up	1.26815e-74	2.11833e-73	RAB3A	4	K07882|1|4e-124|447|hgl:101720450|Ras-related protein Rab-3A	GO:0030658//transport vesicle membrane;GO:0032991//macromolecular complex;GO:0030665//clathrin-coated vesicle membrane	GO:0032561//guanyl ribonucleotide binding;GO:0017111//nucleoside-triphosphatase activity;GO:0008047//enzyme activator activity;GO:0019899//enzyme binding	GO:0007265//Ras protein signal transduction;GO:0043462//regulation of ATPase activity;GO:0007269//neurotransmitter secretion;GO:0006887//exocytosis;GO:0009207;GO:0050954//sensory perception of mechanical stimulus;GO:0048667//cell morphogenesis involved in neuron differentiation;GO:0030323//respiratory tube development;GO:0009628//response to abiotic stimulus;GO:0031338//regulation of vesicle fusi…	gi|635037060|ref|XP_007993972.1|/2.81782e-134/PREDICTED: ras-related protein Rab-3A [Chlorocebus sabaeus]
283	986.52	14	149.96	1.93	16.83	3.12436	Up	9.66182e-33	7.31228e-32	ANG	2	K16631|1|3e-74|280|ggo:101139520|angiogenin [EC:3.1.27.-]	GO:0030427//site of polarized growth;GO:0031981//nuclear lumen;GO:0043234//protein complex;GO:0005604//basement membrane;GO:0044297//cell body;GO:0030427//site of polarized growth;GO:0031981//nuclear lumen;GO:0043234//protein complex;GO:0005604//basement membrane;GO:0044297//cell body	GO:0005539//glycosaminoglycan binding;GO:0016892//endoribonuclease activity, producing 3'-phosphomonoesters;GO:0008092//cytoskeletal protein binding;GO:0003723//RNA binding;GO:0046914//transition metal ion binding;GO:0005539//glycosaminoglycan binding;GO:0016892//endoribonuclease activity, producing 3'-phosphomonoesters;GO:0008092//cytoskeletal protein binding;GO:0003723//RNA binding;GO:0046914//…	GO:0001935//endothelial cell proliferation;GO:0003006//developmental process involved in reproduction;GO:0032147//activation of protein kinase activity;GO:0048870//cell motility;GO:0010863//positive regulation of phospholipase C activity;GO:0006351//transcription, DNA-templated;GO:0048869//cellular developmental process;GO:0048513//animal organ development;GO:0032430//positive regulation of phosp…	gi|119586849|gb|EAW66445.1|/1.51808e-82/hCG2044783, isoform CRA_a [Homo sapiens]
79605	3373	1	8	0.03	0.26	3.11548	Up	0.0145707	0.0277409	PGBD5	1	K00914|1|8e-12|75.9|tsp:Tsp_00889|phosphatidylinositol 3-kinase [EC:2.7.1.137];K05673|2|1e-06|58.9|cfo:105251729|ATP-binding cassette, subfamily C (CFTR/MRP), member 4	-	-	-	gi|385198065|ref|NP_001245240.1|/0/piggyBac transposable element-derived protein 5 [Homo sapiens]
5292	2751	65	513	2.33	20.14	3.11166	Up	6.561e-97	1.5099e-95	PIM1	3	K04702|1|0.0|686|hsa:5292|proto-oncogene serine/threonine-protein kinase Pim-1 [EC:2.7.11.1]	GO:0043231//intracellular membrane-bounded organelle;GO:0016020//membrane;GO:0043231//intracellular membrane-bounded organelle;GO:0016020//membrane	GO:0004672//protein kinase activity;GO:0046914//transition metal ion binding;GO:0005515//protein binding;GO:0032559//adenyl ribonucleotide binding;GO:0004672//protein kinase activity;GO:0046914//transition metal ion binding;GO:0005515//protein binding;GO:0032559//adenyl ribonucleotide binding	GO:0006915//apoptotic process;GO:0032501//multicellular organismal process;GO:0043392//negative regulation of DNA binding;GO:0031657//regulation of cyclin-dependent protein serine/threonine kinase activity involved in G1/S transition of mitotic cell cycle;GO:0006915//apoptotic process;GO:0032501//multicellular organismal process;GO:0043392//negative regulation of DNA binding;GO:0031657//regulatio…	gi|342307046|ref|NP_001230115.1|/0/serine/threonine-protein kinase pim-1 isoform 1 [Homo sapiens]
5744	1601.16	26	205	1.64	13.97	3.09056	Up	1.15e-39	1.03189e-38	PTHLH	2	-	GO:0043231//intracellular membrane-bounded organelle;GO:0044421;GO:0043231//intracellular membrane-bounded organelle;GO:0044421;GO:0043231//intracellular membrane-bounded organelle;GO:0044421;GO:0043231//intracellular membrane-bounded organelle;GO:0044421	GO:0005102//receptor binding;GO:0005102//receptor binding;GO:0005102//receptor binding;GO:0005102//receptor binding	GO:0002062//chondrocyte differentiation;GO:0001649//osteoblast differentiation;GO:0060560//developmental growth involved in morphogenesis;GO:0051604//protein maturation;GO:0008283//cell proliferation;GO:0043392//negative regulation of DNA binding;GO:0007154//cell communication;GO:0006171//cAMP biosynthetic process;GO:0007188//adenylate cyclase-modulating G-protein coupled receptor signaling pathw…	gi|4506269|ref|NP_002811.1|/1.94041e-64/parathyroid hormone-related protein isoform 2 preproprotein [Homo sapiens]
687	5208	32	248	0.6	5.11	3.09029	Up	2.6466e-47	2.77879e-46	KLF9	2	K09208|1|2e-129|467|pon:100438391|krueppel-like factor 9/13/14/16	GO:0043231//intracellular membrane-bounded organelle	GO:0003676//nucleic acid binding;GO:0046914//transition metal ion binding;GO:0001071//nucleic acid binding transcription factor activity	GO:0006355//regulation of transcription, DNA-templated;GO:0030518//intracellular steroid hormone receptor signaling pathway;GO:0007275//multicellular organism development	gi|4557375|ref|NP_001197.1|/1.63469e-128/Krueppel-like factor 9 [Homo sapiens]
654463	6051	4	29	0.06	0.51	3.08746	Up	1.76728e-06	4.80718e-06	FER1L6	2	K19949|1|0.0|1742|phi:102111966|otoferlin	GO:0031224//intrinsic component of membrane	-	-	gi|767953453|ref|XP_011515533.1|/0/PREDICTED: fer-1-like protein 6 isoform X2 [Homo sapiens]
5754	4146	19	150	0.46	3.89	3.08006	Up	1.95301e-29	1.34208e-28	PTK7	1	K05127|1|0.0|2102|hsa:5754|PTK7 protein tyrosine kinase 7 [EC:2.7.10.1]	GO:0030054//cell junction;GO:0016021//integral component of membrane;GO:0030054//cell junction;GO:0016021//integral component of membrane;GO:0030054//cell junction;GO:0016021//integral component of membrane;GO:0030054//cell junction;GO:0016021//integral component of membrane;GO:0030054//cell junction;GO:0016021//integral component of membrane;GO:0030054//cell junction;GO:0016021//integral compone…	GO:0004871//signal transducer activity;GO:0004713//protein tyrosine kinase activity;GO:0005515//protein binding;GO:0032559//adenyl ribonucleotide binding;GO:0004871//signal transducer activity;GO:0004713//protein tyrosine kinase activity;GO:0005515//protein binding;GO:0032559//adenyl ribonucleotide binding;GO:0004871//signal transducer activity;GO:0004713//protein tyrosine kinase activity;GO:0005…	GO:0014020;GO:0016055//Wnt signaling pathway;GO:0048870//cell motility;GO:0030859//polarized epithelial cell differentiation;GO:0030036//actin cytoskeleton organization;GO:0006464//cellular protein modification process;GO:0014020;GO:0016055//Wnt signaling pathway;GO:0048870//cell motility;GO:0030859//polarized epithelial cell differentiation;GO:0030036//actin cytoskeleton organization;GO:0006464/…	gi|393715082|ref|NP_001257327.1|/0/inactive tyrosine-protein kinase 7 isoform e [Homo sapiens]
5228	1874.95	14	106	0.73	6.15	3.07462	Up	7.71834e-21	4.02987e-20	PGF	1	K16859|1|7e-65|251|hsa:5228|placenta growth factor	GO:0044464	GO:0005488//binding;GO:0005488//binding;GO:0005539//glycosaminoglycan binding;GO:0005102//receptor binding	GO:0048522;GO:0032502//developmental process;GO:0008283//cell proliferation;GO:0007169//transmembrane receptor protein tyrosine kinase signaling pathway;GO:0007154//cell communication;GO:0048522;GO:0032502//developmental process;GO:0008283//cell proliferation;GO:0007169//transmembrane receptor protein tyrosine kinase signaling pathway;GO:0007154//cell communication;GO:0048522;GO:0048646//anatomic…	gi|444511452|gb|ELV09898.1|/8.75504e-69/Ribosomal protein S6 kinase-like 1 [Tupaia chinensis]
441282	1625	10.75	82.88	0.66	5.56	3.07455	Up	5.6766e-17	2.57203e-16	AKR1B15	2	K00011|1|0.0|688|pps:100967410|aldehyde reductase [EC:1.1.1.21]	GO:0044424	GO:0005488//binding;GO:0016616//oxidoreductase activity, acting on the CH-OH group of donors, NAD or NADP as acceptor	GO:0032501//multicellular organismal process;GO:0044237//cellular metabolic process;GO:0006629//lipid metabolic process	gi|291291012|ref|NP_001074007.2|/0/aldo-keto reductase family 1 member B15 [Homo sapiens]
23710	1885	182.95	1406.15	9.64	81.08	3.07224	Up	6.37752e-260	5.36859e-258	GABARAPL1	2	K08341|1|4e-63|245|lcm:102356442|GABA(A) receptor-associated protein	GO:0005773//vacuole;GO:0030425//dendrite;GO:0032589//neuron projection membrane;GO:0015630//microtubule cytoskeleton	GO:0015631//tubulin binding;GO:0005102//receptor binding	-	gi|744582851|ref|XP_010984496.1|/2.66082e-69/PREDICTED: gamma-aminobutyric acid receptor-associated protein-like 1 [Camelus dromedarius]
348	1264.95	6	47	0.49	4.08	3.05772	Up	4.36526e-10	1.45937e-09	APOE	1	K04524|1|4e-158|560|pps:100967669|apolipoprotein E	GO:0043005//neuron projection;GO:0034385;GO:0009897//external side of plasma membrane;GO:0015630//microtubule cytoskeleton;GO:0044297//cell body;GO:0005768//endosome;GO:0043005//neuron projection;GO:0034385;GO:0009897//external side of plasma membrane;GO:0015630//microtubule cytoskeleton;GO:0044297//cell body;GO:0005768//endosome;GO:0043005//neuron projection;GO:0034385;GO:0009897//external side …	GO:0008289//lipid binding;GO:0070325//lipoprotein particle receptor binding;GO:0046872//metal ion binding;GO:0005539//glycosaminoglycan binding;GO:0008047//enzyme activator activity;GO:0042802//identical protein binding;GO:0008092//cytoskeletal protein binding;GO:0046983//protein dimerization activity;GO:0015248//sterol transporter activity;GO:0071814;GO:0008289//lipid binding;GO:0070325//lipopro…	GO:0010467//gene expression;GO:0001935//endothelial cell proliferation;GO:0006639//acylglycerol metabolic process;GO:0010543//regulation of platelet activation;GO:0043405//regulation of MAP kinase activity;GO:0048167//regulation of synaptic plasticity;GO:0006996//organelle organization;GO:0042157//lipoprotein metabolic process;GO:0001558//regulation of cell growth;GO:0031103//axon regeneration;GO…	gi|705044002|ref|NP_001289617.1|/1.14866e-162/apolipoprotein E isoform a precursor [Homo sapiens]
23764	2451.66	192.01	1558.12	8.26	68.77	3.05757	Up	2.8064e-294	2.73417e-292	MAFF	1	K09037|1|5e-55|218|nle:100605785|transcription factor MAFF/G/K	GO:0031981//nuclear lumen;GO:0031981//nuclear lumen;GO:0031981//nuclear lumen;GO:0031981//nuclear lumen	GO:0001071//nucleic acid binding transcription factor activity;GO:0003677//DNA binding;GO:0001071//nucleic acid binding transcription factor activity;GO:0003677//DNA binding;GO:0001071//nucleic acid binding transcription factor activity;GO:0003677//DNA binding;GO:0001071//nucleic acid binding transcription factor activity;GO:0003677//DNA binding	GO:0050896//response to stimulus;GO:0045595//regulation of cell differentiation;GO:0043009//chordate embryonic development;GO:0007599//hemostasis;GO:0006351//transcription, DNA-templated;GO:0022414//reproductive process;GO:0050896//response to stimulus;GO:0045595//regulation of cell differentiation;GO:0043009//chordate embryonic development;GO:0007599//hemostasis;GO:0006351//transcription, DNA-te…	gi|332231213|ref|XP_003264792.1|/4.42605e-66/PREDICTED: transcription factor MafF isoform X1 [Nomascus leucogenys]
9077	1984	35	259	1.75	14.18	3.01843	Up	2.62918e-48	2.8191e-47	DIRAS3	3	K07842|1|3e-120|434|pps:100990882|DIRAS family, GTP-binding Ras-like 3	GO:0016020//membrane	GO:0017111//nucleoside-triphosphatase activity;GO:0032561//guanyl ribonucleotide binding	GO:0035556//intracellular signal transduction;GO:0051726//regulation of cell cycle;GO:0040029//regulation of gene expression, epigenetic;GO:0009207	gi|767906689|ref|XP_006711090.2|/0/PREDICTED: GTP-binding protein Di-Ras3 isoform X1 [Homo sapiens]
8835	2541	3	21	0.11	0.89	3.0163	Up	6.26086e-05	0.000152146	SOCS2	1	K04695|1|3e-126|455|chx:102178979|suppressor of cytokine signaling 2	GO:0044424;GO:0044424;GO:0044424;GO:0044424;GO:0044424;GO:0044424	GO:0030674//protein binding, bridging;GO:0005126//cytokine receptor binding;GO:0030674//protein binding, bridging;GO:0005126//cytokine receptor binding;GO:0030674//protein binding, bridging;GO:0005126//cytokine receptor binding;GO:0030674//protein binding, bridging;GO:0005126//cytokine receptor binding;GO:0030674//protein binding, bridging;GO:0005126//cytokine receptor binding;GO:0030674//protein…	GO:0016049//cell growth;GO:0043627//response to estrogen;GO:0007169//transmembrane receptor protein tyrosine kinase signaling pathway;GO:0043066//negative regulation of apoptotic process;GO:0032502//developmental process;GO:0016049//cell growth;GO:0043627//response to estrogen;GO:0007169//transmembrane receptor protein tyrosine kinase signaling pathway;GO:0043066//negative regulation of apoptotic…	gi|431892119|gb|ELK02566.1|/3.18329e-132/Suppressor of cytokine signaling 2 [Pteropus alecto]
6035	820	3	22	0.37	2.99	3.01455	Up	3.35828e-05	8.3524e-05	RNASE1	4	K01168|1|1e-72|275|hsa:6035|pancreatic ribonuclease [EC:3.1.27.5]	-	GO:0016892//endoribonuclease activity, producing 3'-phosphomonoesters;GO:0005488//binding;GO:0016892//endoribonuclease activity, producing 3'-phosphomonoesters;GO:0005488//binding;GO:0016892//endoribonuclease activity, producing 3'-phosphomonoesters;GO:0005488//binding;GO:0016892//endoribonuclease activity, producing 3'-phosphomonoesters;GO:0005488//binding	-	gi|4506547|ref|NP_002924.1|/9.41544e-72/ribonuclease pancreatic precursor [Homo sapiens]
445	1801	168	1233	9.27	74.48	3.00621	Up	9.96564e-223	6.64134e-221	ASS1	4	K01940|1|0.0|854|ptr:743223|argininosuccinate synthase [EC:6.3.4.5]	GO:0043005//neuron projection;GO:0000323//lytic vacuole;GO:0031966//mitochondrial membrane;GO:0043025//neuronal cell body;GO:0043005//neuron projection;GO:0000323//lytic vacuole;GO:0031966//mitochondrial membrane;GO:0043025//neuronal cell body	GO:0032559//adenyl ribonucleotide binding;GO:0016879//ligase activity, forming carbon-nitrogen bonds;GO:0032559//adenyl ribonucleotide binding;GO:0016879//ligase activity, forming carbon-nitrogen bonds	GO:0032496//response to lipopolysaccharide;GO:0060538//skeletal muscle organ development;GO:0006575//cellular modified amino acid metabolic process;GO:0002526//acute inflammatory response;GO:0033762//response to glucagon;GO:0043627//response to estrogen;GO:0034612//response to tumor necrosis factor;GO:0010038//response to metal ion;GO:0006525//arginine metabolic process;GO:0019627//urea metabolic…	gi|767957496|ref|XP_011517007.1|/0/PREDICTED: argininosuccinate synthase isoform X2 [Homo sapiens]
8710	2058.91	19	139	0.92	7.33	2.99411	Up	1.76786e-26	1.11394e-25	SERPINB7	2	K13964|1|0.0|650|pps:100987058|serpin B7	GO:0044424;GO:0044424;GO:0044424;GO:0044424	GO:0004866//endopeptidase inhibitor activity;GO:0004866//endopeptidase inhibitor activity;GO:0004866//endopeptidase inhibitor activity;GO:0004866//endopeptidase inhibitor activity	GO:0010466//negative regulation of peptidase activity;GO:0006508//proteolysis;GO:0010466//negative regulation of peptidase activity;GO:0006508//proteolysis;GO:0010466//negative regulation of peptidase activity;GO:0006508//proteolysis;GO:0010466//negative regulation of peptidase activity;GO:0006508//proteolysis	gi|694971647|ref|XP_009432383.1|/0/PREDICTED: serpin B7 isoform X1 [Pan troglodytes]
3872	1574	13.69	99.9	0.87	6.93	2.99377	Up	1.33218e-19	6.68635e-19	KRT17	2	K07604|1|0.0|693|hsa:3872|type I keratin, acidic	GO:0005882//intermediate filament	GO:0005488//binding;GO:0005198//structural molecule activity	GO:0006412//translation;GO:0016049//cell growth;GO:0030216//keratinocyte differentiation;GO:0048729//tissue morphogenesis;GO:0045684//positive regulation of epidermis development;GO:0045104//intermediate filament cytoskeleton organization	gi|4557701|ref|NP_000413.1|/0/keratin, type I cytoskeletal 17 [Homo sapiens]
752	3973	6	44	0.15	1.19	2.98793	Up	2.8281e-09	9.06172e-09	FMNL1	3	K04512|1|3e-46|190|phi:102113648|dishevelled associated activator of morphogenesis	GO:0044444//cytoplasmic part	GO:0017016//Ras GTPase binding;GO:0008092//cytoskeletal protein binding	GO:0016477//cell migration;GO:0007010//cytoskeleton organization	gi|829876680|ref|XP_012642273.1|/0/PREDICTED: formin-like protein 1 isoform X5 [Microcebus murinus]
5125	6087.97	30.05	182.72	0.41	3.22	2.97336	Up	3.79614e-31	2.7432e-30	PCSK5	1	K08654|1|0.0|3840|hsa:5125|proprotein convertase subtilisin/kexin type 5 [EC:3.4.21.-]	GO:0016023//cytoplasmic, membrane-bounded vesicle;GO:0044431//Golgi apparatus part;GO:0044421;GO:0016023//cytoplasmic, membrane-bounded vesicle;GO:0044431//Golgi apparatus part;GO:0044421	GO:0004175//endopeptidase activity;GO:0005488//binding;GO:0004175//endopeptidase activity;GO:0005488//binding	GO:0001501//skeletal system development;GO:0035107//appendage morphogenesis;GO:0006518//peptide metabolic process;GO:0001999//renal response to blood flow involved in circulatory renin-angiotensin regulation of systemic arterial blood pressure;GO:0048513//animal organ development;GO:0001816//cytokine production;GO:0007154//cell communication;GO:0007169//transmembrane receptor protein tyrosine kin…	gi|332236576|ref|XP_003267476.1|/0/PREDICTED: proprotein convertase subtilisin/kexin type 5 isoform X2 [Nomascus leucogenys]
3679	4096.78	140	1009	3.4	26.49	2.96184	Up	5.27934e-181	2.65252e-179	ITGA7	1	K06583|1|0.0|2136|hsa:3679|integrin alpha 7	GO:0005887//integral component of plasma membrane;GO:0005887//integral component of plasma membrane;GO:0005887//integral component of plasma membrane	GO:0004871//signal transducer activity;GO:0004871//signal transducer activity;GO:0004871//signal transducer activity	GO:0065008//regulation of biological quality;GO:0031589//cell-substrate adhesion;GO:0007166//cell surface receptor signaling pathway;GO:0048513//animal organ development;GO:0065008//regulation of biological quality;GO:0031589//cell-substrate adhesion;GO:0007166//cell surface receptor signaling pathway;GO:0048513//animal organ development;GO:0065008//regulation of biological quality;GO:0031589//ce…	gi|222418615|ref|NP_001138469.1|/0/integrin alpha-7 isoform 3 [Homo sapiens]
3638	2932.05	1959	13995	66.62	515.18	2.95105	Up	0	0	INSIG1	1	-	GO:0031224//intrinsic component of membrane;GO:0043231//intracellular membrane-bounded organelle;GO:0031090//organelle membrane;GO:0031224//intrinsic component of membrane;GO:0043231//intracellular membrane-bounded organelle;GO:0031090//organelle membrane;GO:0043231//intracellular membrane-bounded organelle;GO:0044425;GO:0031224//intrinsic component of membrane;GO:0043231//intracellular membrane-…	GO:0005488//binding;GO:0005488//binding;GO:0005488//binding;GO:0005488//binding;GO:0005488//binding;GO:0005488//binding;GO:0005488//binding	GO:0045596//negative regulation of cell differentiation;GO:0042471//ear morphogenesis;GO:0032933//SREBP signaling pathway;GO:0031327;GO:0006639//acylglycerol metabolic process;GO:0006694//steroid biosynthetic process;GO:0008203//cholesterol metabolic process;GO:0006950//response to stress;GO:0045596//negative regulation of cell differentiation;GO:0042471//ear morphogenesis;GO:0032933//SREBP signa…	gi|51094470|gb|EAL23728.1|/4.42757e-127/insulin induced gene 1 [Homo sapiens]
2262	2966	7	48	0.23	1.75	2.92765	Up	9.95322e-10	3.25882e-09	GPC5	5	K08111|1|0.0|1122|hsa:2262|glypican 5	-	-	-	gi|4758464|ref|NP_004457.1|/0/glypican-5 precursor [Homo sapiens]
6775	2789	4	27	0.14	1.05	2.90689	Up	6.07638e-06	1.59781e-05	STAT4	3	K11222|1|0.0|1500|pps:100972895|signal transducer and activator of transcription 4	GO:0031981//nuclear lumen;GO:0031981//nuclear lumen	GO:0003676//nucleic acid binding;GO:0046872//metal ion binding;GO:0060089;GO:0001071//nucleic acid binding transcription factor activity;GO:0003676//nucleic acid binding;GO:0046872//metal ion binding;GO:0060089;GO:0001071//nucleic acid binding transcription factor activity	GO:0006351//transcription, DNA-templated;GO:0006351//transcription, DNA-templated	gi|675781811|ref|XP_008948871.1|/0/PREDICTED: signal transducer and activator of transcription 4 isoform X1 [Pan paniscus]
51149	1071.51	229	1515	20.88	156.02	2.90154	Up	3.01652e-259	2.52821e-257	C5orf45	3	-	-	-	-	gi|694914049|ref|XP_009448592.1|/0/PREDICTED: UPF0544 protein C5orf45 homolog isoform X1 [Pan troglodytes]
339122	4540.8	12.92	94.78	0.3	2.24	2.90046	Up	6.6389e-19	3.26301e-18	RAB43	2	K07930|1|1e-102|377|rro:104655296|Ras-related protein Rab-43	GO:0016020//membrane;GO:0016020//membrane;GO:0016020//membrane;GO:0016020//membrane;GO:0016020//membrane;GO:0016020//membrane;GO:0016020//membrane	GO:0032561//guanyl ribonucleotide binding;GO:0032561//guanyl ribonucleotide binding;GO:0032561//guanyl ribonucleotide binding;GO:0032561//guanyl ribonucleotide binding;GO:0032561//guanyl ribonucleotide binding;GO:0032561//guanyl ribonucleotide binding;GO:0032561//guanyl ribonucleotide binding	GO:0006810//transport;GO:0035556//intracellular signal transduction;GO:0006810//transport;GO:0035556//intracellular signal transduction;GO:0006810//transport;GO:0035556//intracellular signal transduction;GO:0006810//transport;GO:0035556//intracellular signal transduction;GO:0006810//transport;GO:0035556//intracellular signal transduction;GO:0006810//transport;GO:0035556//intracellular signal tran…	gi|50234889|ref|NP_940892.1|/2.14989e-93/ras-related protein Rab-43 isoform a [Homo sapiens]
3309	3973	15116.3	102473	373.91	2774.69	2.89156	Up	0	0	HSPA5	4	K09490|1|0.0|1210|ocu:100008764|heat shock 70kDa protein 5	GO:0043234//protein complex;GO:0031227//intrinsic component of endoplasmic reticulum membrane;GO:0048770	GO:0004869//cysteine-type endopeptidase inhibitor activity;GO:0046872//metal ion binding;GO:0032559//adenyl ribonucleotide binding;GO:0017111//nucleoside-triphosphatase activity;GO:0043021//ribonucleoprotein complex binding;GO:0019899//enzyme binding	GO:0007179//transforming growth factor beta receptor signaling pathway;GO:0010466//negative regulation of peptidase activity;GO:0001775//cell activation;GO:0006887//exocytosis;GO:0016567//protein ubiquitination;GO:0009207;GO:0030968//endoplasmic reticulum unfolded protein response;GO:0032268//regulation of cellular protein metabolic process;GO:0007599//hemostasis;GO:0043066//negative regulation o…	gi|817286585|ref|XP_012313568.1|/0/PREDICTED: 78 kDa glucose-regulated protein [Aotus nancymaae]
5380	639	2.64	18.05	0.43	3.19	2.89115	Up	9.77852e-05	0.000234189	PMS2P2	3	K10858|1|6e-56|147|ggo:101138225|DNA mismatch repair protein PMS2	GO:0032300//mismatch repair complex	GO:0017111//nucleoside-triphosphatase activity;GO:0003690//double-stranded DNA binding;GO:0016740//transferase activity;GO:0032559//adenyl ribonucleotide binding	GO:0006310//DNA recombination;GO:0006281//DNA repair;GO:0002566//somatic diversification of immune receptors via somatic mutation;GO:0009207	gi|51094586|gb|EAL23838.1|/2.20469e-64/postmeiotic segregation increased 2-like 1 [Homo sapiens]
94027	880	2.24	15.16	0.26	1.92	2.88452	Up	0.000667308	0.0014877	CGB7	1	K10045|1|1e-75|285|hsa:94027|chorionic gonadotropin, beta polypeptide	-	GO:0005102//receptor binding	GO:0007276//gamete generation;GO:0009058//biosynthetic process;GO:0006807//nitrogen compound metabolic process;GO:0012501//programmed cell death;GO:0023052//signaling;GO:0007154//cell communication	gi|15451750|ref|NP_149133.1|/8.88887e-75/chorionic gonadotropin, beta polypeptide 7 precursor [Homo sapiens]
2069	4628	705.04	4747.42	14.95	110.21	2.88204	Up	0	0	EREG	2	K09784|1|2e-85|320|hsa:2069|epiregulin	GO:0016021//integral component of membrane;GO:0044421	GO:0070851//growth factor receptor binding	GO:0007186//G-protein coupled receptor signaling pathway;GO:0042108//positive regulation of cytokine biosynthetic process;GO:0008284//positive regulation of cell proliferation;GO:0007176//regulation of epidermal growth factor-activated receptor activity;GO:0031349//positive regulation of defense response;GO:0051148//negative regulation of muscle cell differentiation;GO:0007126//meiotic nuclear di…	gi|4557567|ref|NP_001423.1|/1.66656e-84/proepiregulin preproprotein [Homo sapiens]
26112	3416	11.5	76.91	0.33	2.43	2.88042	Up	1.02207e-14	4.22409e-14	CCDC69	2	K12581|1|1e-18|84.0|nle:100584332|CCR4-NOT transcription complex subunit 7/8;K01064|3|7e-15|85.9|mcf:102130297|wingless-type MMTV integration site family, member 9;K07560|4|1e-13|82.0|pon:100459622|D-tyrosyl-tRNA(Tyr) deacylase [EC:3.1.-.-];K11447|5|1e-12|61.6|ptr:449579|histone demethylase [EC:1.14.11.-]	-	-	-	gi|955513959|ref|XP_014641702.1|/2.21282e-131/PREDICTED: coiled-coil domain-containing protein 69 [Ceratotherium simum simum]
1397	1224.7	35	245	2.99	21.98	2.87797	Up	1.37562e-44	1.37799e-43	CRIP2	1	K09377|1|3e-26|122|nve:NEMVE_v1g52979|cysteine and glycine-rich protein	GO:0044421;GO:0044421;GO:0044421;GO:0044421;GO:0044421;GO:0044421;GO:0044421	GO:0046914//transition metal ion binding;GO:0046914//transition metal ion binding;GO:0046914//transition metal ion binding;GO:0046914//transition metal ion binding;GO:0046914//transition metal ion binding;GO:0046914//transition metal ion binding;GO:0046914//transition metal ion binding	GO:0048534//hematopoietic or lymphoid organ development;GO:0008283//cell proliferation;GO:0048534//hematopoietic or lymphoid organ development;GO:0008283//cell proliferation;GO:0048534//hematopoietic or lymphoid organ development;GO:0008283//cell proliferation;GO:0048534//hematopoietic or lymphoid organ development;GO:0008283//cell proliferation;GO:0048534//hematopoietic or lymphoid organ develop…	gi|399498492|ref|NP_001257770.1|/3.77528e-49/cysteine-rich protein 2 isoform 3 [Homo sapiens]
80031	5938.58	8.9	61.02	0.15	1.1	2.87447	Up	1.38195e-12	5.19363e-12	SEMA6D	1	K06842|1|0.0|2153|hsa:80031|semaphorin 6	GO:0031224//intrinsic component of membrane;GO:0044424;GO:0031224//intrinsic component of membrane;GO:0044424;GO:0031224//intrinsic component of membrane;GO:0044424;GO:0031224//intrinsic component of membrane;GO:0044424;GO:0031224//intrinsic component of membrane;GO:0044424;GO:0031224//intrinsic component of membrane;GO:0044424	GO:0004871//signal transducer activity;GO:0005102//receptor binding;GO:0004871//signal transducer activity;GO:0005102//receptor binding;GO:0004871//signal transducer activity;GO:0005102//receptor binding;GO:0004871//signal transducer activity;GO:0005102//receptor binding;GO:0004871//signal transducer activity;GO:0005102//receptor binding;GO:0004871//signal transducer activity;GO:0005102//receptor…	GO:0006935//chemotaxis;GO:0048731//system development;GO:0048869//cellular developmental process;GO:0006935//chemotaxis;GO:0048731//system development;GO:0048869//cellular developmental process;GO:0006935//chemotaxis;GO:0048731//system development;GO:0048869//cellular developmental process;GO:0006935//chemotaxis;GO:0048731//system development;GO:0048869//cellular developmental process;GO:0006935/…	gi|24234738|ref|NP_705870.1|/0/semaphorin-6D isoform 3 precursor [Homo sapiens]
29126	1701	117	504	4.43	32.27	2.86481	Up	1.99265e-66	2.96932e-65	CD274	1	K06745|1|1e-113|348|mcf:102145573|programmed cell death 1 ligand 1	GO:0009986//cell surface;GO:0031224//intrinsic component of membrane;GO:0009986//cell surface;GO:0031224//intrinsic component of membrane;GO:0009986//cell surface;GO:0031224//intrinsic component of membrane;GO:0009986//cell surface;GO:0031224//intrinsic component of membrane	GO:0004871//signal transducer activity;GO:0004871//signal transducer activity;GO:0004871//signal transducer activity;GO:0004871//signal transducer activity	GO:0042098//T cell proliferation;GO:0007165//signal transduction;GO:0031294//lymphocyte costimulation;GO:0042098//T cell proliferation;GO:0007165//signal transduction;GO:0031294//lymphocyte costimulation;GO:0042098//T cell proliferation;GO:0007165//signal transduction;GO:0031294//lymphocyte costimulation;GO:0042098//T cell proliferation;GO:0007165//signal transduction;GO:0031294//lymphocyte costi…	gi|930425329|ref|NP_001300958.1|/7.80305e-138/programmed cell death 1 ligand 1 isoform c precursor [Homo sapiens]
8744	1680	79	523	4.68	33.92	2.85756	Up	1.01731e-90	2.14327e-89	TNFSF9	3	K05472|1|4e-97|357|hsa:8744|tumor necrosis factor ligand superfamily member 9	GO:0016020//membrane	GO:0005102//receptor binding	GO:0012501//programmed cell death;GO:0023052//signaling;GO:0007154//cell communication	gi|4507609|ref|NP_003802.1|/3.74862e-96/tumor necrosis factor ligand superfamily member 9 [Homo sapiens]
1649	971.93	366	2487	39.25	283.39	2.85202	Up	0	0	DDIT3	1	K04452|1|2e-87|324|nle:100600067|DNA damage-inducible transcript 3	GO:0031981//nuclear lumen;GO:0031981//nuclear lumen;GO:0031981//nuclear lumen;GO:0031981//nuclear lumen;GO:0031981//nuclear lumen;GO:0031981//nuclear lumen	GO:0046914//transition metal ion binding;GO:0005515//protein binding;GO:0003712//transcription cofactor activity;GO:0001071//nucleic acid binding transcription factor activity;GO:0003677//DNA binding;GO:0046914//transition metal ion binding;GO:0005515//protein binding;GO:0003712//transcription cofactor activity;GO:0001071//nucleic acid binding transcription factor activity;GO:0003677//DNA binding…	GO:0014075//response to amine;GO:0006984//ER-nucleus signaling pathway;GO:0006366//transcription from RNA polymerase II promoter;GO:0000302//response to reactive oxygen species;GO:0048513//animal organ development;GO:0043433//negative regulation of sequence-specific DNA binding transcription factor activity;GO:0030178//negative regulation of Wnt signaling pathway;GO:0019725//cellular homeostasis;…	gi|767973419|ref|XP_011536308.1|/8.76872e-92/PREDICTED: DNA damage-inducible transcript 3 protein isoform X1 [Homo sapiens]
432	1519	2	14	0.14	1.01	2.85086	Up	0.001252	0.00271092	ASGR1	2	K10063|1|1e-139|499|hsa:432|asialoglycoprotein receptor 1	GO:0016021//integral component of membrane;GO:0016021//integral component of membrane	GO:0042802//identical protein binding;GO:0043169//cation binding;GO:0030246//carbohydrate binding;GO:0004888//transmembrane signaling receptor activity;GO:0042802//identical protein binding;GO:0043169//cation binding;GO:0030246//carbohydrate binding;GO:0004888//transmembrane signaling receptor activity	GO:0007154//cell communication;GO:0006897//endocytosis;GO:0007154//cell communication;GO:0006897//endocytosis	gi|308387363|ref|NP_001184145.1|/3.41163e-145/asialoglycoprotein receptor 1 isoform b [Homo sapiens]
220001	3536	2	14	0.06	0.43	2.8413	Up	0.001252	0.00271122	VWCE	2	K19721|1|6e-31|139|mze:106675429|collagen, type V/XI/XXIV/XXVII, alpha;K06706|4|3e-30|137|lcm:102348338|CD248 antigen, endosialin	-	GO:0046872//metal ion binding	-	gi|114431244|ref|NP_689931.2|/0/von Willebrand factor C and EGF domain-containing protein precursor [Homo sapiens]
1959	2866.92	17	118	0.62	4.44	2.84022	Up	3.77544e-22	2.08404e-21	EGR2	1	K12496|1|0.0|678|cjc:100404818|early growth response protein 2	GO:0043231//intracellular membrane-bounded organelle;GO:0043231//intracellular membrane-bounded organelle;GO:0043231//intracellular membrane-bounded organelle;GO:0043231//intracellular membrane-bounded organelle;GO:0043231//intracellular membrane-bounded organelle	GO:0001071//nucleic acid binding transcription factor activity;GO:0046872//metal ion binding;GO:0001085//RNA polymerase II transcription factor binding;GO:0019899//enzyme binding;GO:0001071//nucleic acid binding transcription factor activity;GO:0003676//nucleic acid binding;GO:0046872//metal ion binding;GO:0001085//RNA polymerase II transcription factor binding;GO:0019899//enzyme binding;GO:00010…	GO:0042221//response to chemical;GO:0006366//transcription from RNA polymerase II promoter;GO:0021594//rhombomere formation;GO:0065008//regulation of biological quality;GO:0006355//regulation of transcription, DNA-templated;GO:0051239;GO:0007610//behavior;GO:0007422//peripheral nervous system development;GO:0019226//transmission of nerve impulse;GO:0022008//neurogenesis;GO:0042221//response to ch…	gi|426364870|ref|XP_004049515.1|/0/PREDICTED: E3 SUMO-protein ligase EGR2 isoform 3 [Gorilla gorilla gorilla]
4312	2081	4	26	0.19	1.36	2.83954	Up	1.12011e-05	2.88799e-05	MMP1	1	K01388|1|0.0|989|hsa:4312|matrix metalloproteinase-1 (interstitial collagenase) [EC:3.4.24.7]	GO:0031012//extracellular matrix;GO:0031012//extracellular matrix	GO:0004175//endopeptidase activity;GO:0046914//transition metal ion binding;GO:0004175//endopeptidase activity;GO:0046914//transition metal ion binding	GO:0007599//hemostasis;GO:0019538//protein metabolic process;GO:0051704;GO:0002376//immune system process;GO:0032963//collagen metabolic process;GO:0007599//hemostasis;GO:0019538//protein metabolic process;GO:0051704;GO:0002376//immune system process;GO:0032963//collagen metabolic process	gi|54697154|gb|AAV38949.1|/0/matrix metalloproteinase 1 (interstitial collagenase) [Homo sapiens]
1326	2894.32	19	124	0.65	4.62	2.82938	Up	1.61164e-22	8.99454e-22	MAP3K8	1	K04415|1|0.0|923|mcc:696936|mitogen-activated protein kinase kinase kinase 8 [EC:2.7.11.25]	GO:0044444//cytoplasmic part;GO:0044444//cytoplasmic part;GO:0044444//cytoplasmic part	GO:0046872//metal ion binding;GO:0032559//adenyl ribonucleotide binding;GO:0004702//receptor signaling protein serine/threonine kinase activity;GO:0046872//metal ion binding;GO:0032559//adenyl ribonucleotide binding;GO:0004702//receptor signaling protein serine/threonine kinase activity;GO:0046872//metal ion binding;GO:0032559//adenyl ribonucleotide binding;GO:0004702//receptor signaling protein …	GO:0023052//signaling;GO:0031294//lymphocyte costimulation;GO:0006464//cellular protein modification process;GO:0023052//signaling;GO:0031294//lymphocyte costimulation;GO:0006464//cellular protein modification process;GO:0023052//signaling;GO:0031294//lymphocyte costimulation;GO:0006464//cellular protein modification process	gi|984095731|ref|XP_015338977.1|/0/PREDICTED: mitogen-activated protein kinase kinase kinase 8 isoform X1 [Marmota marmota marmota]
101927774	1366	7.14	45.7	0.52	3.66	2.81526	Up	6.15294e-09	1.93469e-08	LINC00824	1	K17985|1|2e-18|72.0|hsa:55626|activating molecule in BECN1-regulated autophagy protein 1;K12581|4|5e-17|91.7|nle:100584332|CCR4-NOT transcription complex subunit 7/8;K02927|5|5e-16|70.5|nle:100604619|large subunit ribosomal protein L40e	-	-	-	gi|355755786|gb|EHH59533.1|/3.19417e-31/hypothetical protein EGM_09670, partial [Macaca fascicularis]
9709	1939.29	1184	7567	60.45	423.88	2.80984	Up	0	0	HERPUD1	1	K14027|1|7e-138|493|pps:100984143|homocysteine-responsive endoplasmic reticulum-resident ubiquitin-like domain member 1 protein	GO:0031224//intrinsic component of membrane;GO:0031090//organelle membrane;GO:0043231//intracellular membrane-bounded organelle;GO:0031224//intrinsic component of membrane;GO:0031090//organelle membrane;GO:0043231//intracellular membrane-bounded organelle;GO:0031224//intrinsic component of membrane;GO:0031090//organelle membrane;GO:0043231//intracellular membrane-bounded organelle	GO:0005488//binding;GO:0005488//binding;GO:0005488//binding	GO:0006950//response to stress;GO:0006950//response to stress;GO:0006950//response to stress	gi|119603299|gb|EAW82893.1|/0/homocysteine-inducible, endoplasmic reticulum stress-inducible, ubiquitin-like domain member 1, isoform CRA_b [Homo sapiens]
2196	14565	1	10	0.01	0.07	2.80735	Up	0.00392154	0.00805933	FAT2	2	K16506|1|0.0|8622|hsa:2196|protocadherin Fat 1/2/3	GO:0005911//cell-cell junction;GO:0043231//intracellular membrane-bounded organelle;GO:0031224//intrinsic component of membrane	GO:0046872//metal ion binding	GO:0016337//single organismal cell-cell adhesion;GO:0001667//ameboidal-type cell migration	gi|13787217|ref|NP_001438.1|/0/protocadherin Fat 2 precursor [Homo sapiens]
7161	5060	2	13	0.04	0.28	2.80735	Up	0.00233374	0.00492322	TP73	2	K10148|1|0.0|1122|hsa:7161|tumor protein p73	GO:0043234//protein complex;GO:0043231//intracellular membrane-bounded organelle;GO:0044444//cytoplasmic part;GO:0044427;GO:0043234//protein complex;GO:0043231//intracellular membrane-bounded organelle;GO:0044444//cytoplasmic part;GO:0044427;GO:0043234//protein complex;GO:0043231//intracellular membrane-bounded organelle;GO:0044444//cytoplasmic part;GO:0044427;GO:0043234//protein complex;GO:00432…	GO:0001071//nucleic acid binding transcription factor activity;GO:0043566//structure-specific DNA binding;GO:0005515//protein binding;GO:0043565//sequence-specific DNA binding;GO:0043169//cation binding;GO:0001071//nucleic acid binding transcription factor activity;GO:0043566//structure-specific DNA binding;GO:0005515//protein binding;GO:0043565//sequence-specific DNA binding;GO:0043169//cation b…	GO:0048468//cell development;GO:0006281//DNA repair;GO:0021543//pallium development;GO:0006952//defense response;GO:0009653//anatomical structure morphogenesis;GO:0007589//body fluid secretion;GO:0009411//response to UV;GO:0008630//intrinsic apoptotic signaling pathway in response to DNA damage;GO:0010212//response to ionizing radiation;GO:0000077//DNA damage checkpoint;GO:0030330//DNA damage res…	gi|323668328|ref|NP_001191120.1|/0/tumor protein p73 isoform g [Homo sapiens]
284716	10583	0	7.1	0.01	0.07	2.80735	Up	0.0053527	0.0108096	RIMKLA	3	K18311|1|0.0|768|ggo:101137769|N-acetylaspartylglutamate/N-acetylaspartylglutamylglutamate synthase [EC:6.3.2.41 6.3.2.42]	GO:0044424	GO:0016879//ligase activity, forming carbon-nitrogen bonds;GO:0043169//cation binding;GO:0032559//adenyl ribonucleotide binding	GO:0043412//macromolecule modification	gi|635109004|ref|XP_007977373.1|/0/PREDICTED: N-acetylaspartylglutamate synthase A [Chlorocebus sabaeus]
1310	8726	0	6	0.01	0.07	2.80735	Up	0.0112236	0.0217217	COL19A1	5	K16630|1|2e-53|215|cjo:107310599|collagen, type XXII, alpha	-	-	-	gi|511899612|ref|XP_004769352.1|/0/PREDICTED: collagen alpha-1(XIX) chain isoform X2 [Mustela putorius furo]
92558	3081	3	20	0.1	0.7	2.80735	Up	0.000116167	0.000276418	BICDL1	2	K16756|1|0.0|862|hsa:92558|coiled-coil domain-containing protein 64	GO:0005815//microtubule organizing center	GO:0008092//cytoskeletal protein binding	GO:0048731//system development;GO:0046907//intracellular transport;GO:0030030//cell projection organization	gi|119120918|ref|NP_997194.2|/0/bicaudal D-related protein 1 [Homo sapiens]
7093	6788	1.99	13.25	0.03	0.21	2.80735	Up	0.000524226	0.00118009	TLL2	3	K13047|1|0.0|2098|hsa:7093|tolloid-like protein 2 [EC:3.4.24.-]	-	GO:0046914//transition metal ion binding;GO:0004175//endopeptidase activity	GO:0032501//multicellular organismal process;GO:0019538//protein metabolic process;GO:0048869//cellular developmental process	gi|6912724|ref|NP_036597.1|/0/tolloid-like protein 2 precursor [Homo sapiens]
386757	3839	2.19	15	0.06	0.42	2.80735	Up	0.000667308	0.00148753	SLC6A10P	2	K05039|1|2e-85|320|cjc:100404520|solute carrier family 6 (neurotransmitter transporter, GABA) member 6/8/11/12/13	GO:0016021//integral component of membrane	GO:0005308//creatine transmembrane transporter activity;GO:0005326//neurotransmitter transporter activity;GO:0015291//secondary active transmembrane transporter activity	GO:0015697//quaternary ammonium group transport;GO:0072337;GO:0006599;GO:0030001//metal ion transport	gi|34532089|dbj|BAC86314.1|/1.4763e-147/unnamed protein product [Homo sapiens]
84940	2397	16	102	0.66	4.61	2.80423	Up	1.48746e-18	7.22207e-18	CORO6	3	K13886|1|0.0|966|nle:100583890|coronin-1B/1C/6	-	-	-	gi|767996235|ref|XP_005258105.2|/0/PREDICTED: coronin-6 isoform X2 [Homo sapiens]
199731	2176	11	70	0.5	3.49	2.80323	Up	3.84574e-13	1.48663e-12	CADM4	1	K06783|1|0.0|729|rro:104669490|cell adhesion molecule 4	GO:0031224//intrinsic component of membrane	-	GO:0009987//cellular process	gi|21686977|ref|NP_660339.1|/0/cell adhesion molecule 4 precursor [Homo sapiens]
100128750	941	2	13	0.22	1.53	2.79796	Up	0.00233374	0.00492214	RBPMS-AS1	1	-	-	-	-	gi|426359268|ref|XP_004046902.1|/3.05567e-31/PREDICTED: uncharacterized protein LOC101123761 [Gorilla gorilla gorilla]
55384	3117.49	21.21	133.47	0.67	4.62	2.78566	Up	1.09793e-23	6.34143e-23	MEG3	2	-	-	-	-	gi|7770163|gb|AAF69617.1|AF119917_25/7.38724e-46/PRO2160 [Homo sapiens]
5166	3710	6	38	0.16	1.1	2.78136	Up	1.10813e-07	3.24808e-07	PDK4	3	K00898|1|0.0|825|hsa:5166|pyruvate dehydrogenase kinase 2/3/4 [EC:2.7.11.2]	GO:0019866//organelle inner membrane;GO:0044429	GO:0004673//protein histidine kinase activity;GO:0032559//adenyl ribonucleotide binding	GO:0006468//protein phosphorylation;GO:0019318//hexose metabolic process;GO:0006086//acetyl-CoA biosynthetic process from pyruvate	gi|4505693|ref|NP_002603.1|/0/pyruvate dehydrogenase kinase, isozyme 4 [Homo sapiens]
23705	4324	14	84	0.31	2.09	2.75316	Up	4.75544e-15	1.98978e-14	CADM1	3	K06781|1|0.0|717|ptr:740761|cell adhesion molecule 1	GO:0043005//neuron projection;GO:0031224//intrinsic component of membrane;GO:0030054//cell junction;GO:0030136//clathrin-coated vesicle;GO:0043005//neuron projection;GO:0031224//intrinsic component of membrane;GO:0030054//cell junction;GO:0030136//clathrin-coated vesicle;GO:0043005//neuron projection;GO:0031224//intrinsic component of membrane;GO:0030054//cell junction;GO:0030136//clathrin-coated…	GO:0019904//protein domain specific binding;GO:0042802//identical protein binding;GO:0019904//protein domain specific binding;GO:0042802//identical protein binding;GO:0019904//protein domain specific binding;GO:0042802//identical protein binding;GO:0019904//protein domain specific binding;GO:0042802//identical protein binding	GO:0016337//single organismal cell-cell adhesion;GO:0045954//positive regulation of natural killer cell mediated cytotoxicity;GO:0048869//cellular developmental process;GO:0048232//male gamete generation;GO:0007399//nervous system development;GO:0050707//regulation of cytokine secretion;GO:0045216//cell-cell junction organization;GO:0042098//T cell proliferation;GO:0016337//single organismal cell…	gi|666637964|ref|NP_001287973.1|/0/cell adhesion molecule 1 isoform B precursor [Homo sapiens]
8514	4018.4	29	194	0.77	5.19	2.7528	Up	7.6963e-35	6.17022e-34	KCNAB2	2	K04883|1|0.0|705|cfa:489626|potassium voltage-gated channel Shaker-related subfamily A, beta member 2	GO:0033267;GO:0031224//intrinsic component of membrane;GO:0044424;GO:0033267;GO:0031224//intrinsic component of membrane;GO:0044424;GO:0033267;GO:0031224//intrinsic component of membrane;GO:0044424;GO:0033267;GO:0031224//intrinsic component of membrane;GO:0044424	GO:0005267//potassium channel activity;GO:0003824//catalytic activity;GO:0016247//channel regulator activity;GO:0005267//potassium channel activity;GO:0003824//catalytic activity;GO:0016247//channel regulator activity;GO:0005267//potassium channel activity;GO:0003824//catalytic activity;GO:0016247//channel regulator activity;GO:0005267//potassium channel activity;GO:0003824//catalytic activity;GO…	GO:0051259//protein oligomerization;GO:0008152//metabolic process;GO:0030001//metal ion transport;GO:0051259//protein oligomerization;GO:0008152//metabolic process;GO:0030001//metal ion transport;GO:0051259//protein oligomerization;GO:0008152//metabolic process;GO:0030001//metal ion transport;GO:0051259//protein oligomerization;GO:0008152//metabolic process;GO:0030001//metal ion transport	gi|795071709|ref|XP_011836518.1|/0/PREDICTED: voltage-gated potassium channel subunit beta-2 isoform X1 [Mandrillus leucophaeus]
105376575	3255	10.02	60.97	0.3	2.02	2.75132	Up	4.01628e-11	1.41517e-10	LOC105376575	1	K15696|1|1e-15|55.8|nle:100581015|RING finger protein 113B;K11447|3|5e-15|86.3|ptr:449579|histone demethylase [EC:1.14.11.-];K17985|4|3e-12|55.8|hsa:55626|activating molecule in BECN1-regulated autophagy protein 1	-	-	-	gi|90087000|dbj|BAE91793.1|/1.99327e-16/unnamed protein product [Macaca fascicularis]
116931	10440	7	46	0.07	0.47	2.74723	Up	3.3611e-09	1.07194e-08	MED12L	5	K15162|1|0.0|3718|hsa:116931|mediator of RNA polymerase II transcription subunit 12	GO:0043234//protein complex;GO:0043231//intracellular membrane-bounded organelle	-	GO:0006355//regulation of transcription, DNA-templated	gi|93277088|ref|NP_443728.3|/0/mediator of RNA polymerase II transcription subunit 12-like protein [Homo sapiens]
7087	3005	22	134	0.72	4.81	2.73997	Up	2.27352e-23	1.29868e-22	ICAM5	3	K06769|1|0.0|1575|hsa:7087|intercellular adhesion molecule 5	GO:0016021//integral component of membrane	-	GO:0007155//cell adhesion;GO:0006897//endocytosis	gi|189571583|ref|NP_003250.3|/0/intercellular adhesion molecule 5 precursor [Homo sapiens]
3222	1645	2	12	0.12	0.8	2.73697	Up	0.00431842	0.0088296	HOXC5	2	K09305|1|3e-25|119|aam:106486707|homeobox protein HoxA/B/C5	GO:0031981//nuclear lumen;GO:0044459;GO:0031981//nuclear lumen;GO:0044459	GO:0001071//nucleic acid binding transcription factor activity;GO:0003677//DNA binding;GO:0001071//nucleic acid binding transcription factor activity;GO:0003677//DNA binding	GO:0003002//regionalization;GO:0006355//regulation of transcription, DNA-templated;GO:0001501//skeletal system development;GO:0003002//regionalization;GO:0006355//regulation of transcription, DNA-templated;GO:0001501//skeletal system development	gi|594662740|ref|XP_007179557.1|/7.71254e-25/PREDICTED: homeobox protein Hox-C5 isoform X2 [Balaenoptera acutorostrata scammoni]
7425	2586	31	188	1.18	7.86	2.73574	Up	4.05884e-32	3.01359e-31	VGF	3	-	GO:0031982//vesicle;GO:0044464;GO:0044421	-	GO:0032501//multicellular organismal process;GO:0065007//biological regulation;GO:0010033//response to organic substance	gi|17136078|ref|NP_003369.2|/6.6124e-93/neurosecretory protein VGF precursor [Homo sapiens]
54972	3518.83	284	1722	7.94	52.71	2.73087	Up	1.44789e-280	1.33603e-278	TMEM132A	2	K17599|1|0.0|1710|hsa:54972|transmembrane protein 132	GO:0012505//endomembrane system;GO:0031224//intrinsic component of membrane;GO:0031090//organelle membrane;GO:0043231//intracellular membrane-bounded organelle;GO:0012505//endomembrane system;GO:0031224//intrinsic component of membrane;GO:0031090//organelle membrane;GO:0043231//intracellular membrane-bounded organelle	-	-	gi|30089937|ref|NP_821174.1|/0/transmembrane protein 132A isoform b precursor [Homo sapiens]
390	2719.23	740	4437	26.65	176.29	2.72574	Up	0	0	RND3	4	K07859|1|5e-129|464|ecb:100050088|Rho family GTPase 3	GO:0043231//intracellular membrane-bounded organelle;GO:0012505//endomembrane system;GO:0016020//membrane;GO:0043231//intracellular membrane-bounded organelle;GO:0012505//endomembrane system;GO:0016020//membrane	GO:0017111//nucleoside-triphosphatase activity;GO:0032561//guanyl ribonucleotide binding;GO:0017111//nucleoside-triphosphatase activity;GO:0032561//guanyl ribonucleotide binding	GO:0035556//intracellular signal transduction;GO:0007010//cytoskeleton organization;GO:0009207;GO:0035556//intracellular signal transduction;GO:0007010//cytoskeleton organization;GO:0009207	gi|724851156|ref|XP_010366888.1|/3.915e-128/PREDICTED: rho-related GTP-binding protein RhoE [Rhinopithecus roxellana]
80726	3982.95	13	76	0.31	2.05	2.72528	Up	1.47465e-13	5.8081e-13	KIAA1683	1	K10955|1|1e-08|65.5|aam:106496918|intestinal mucin-2	GO:0043231//intracellular membrane-bounded organelle;GO:0043231//intracellular membrane-bounded organelle;GO:0043231//intracellular membrane-bounded organelle	-	-	gi|224451032|ref|NP_001138776.1|/0/uncharacterized protein KIAA1683 isoform a [Homo sapiens]
89846	3470	14	85	0.4	2.64	2.72247	Up	2.63206e-15	1.1132e-14	FGD3	1	K05722|1|0.0|1417|hsa:89846|FYVE, RhoGEF and PH domain containing 3	GO:0043231//intracellular membrane-bounded organelle;GO:0031252//cell leading edge;GO:0043232;GO:0044444//cytoplasmic part;GO:0043231//intracellular membrane-bounded organelle;GO:0031252//cell leading edge;GO:0043232;GO:0044444//cytoplasmic part;GO:0043231//intracellular membrane-bounded organelle;GO:0031252//cell leading edge;GO:0043232;GO:0044444//cytoplasmic part	GO:0046914//transition metal ion binding;GO:0005088//Ras guanyl-nucleotide exchange factor activity;GO:0051020//GTPase binding;GO:0046914//transition metal ion binding;GO:0005088//Ras guanyl-nucleotide exchange factor activity;GO:0051020//GTPase binding;GO:0046914//transition metal ion binding;GO:0005088//Ras guanyl-nucleotide exchange factor activity;GO:0051020//GTPase binding	GO:0007010//cytoskeleton organization;GO:0065008//regulation of biological quality;GO:0030035//microspike assembly;GO:0007169//transmembrane receptor protein tyrosine kinase signaling pathway;GO:0007010//cytoskeleton organization;GO:0065008//regulation of biological quality;GO:0030035//microspike assembly;GO:0007169//transmembrane receptor protein tyrosine kinase signaling pathway;GO:0007010//cyt…	gi|558757353|ref|NP_001273922.1|/0/FYVE, RhoGEF and PH domain-containing protein 3 isoform b [Homo sapiens]
652968	1644	15	90	0.91	5.97	2.71379	Up	4.99598e-16	2.18175e-15	GATSL3	2	K19944|1|1e-122|442|gfr:102042531|TBC1 domain family member 10	-	-	-	gi|83415181|ref|NP_001032755.1|/1.10542e-177/GATS-like protein 3 [Homo sapiens]
100506243	702	6	36	0.88	5.77	2.713	Up	3.67524e-07	1.04518e-06	KRBOX1	1	K09228|1|1e-16|89.0|ssc:100623639|KRAB domain-containing zinc finger protein	GO:0044464	GO:0005488//binding	GO:0006351//transcription, DNA-templated	gi|635118010|ref|XP_007982027.1|/2.16929e-85/PREDICTED: KRAB domain-containing protein 1 isoform X2 [Chlorocebus sabaeus]
11009	1924.91	5	36	0.31	2.03	2.71114	Up	9.54712e-08	2.8091e-07	IL24	1	K05444|1|5e-20|101|ggo:101132114|interleukin 19/20/24	GO:0044421;GO:0044421;GO:0044421;GO:0044421	GO:0005102//receptor binding;GO:0005102//receptor binding	GO:0012501//programmed cell death;GO:0012501//programmed cell death;GO:0012501//programmed cell death;GO:0012501//programmed cell death	gi|5803086|ref|NP_006841.1|/8.9476e-108/interleukin-24 isoform 1 precursor [Homo sapiens]
284069	2634	6	35	0.22	1.44	2.71049	Up	6.6591e-07	1.85984e-06	FAM171A2	2	K06476|1|1e-40|171|fpg:101913845|integrin alpha 2B	GO:0016020//membrane	-	-	gi|222831660|ref|NP_940877.2|/0/protein FAM171A2 precursor [Homo sapiens]
9123	2058.12	176	1050	8.48	55.36	2.70671	Up	3.1182e-170	1.4597e-168	SLC16A3	2	K08180|1|0.0|763|mcc:715842|MFS transporter, MCP family, solute carrier family 16 (monocarboxylic acid transporters), member 3	GO:0005856//cytoskeleton;GO:0016021//integral component of membrane;GO:0005635//nuclear envelope;GO:0005856//cytoskeleton;GO:0016021//integral component of membrane;GO:0005635//nuclear envelope;GO:0005856//cytoskeleton;GO:0016021//integral component of membrane;GO:0005635//nuclear envelope;GO:0005856//cytoskeleton;GO:0016021//integral component of membrane;GO:0005635//nuclear envelope;GO:0005856/…	GO:0015291//secondary active transmembrane transporter activity;GO:0046943//carboxylic acid transmembrane transporter activity;GO:0015291//secondary active transmembrane transporter activity;GO:0046943//carboxylic acid transmembrane transporter activity;GO:0015291//secondary active transmembrane transporter activity;GO:0046943//carboxylic acid transmembrane transporter activity;GO:0015291//second…	GO:0032787//monocarboxylic acid metabolic process;GO:0006820//anion transport;GO:0002376//immune system process;GO:0046942//carboxylic acid transport;GO:0007599//hemostasis;GO:0032787//monocarboxylic acid metabolic process;GO:0006820//anion transport;GO:0002376//immune system process;GO:0046942//carboxylic acid transport;GO:0007599//hemostasis;GO:0032787//monocarboxylic acid metabolic process;GO:…	gi|967253584|ref|XP_014976124.1|/0/PREDICTED: monocarboxylate transporter 4 isoform X1 [Macaca mulatta]
9144	1696.89	69	413	4.08	26.51	2.6999	Up	3.72468e-68	5.69624e-67	SYNGR2	1	K17783|1|7e-17|91.3|shr:100917660|mitochondrial FAD-linked sulfhydryl oxidase [EC:1.8.3.2];K04403|2|8e-16|87.8|gfr:102037151|TAK1-binding protein 1	GO:0016021//integral component of membrane;GO:0031410//cytoplasmic vesicle;GO:0016021//integral component of membrane;GO:0031410//cytoplasmic vesicle	-	-	gi|4759202|ref|NP_004701.1|/1.09449e-114/synaptogyrin-2 isoform 1 [Homo sapiens]
9254	5461	7	43	0.13	0.84	2.69188	Up	2.0453e-08	6.25684e-08	CACNA2D2	3	K04859|1|0.0|2092|ggo:101126134|voltage-dependent calcium channel alpha-2/delta-2	GO:0031224//intrinsic component of membrane;GO:0034704//calcium channel complex;GO:0031224//intrinsic component of membrane;GO:0031224//intrinsic component of membrane	GO:0043169//cation binding;GO:0005262//calcium channel activity;GO:0005262//calcium channel activity;GO:0043169//cation binding;GO:0043169//cation binding;GO:0005262//calcium channel activity;GO:0043169//cation binding;GO:0005262//calcium channel activity	GO:0030073//insulin secretion;GO:0015980//energy derivation by oxidation of organic compounds;GO:0015980//energy derivation by oxidation of organic compounds;GO:0048741//skeletal muscle fiber development;GO:0006816//calcium ion transport;GO:0032412//regulation of ion transmembrane transporter activity;GO:0045927//positive regulation of growth;GO:0030073//insulin secretion;GO:0050804//modulation o…	gi|54112392|ref|NP_001005505.1|/0/voltage-dependent calcium channel subunit alpha-2/delta-2 isoform a precursor [Homo sapiens]
3936	3808	68	402	1.76	11.36	2.69032	Up	6.46714e-66	9.5187e-65	LCP1	4	K17276|1|0.0|1281|ptg:102960827|plastin-2	GO:0001726//ruffle;GO:0044459;GO:0044444//cytoplasmic part;GO:0015629//actin cytoskeleton	GO:0046872//metal ion binding;GO:0003779//actin binding	GO:0007015//actin filament organization;GO:0009887//organ morphogenesis;GO:0002285;GO:0006886//intracellular protein transport	gi|591318376|ref|XP_007085449.1|/0/PREDICTED: plastin-2 isoform X1 [Panthera tigris altaica]
26093	2093	292.19	1720.03	13.83	89.15	2.68843	Up	1.46473e-275	1.33869e-273	CCDC9	2	K10684|1|3e-07|59.7|fpg:101917655|ubiquitin-like 1-activating enzyme E1 A [EC:6.2.1.45]	-	-	-	gi|7661690|ref|NP_056418.1|/0/coiled-coil domain-containing protein 9 [Homo sapiens]
57512	6663	7	40	0.1	0.64	2.67807	Up	1.21256e-07	3.5455e-07	GPR158	2	K08469|1|0.0|2270|hsa:57512|G protein-coupled receptor 158	GO:0031224//intrinsic component of membrane	GO:0004888//transmembrane signaling receptor activity	-	gi|93204867|ref|NP_065803.2|/0/probable G-protein coupled receptor 158 precursor [Homo sapiens]
113157	3525	51.14	297.85	1.43	9.1	2.66985	Up	1.05062e-48	1.13157e-47	RPLP0P2	2	K02941|1|7e-129|456|chx:102171363|large subunit ribosomal protein LP0	GO:0043231//intracellular membrane-bounded organelle;GO:0015934//large ribosomal subunit	GO:0003676//nucleic acid binding;GO:0005198//structural molecule activity	GO:0006412//translation;GO:0019080;GO:0051704;GO:0022613//ribonucleoprotein complex biogenesis;GO:0031016//pancreas development	gi|74353873|gb|AAI02075.1|/6.10578e-128/Ribosomal protein, large, P0 [Bos taurus]
5792	7240.99	10	60	0.14	0.89	2.66838	Up	4.01628e-11	1.41491e-10	PTPRF	1	K05695|1|0.0|3681|hsa:5792|receptor-type tyrosine-protein phosphatase F [EC:3.1.3.48]	GO:0030427//site of polarized growth;GO:0043231//intracellular membrane-bounded organelle;GO:0044297//cell body;GO:0016021//integral component of membrane;GO:0045202//synapse;GO:0030427//site of polarized growth;GO:0043231//intracellular membrane-bounded organelle;GO:0044297//cell body;GO:0016021//integral component of membrane;GO:0045202//synapse	GO:0004871//signal transducer activity;GO:0005102//receptor binding;GO:0004725//protein tyrosine phosphatase activity;GO:0043168//anion binding;GO:0004871//signal transducer activity;GO:0005102//receptor binding;GO:0004725//protein tyrosine phosphatase activity;GO:0043168//anion binding	GO:0048731//system development;GO:0065008//regulation of biological quality;GO:0009968//negative regulation of signal transduction;GO:0001959//regulation of cytokine-mediated signaling pathway;GO:0008283//cell proliferation;GO:0016337//single organismal cell-cell adhesion;GO:0031346//positive regulation of cell projection organization;GO:0007173//epidermal growth factor receptor signaling pathway…	gi|640793875|ref|XP_008052933.1|/0/PREDICTED: receptor-type tyrosine-protein phosphatase F isoform X1 [Tarsius syrichta]
100127888	1440	14	81	0.97	6.15	2.66453	Up	2.77752e-14	1.12823e-13	SLCO4A1-AS1	1	K14354|1|5e-22|108|rro:104663830|solute carrier organic anion transporter family, member 4A	GO:0031224//intrinsic component of membrane	GO:0015291//secondary active transmembrane transporter activity	GO:0009914//hormone transport;GO:0015711//organic anion transport;GO:0006575//cellular modified amino acid metabolic process	gi|982278364|ref|XP_015285542.1|/4.20527e-21/PREDICTED: solute carrier organic anion transporter family member 4A1 [Macaca fascicularis]
5794	3909.37	15	94	0.41	2.59	2.65926	Up	4.6542e-17	2.11929e-16	PTPRH	2	K18034|1|0.0|1766|hsa:5794|receptor-type tyrosine-protein phosphatase H [EC:3.1.3.48]	GO:0016021//integral component of membrane;GO:0044424;GO:0016021//integral component of membrane;GO:0044424	GO:0004725//protein tyrosine phosphatase activity;GO:0005488//binding;GO:0004725//protein tyrosine phosphatase activity;GO:0005488//binding	GO:0006464//cellular protein modification process;GO:0012501//programmed cell death;GO:0006464//cellular protein modification process;GO:0012501//programmed cell death	gi|613410237|ref|NP_002833.4|/0/receptor-type tyrosine-protein phosphatase H isoform 1 precursor [Homo sapiens]
121268	1235	2	12	0.17	1.07	2.654	Up	0.00431842	0.00883054	RHEBL1	1	K07849|1|1e-100|369|hsa:121268|Ras homolog enriched in brain like 1	GO:0044424;GO:0016020//membrane;GO:0044424;GO:0016020//membrane;GO:0044424;GO:0016020//membrane	GO:0017111//nucleoside-triphosphatase activity;GO:0032561//guanyl ribonucleotide binding;GO:0017111//nucleoside-triphosphatase activity;GO:0032561//guanyl ribonucleotide binding;GO:0017111//nucleoside-triphosphatase activity;GO:0032561//guanyl ribonucleotide binding	GO:0035556//intracellular signal transduction;GO:0051091//positive regulation of sequence-specific DNA binding transcription factor activity;GO:0035556//intracellular signal transduction;GO:0051091//positive regulation of sequence-specific DNA binding transcription factor activity;GO:0035556//intracellular signal transduction;GO:0051091//positive regulation of sequence-specific DNA binding transc…	gi|21389385|ref|NP_653194.1|/1.06235e-99/GTPase RhebL1 isoform 1 precursor [Homo sapiens]
349667	2220	11	63	0.49	3.08	2.65208	Up	2.438e-11	8.67331e-11	RTN4RL2	2	K16661|1|0.0|725|hsa:349667|reticulon-4 receptor-like 2	GO:0009986//cell surface;GO:0031225//anchored component of membrane	GO:0004871//signal transducer activity	GO:0007409//axonogenesis	gi|30425563|ref|NP_848665.1|/0/reticulon-4 receptor-like 2 precursor [Homo sapiens]
10957	2133	197	1127	9.15	57.3	2.64669	Up	4.2479e-178	2.08516e-176	PNRC1	2	K18774|1|3e-138|494|hsa:10957|proline-rich nuclear receptor coactivator 1	-	GO:0005488//binding	-	gi|5802982|ref|NP_006804.1|/2.6488e-137/proline-rich nuclear receptor coactivator 1 [Homo sapiens]
83857	8750	42.93	245.45	0.48	3	2.64386	Up	1.70559e-40	1.55882e-39	TMTC1	1	K09667|1|2e-28|132|gja:107108561|protein O-GlcNAc transferase [EC:2.4.1.255]	GO:0031224//intrinsic component of membrane;GO:0043231//intracellular membrane-bounded organelle;GO:0031224//intrinsic component of membrane;GO:0043231//intracellular membrane-bounded organelle	-	-	gi|260060544|gb|ACX30004.1|/0/transmembrane and tetratricopeptide repeat containing 1A [Homo sapiens]
5493	6256	23	131	0.36	2.25	2.64386	Up	4.73816e-22	2.60124e-21	PPL	4	K10386|1|0.0|2862|hsa:5493|periplakin	GO:0005911//cell-cell junction;GO:0043232;GO:0043231//intracellular membrane-bounded organelle	GO:0005488//binding;GO:0005198//structural molecule activity	GO:0030216//keratinocyte differentiation	gi|45439327|ref|NP_002696.3|/0/periplakin [Homo sapiens]
1647	1249.01	505	2894	40.73	254.41	2.64299	Up	0	0	GADD45A	1	K04402|1|4e-18|94.7|pale:102886440|growth arrest and DNA-damage-inducible protein	GO:0043231//intracellular membrane-bounded organelle;GO:0043231//intracellular membrane-bounded organelle;GO:0043231//intracellular membrane-bounded organelle	GO:0005488//binding;GO:0005488//binding;GO:0005488//binding	GO:0012501//programmed cell death;GO:0035556//intracellular signal transduction;GO:0006259//DNA metabolic process;GO:0022402//cell cycle process;GO:0010212//response to ionizing radiation;GO:0051726//regulation of cell cycle;GO:0033673//negative regulation of kinase activity;GO:0009612//response to mechanical stimulus;GO:0012501//programmed cell death;GO:0035556//intracellular signal transduction…	gi|315075323|ref|NP_001186670.1|/1.11077e-70/growth arrest and DNA damage-inducible protein GADD45 alpha isoform 2 [Homo sapiens]
7975	3350	96	547	2.82	17.6	2.64181	Up	3.65524e-87	7.32307e-86	MAFK	3	K09037|1|2e-68|264|hgl:101707776|transcription factor MAFF/G/K	GO:0031981//nuclear lumen	GO:0001071//nucleic acid binding transcription factor activity;GO:0003677//DNA binding	GO:0048731//system development;GO:0007599//hemostasis;GO:0006351//transcription, DNA-templated	gi|931573607|ref|XP_014201039.1|/3.05312e-109/PREDICTED: LOW QUALITY PROTEIN: uncharacterized protein LOC106634934 [Pan paniscus]
23645	2399	485	2751	19.99	124.12	2.63439	Up	0	0	PPP1R15A	3	K14019|1|0.0|764|hsa:23645|protein phosphatase 1 regulatory subunit 15A	-	GO:0005488//binding	GO:0022402//cell cycle process;GO:0033554//cellular response to stress;GO:0050794//regulation of cellular process	gi|157674363|ref|NP_055145.3|/0/protein phosphatase 1 regulatory subunit 15A [Homo sapiens]
100507547	608.69	17	50	1.5	9.31	2.63382	Up	8.28604e-06	2.15815e-05	LOC100507547	1	-	-	-	-	gi|675652026|ref|XP_002806737.3|/1.16395e-49/PREDICTED: LOW QUALITY PROTEIN: lysosomal thioesterase PPT2 [Callithrix jacchus]
314	2681	21	118	0.77	4.76	2.62803	Up	7.49754e-20	3.79584e-19	AOC2	2	K00276|1|0.0|1464|hsa:314|primary-amine oxidase [EC:1.4.3.21]	GO:0016020//membrane;GO:0044424;GO:0016020//membrane;GO:0044424	GO:0046914//transition metal ion binding;GO:0048037//cofactor binding;GO:0016641//oxidoreductase activity, acting on the CH-NH2 group of donors, oxygen as acceptor;GO:0046914//transition metal ion binding;GO:0048037//cofactor binding;GO:0016641//oxidoreductase activity, acting on the CH-NH2 group of donors, oxygen as acceptor	GO:0050953//sensory perception of light stimulus;GO:0006576//cellular biogenic amine metabolic process;GO:0050953//sensory perception of light stimulus;GO:0006576//cellular biogenic amine metabolic process	gi|60498984|ref|NP_033720.2|/0/retina-specific copper amine oxidase isoform b precursor [Homo sapiens]
6236	1467.42	326	1836	22.19	136.76	2.62366	Up	3.6365e-286	3.43819e-284	RRAD	2	K07845|1|9e-133|476|mcf:102118577|Ras-related associated with diabetes	GO:0016020//membrane;GO:0016020//membrane	GO:0017111//nucleoside-triphosphatase activity;GO:0032561//guanyl ribonucleotide binding;GO:0005515//protein binding;GO:0017111//nucleoside-triphosphatase activity;GO:0032561//guanyl ribonucleotide binding;GO:0005515//protein binding	GO:0035556//intracellular signal transduction;GO:0016049//cell growth;GO:0009207;GO:0035556//intracellular signal transduction;GO:0016049//cell growth;GO:0009207	gi|4759054|ref|NP_004156.1|/7.93027e-132/GTP-binding protein RAD [Homo sapiens]
59344	3251	7	39	0.21	1.29	2.61891	Up	2.18062e-07	6.28324e-07	ALOXE3	1	K18684|1|0.0|1724|ggo:101143347|hydroperoxy icosatetraenoate dehydratase/isomerase [EC:4.2.1.152 5.4.4.7]	-	GO:0046914//transition metal ion binding;GO:0016702//oxidoreductase activity, acting on single donors with incorporation of molecular oxygen, incorporation of two atoms of oxygen;GO:0046914//transition metal ion binding;GO:0016702//oxidoreductase activity, acting on single donors with incorporation of molecular oxygen, incorporation of two atoms of oxygen	GO:0006691//leukotriene metabolic process;GO:0006691//leukotriene metabolic process	gi|426384041|ref|XP_004058585.1|/0/PREDICTED: epidermis-type lipoxygenase 3 isoform 1 [Gorilla gorilla gorilla]
50848	4830	115.25	638.78	2.34	14.2	2.60131	Up	9.72914e-100	2.34587e-98	F11R	4	K06089|1|5e-147|525|ggo:101148358|junctional adhesion molecule 1	GO:0043296//apical junction complex;GO:0031224//intrinsic component of membrane	-	GO:0007599//hemostasis;GO:0030154//cell differentiation;GO:0051704;GO:0007043//cell-cell junction assembly;GO:0006952//defense response;GO:0002376//immune system process	gi|8393638|ref|NP_058642.1|/4.67363e-146/junctional adhesion molecule A precursor [Homo sapiens]
7538	1752	145	802	8.23	49.83	2.59805	Up	1.11349e-124	3.58577e-123	ZFP36	3	K15308|1|6e-121|437|hsa:7538|tristetraprolin	GO:0043231//intracellular membrane-bounded organelle;GO:0044444//cytoplasmic part	GO:0003723//RNA binding	GO:0006401//RNA catabolic process;GO:0031442//positive regulation of mRNA 3'-end processing	gi|393539038|ref|NP_003398.2|/5.11938e-120/tristetraprolin [Homo sapiens]
26774	71	2	11	5.64	33.99	2.59134	Up	0.00792502	0.0156422	SNORD80	1	-	-	-	-	-
285533	1589	13	72	0.82	4.94	2.59082	Up	1.52385e-12	5.70902e-12	RNF175	2	K15698|1|1e-142|508|tru:105419278|RING finger protein 121	GO:0031224//intrinsic component of membrane	GO:0046914//transition metal ion binding	-	gi|27734859|ref|NP_775933.1|/0/RING finger protein 175 [Homo sapiens]
100289187	1124	2	11	0.18	1.08	2.58496	Up	0.00792502	0.0156438	GS1-259H13.2	1	-	-	-	-	gi|767946587|ref|XP_011513993.1|/4.85282e-125/PREDICTED: transmembrane protein 225-like isoform X2 [Homo sapiens]
27443	9656	0	5.4	0.01	0.06	2.58496	Up	0.0235336	0.0435061	CECR2	1	K17985|1|9e-27|127|hsa:55626|activating molecule in BECN1-regulated autophagy protein 1;K12581|2|1e-26|103|nle:100584332|CCR4-NOT transcription complex subunit 7/8;K15696|4|2e-22|112|nle:100581015|RING finger protein 113B;K01064|5|4e-21|108|mcf:102130297|wingless-type MMTV integration site family, member 9	-	-	-	gi|586798144|ref|NP_001276976.1|/0/cat eye syndrome critical region protein 2 isoform 1 [Homo sapiens]
1051	2113	456.84	2497.07	21.42	128.18	2.58114	Up	0	0	CEBPB	1	K10048|1|7e-124|447|ptr:469969|CCAAT/enhancer binding protein (C/EBP), beta	GO:0044424;GO:0044424;GO:0044424	GO:0046983//protein dimerization activity;GO:0003676//nucleic acid binding;GO:0003700//transcription factor activity, sequence-specific DNA binding;GO:0046983//protein dimerization activity;GO:0003676//nucleic acid binding;GO:0003700//transcription factor activity, sequence-specific DNA binding;GO:0046983//protein dimerization activity;GO:0003676//nucleic acid binding;GO:0003700//transcription fa…	GO:0010556;GO:0006351//transcription, DNA-templated;GO:0007275//multicellular organism development;GO:0002526//acute inflammatory response;GO:0048856//anatomical structure development;GO:0030154//cell differentiation;GO:0002376//immune system process;GO:0031326;GO:0010556;GO:0006351//transcription, DNA-templated;GO:0007275//multicellular organism development;GO:0002526//acute inflammatory respons…	gi|28872796|ref|NP_005185.2|/6.26603e-123/CCAAT/enhancer-binding protein beta isoform a [Homo sapiens]
8870	1254	1275	6968	101.97	610.03	2.58074	Up	0	0	IER3	3	-	GO:0031224//intrinsic component of membrane	GO:0005488//binding	GO:0043066//negative regulation of apoptotic process;GO:0032502//developmental process	gi|119964723|ref|NP_003888.2|/8.61177e-73/radiation-inducible immediate-early gene IEX-1 [Homo sapiens]
65012	2446	26	142	1.05	6.28	2.58038	Up	3.29106e-23	1.86824e-22	SLC26A10	2	K14707|1|0.0|914|hsa:65012|solute carrier family 26, member 10	GO:0031224//intrinsic component of membrane	GO:0015291//secondary active transmembrane transporter activity	GO:0006810//transport	gi|65506789|ref|NP_597996.2|/0/solute carrier family 26 member 10 [Homo sapiens]
27122	2587	34	186	1.3	7.77	2.5794	Up	5.6927e-30	3.97165e-29	DKK3	5	K02165|1|2e-11|73.9|cjo:107315640|dickkopf	GO:0044421;GO:0044421;GO:0044421;GO:0044421	-	GO:0035270//endocrine system development;GO:0016055//Wnt signaling pathway;GO:0032342//aldosterone biosynthetic process;GO:0031947//negative regulation of glucocorticoid biosynthetic process;GO:0035270//endocrine system development;GO:0016055//Wnt signaling pathway;GO:0032342//aldosterone biosynthetic process;GO:0031947//negative regulation of glucocorticoid biosynthetic process;GO:0035270//endoc…	gi|6049608|gb|AAF02676.1|AF177396_1/5.69968e-167/dickkopf-3 [Homo sapiens]
56103	4602	21.59	117.56	0.46	2.74	2.57447	Up	1.33835e-19	6.71556e-19	PCDHGB2	2	K16496|1|0.0|1539|hsa:56103|protocadherin gamma subfamily B	GO:0031224//intrinsic component of membrane;GO:0031224//intrinsic component of membrane	GO:0046872//metal ion binding;GO:0046872//metal ion binding	GO:0016337//single organismal cell-cell adhesion;GO:0016337//single organismal cell-cell adhesion	gi|11128035|ref|NP_061746.1|/0/protocadherin gamma-B2 isoform 1 precursor [Homo sapiens]
10105	2213	471	2558	21.07	125.27	2.57178	Up	0	0	PPIF	3	K09565|1|1e-104|383|ptr:450545|peptidyl-prolyl isomerase F (cyclophilin D) [EC:5.2.1.8]	GO:0019866//organelle inner membrane;GO:0044429	GO:0008144//drug binding;GO:0016859//cis-trans isomerase activity	GO:0044267//cellular protein metabolic process;GO:0006915//apoptotic process;GO:0007006//mitochondrial membrane organization	gi|5031987|ref|NP_005720.1|/1.17739e-103/peptidyl-prolyl cis-trans isomerase F, mitochondrial precursor [Homo sapiens]
1191	2876.99	1428	7753	48.94	290.93	2.57159	Up	0	0	CLU	1	K17252|1|0.0|914|rro:104673944|clusterin	GO:0034364//high-density lipoprotein particle;GO:0031091//platelet alpha granule;GO:0034364//high-density lipoprotein particle;GO:0031091//platelet alpha granule;GO:0034364//high-density lipoprotein particle;GO:0031091//platelet alpha granule	GO:0005515//protein binding;GO:0005515//protein binding;GO:0005515//protein binding	GO:0008637//apoptotic mitochondrial changes;GO:0007599//hemostasis;GO:0051707//response to other organism;GO:0002455//humoral immune response mediated by circulating immunoglobulin;GO:0006887//exocytosis;GO:0032460//negative regulation of protein oligomerization;GO:0030301//cholesterol transport;GO:0044238//primary metabolic process;GO:0001775//cell activation;GO:0006952//defense response;GO:0008…	gi|578815184|ref|XP_006716347.1|/0/PREDICTED: clusterin isoform X1 [Homo sapiens]
100288695	1221	52.03	282.36	4.28	25.41	2.56971	Up	2.11872e-44	2.11025e-43	LIMS4	1	-	-	GO:0046914//transition metal ion binding	-	gi|530368981|ref|XP_005263620.1|/0/PREDICTED: LIM and senescent cell antigen-like-containing domain protein 3-like isoform X1 [Homo sapiens]
1901	2942	4	21	0.13	0.77	2.56635	Up	0.00022225	0.000516547	S1PR1	4	K04288|1|0.0|713|hsa:1901|sphingosine 1-phosphate receptor 1	GO:0009986//cell surface;GO:0031224//intrinsic component of membrane;GO:0009986//cell surface;GO:0031224//intrinsic component of membrane	GO:0008289//lipid binding;GO:0045125//bioactive lipid receptor activity;GO:0008289//lipid binding;GO:0045125//bioactive lipid receptor activity	GO:0007204//positive regulation of cytosolic calcium ion concentration;GO:0006357//regulation of transcription from RNA polymerase II promoter;GO:0008284//positive regulation of cell proliferation;GO:0032232//negative regulation of actin filament bundle assembly;GO:0016477//cell migration;GO:0048646//anatomical structure formation involved in morphogenesis;GO:0050921//positive regulation of chemo…	gi|426330537|ref|XP_004026266.1|/0/PREDICTED: sphingosine 1-phosphate receptor 1 isoform 3 [Gorilla gorilla gorilla]
378	1758	3081	16645	174.27	1030.6	2.56409	Up	0	0	ARF4	3	K07939|1|6e-98|360|cjc:100407980|ADP-ribosylation factor 4	GO:0043231//intracellular membrane-bounded organelle	GO:0017111//nucleoside-triphosphatase activity;GO:0032561//guanyl ribonucleotide binding	GO:0007417//central nervous system development;GO:0006810//transport;GO:0035556//intracellular signal transduction;GO:0009611//response to wounding;GO:0007169//transmembrane receptor protein tyrosine kinase signaling pathway;GO:0009207	gi|431899854|gb|ELK07801.1|/6.11735e-105/ADP-ribosylation factor 4 [Pteropus alecto]
285668	2208.42	3.19	13.18	0.11	0.65	2.56294	Up	0.00738186	0.0146379	C5orf64	1	K17985|1|4e-16|77.0|hsa:55626|activating molecule in BECN1-regulated autophagy protein 1;K12581|3|3e-15|79.3|nle:100584332|CCR4-NOT transcription complex subunit 7/8;K01064|5|1e-14|85.1|mcf:102130297|wingless-type MMTV integration site family, member 9	-	-	-	gi|686718502|ref|XP_009239014.1|/5.48847e-32/PREDICTED: uncharacterized protein C5orf64 homolog [Pongo abelii]
21	6623	11	58	0.16	0.94	2.55459	Up	4.42942e-10	1.47979e-09	ABCA3	2	K05643|1|0.0|3176|hsa:21|ATP-binding cassette, subfamily A (ABC1), member 3	GO:0031224//intrinsic component of membrane;GO:0030141//secretory granule	GO:0015405;GO:0017111//nucleoside-triphosphatase activity;GO:0032559//adenyl ribonucleotide binding	GO:0051234//establishment of localization;GO:0042221//response to chemical	gi|116734710|ref|NP_001080.2|/0/ATP-binding cassette sub-family A member 3 [Homo sapiens]
255043	1751	12	64	0.68	3.98	2.54916	Up	4.62432e-11	1.62257e-10	TMEM86B	4	K18575|1|1e-118|429|hsa:255043|alkenylglycerophosphocholine/alkenylglycerophosphoethanolamine hydrolase [EC:3.3.2.2 3.3.2.5]	GO:0031224//intrinsic component of membrane	-	-	gi|635041533|ref|XP_007996320.1|/2.43252e-154/PREDICTED: lysoplasmalogenase [Chlorocebus sabaeus]
222950	3594	22	117	0.6	3.51	2.54844	Up	4.49538e-19	2.21742e-18	NYAP1	3	K17481|1|3e-24|117|ptr:452655|myosin XVI	-	-	-	gi|37537554|ref|NP_775835.2|/0/neuronal tyrosine-phosphorylated phosphoinositide-3-kinase adapter 1 [Homo sapiens]
8553	3061	777	4136.02	25.02	145.76	2.54244	Up	0	0	BHLHE40	2	K03729|1|0.0|793|ggo:101151761|class B basic helix-loop-helix protein 2	GO:0031981//nuclear lumen	GO:0003676//nucleic acid binding;GO:0001071//nucleic acid binding transcription factor activity	GO:0009314//response to radiation;GO:0006355//regulation of transcription, DNA-templated;GO:0048511//rhythmic process;GO:0048167//regulation of synaptic plasticity;GO:0009605//response to external stimulus	gi|4503299|ref|NP_003661.1|/0/class E basic helix-loop-helix protein 40 [Homo sapiens]
100302165	103	1.66	8.77	2.43	14.06	2.53257	Up	0.0145707	0.0277381	MIR1273A	1	K12022|1|3e-10|65.9|rro:104663466|tripartite motif-containing protein 46;K09131|2|2e-07|56.6|rro:104660466|uncharacterized protein;K12756|4|3e-07|55.8|rro:104681195|myosin regulatory light chain 10;K14209|5|3e-07|55.8|rro:104670434|solute carrier family 36 (proton-coupled amino acid transporter)	-	-	-	gi|795172630|ref|XP_011842903.1|/1.88464e-09/PREDICTED: tripartite motif-containing protein 46 isoform X6 [Mandrillus leucophaeus]
23671	2855.41	20	105	0.69	3.97	2.52447	Up	3.95566e-17	1.80549e-16	TMEFF2	1	K06254|1|7e-29|132|acs:100560607|agrin	GO:0031224//intrinsic component of membrane;GO:0031224//intrinsic component of membrane;GO:0031224//intrinsic component of membrane	-	-	gi|724945729|ref|XP_010387068.1|/2.78682e-85/PREDICTED: tomoregulin-2 isoform X1 [Rhinopithecus roxellana]
90525	2129.09	2	9	0.08	0.46	2.52356	Up	0.0259074	0.0474738	SHF	1	K19862|1|1e-11|74.3|hmg:100201881|NCK adaptor protein 2;K07365|2|3e-10|69.7|ssc:100192438|NCK adaptor protein 1;K04364|4|9e-10|68.2|phu:Phum_PHUM423150|growth factor receptor-binding protein 2	-	-	-	gi|667667680|ref|NP_001288097.1|/4.8565e-168/SH2 domain-containing adapter protein F isoform a [Homo sapiens]
11067	2060	66	347	3.18	18.28	2.52317	Up	3.26308e-53	3.86594e-52	C10orf10	3	-	GO:0043231//intracellular membrane-bounded organelle	-	-	gi|5901938|ref|NP_008952.1|/2.32511e-106/protein DEPP [Homo sapiens]
56917	1745.04	152	799	8.68	49.85	2.52183	Up	2.8716e-120	8.74835e-119	MEIS3	2	K16671|1|0.0|690|ptr:746106|homeobox protein Meis3	GO:0043231//intracellular membrane-bounded organelle;GO:0043231//intracellular membrane-bounded organelle;GO:0043231//intracellular membrane-bounded organelle;GO:0043231//intracellular membrane-bounded organelle	GO:0003677//DNA binding;GO:0001071//nucleic acid binding transcription factor activity;GO:0003677//DNA binding;GO:0001071//nucleic acid binding transcription factor activity;GO:0003677//DNA binding;GO:0001071//nucleic acid binding transcription factor activity;GO:0003677//DNA binding;GO:0001071//nucleic acid binding transcription factor activity	GO:0006351//transcription, DNA-templated;GO:0006351//transcription, DNA-templated;GO:0006351//transcription, DNA-templated;GO:0006351//transcription, DNA-templated	gi|768010130|ref|XP_011525441.1|/0/PREDICTED: homeobox protein Meis3 isoform X4 [Homo sapiens]
440910	1739	2.66	13.73	0.15	0.86	2.51937	Up	0.00233374	0.00492268	LOC440910	1	K17845|1|1e-84|175|ggo:101133604|krueppel-like factor 2	-	GO:0005488//binding	GO:0009987//cellular process;GO:0050896//response to stimulus	gi|426337160|ref|XP_004032591.1|/8.50442e-84/PREDICTED: LOW QUALITY PROTEIN: Krueppel-like factor 2-like [Gorilla gorilla gorilla]
7128	4733.25	118	617	2.46	14	2.5087	Up	5.81462e-93	1.26244e-91	TNFAIP3	3	K11859|1|0.0|1738|nle:100600197|tumor necrosis factor, alpha-induced protein 3 [EC:3.4.19.12]	GO:0043231//intracellular membrane-bounded organelle;GO:0005815//microtubule organizing center;GO:0043231//intracellular membrane-bounded organelle;GO:0005815//microtubule organizing center;GO:0043231//intracellular membrane-bounded organelle;GO:0005815//microtubule organizing center	GO:0016790//thiolester hydrolase activity;GO:0004869//cysteine-type endopeptidase inhibitor activity;GO:0019787//ubiquitin-like protein transferase activity;GO:0019783//ubiquitin-like protein-specific protease activity;GO:0003676//nucleic acid binding;GO:0032182//ubiquitin-like protein binding;GO:0046914//transition metal ion binding;GO:0019899//enzyme binding;GO:0016790//thiolester hydrolase act…	GO:0006461//protein complex assembly;GO:0010466//negative regulation of peptidase activity;GO:0050688//regulation of defense response to virus;GO:0002467//germinal center formation;GO:0002507//tolerance induction;GO:0016579//protein deubiquitination;GO:0045765//regulation of angiogenesis;GO:0031348//negative regulation of defense response;GO:0043433//negative regulation of sequence-specific DNA b…	gi|441601849|ref|XP_004087703.1|/0/PREDICTED: tumor necrosis factor alpha-induced protein 3 isoform X2 [Nomascus leucogenys]
4330	7569	2	12	0.03	0.17	2.5025	Up	0.00431842	0.00883148	MN1	2	-	-	-	-	gi|55956910|ref|NP_002421.3|/0/transcriptional activator MN1 [Homo sapiens]
6038	1528.55	52	257.04	3.24	18.36	2.5025	Up	2.92692e-38	2.54653e-37	RNASE4	4	K16632|1|1e-74|283|hsa:6038|ribonuclease 4 [EC:3.1.27.-]	-	GO:0016892//endoribonuclease activity, producing 3'-phosphomonoesters;GO:0005488//binding;GO:0016892//endoribonuclease activity, producing 3'-phosphomonoesters;GO:0005488//binding;GO:0016892//endoribonuclease activity, producing 3'-phosphomonoesters;GO:0005488//binding;GO:0016892//endoribonuclease activity, producing 3'-phosphomonoesters;GO:0005488//binding	GO:0006397//mRNA processing;GO:0006397//mRNA processing;GO:0006397//mRNA processing;GO:0006397//mRNA processing	gi|119586849|gb|EAW66445.1|/2.77886e-82/hCG2044783, isoform CRA_a [Homo sapiens]
10382	2431	2.25	11.42	0.09	0.51	2.5025	Up	0.00792502	0.0156454	TUBB4A	1	K07375|1|0.0|830|ssc:100736584|tubulin beta	GO:0032991//macromolecular complex;GO:0015630//microtubule cytoskeleton;GO:0044297//cell body;GO:0033267;GO:0044444//cytoplasmic part;GO:0032991//macromolecular complex;GO:0015630//microtubule cytoskeleton;GO:0044297//cell body;GO:0033267;GO:0044444//cytoplasmic part;GO:0032991//macromolecular complex;GO:0015630//microtubule cytoskeleton;GO:0044297//cell body;GO:0033267;GO:0044444//cytoplasmic pa…	GO:0017111//nucleoside-triphosphatase activity;GO:0032561//guanyl ribonucleotide binding;GO:0017111//nucleoside-triphosphatase activity;GO:0032561//guanyl ribonucleotide binding;GO:0017111//nucleoside-triphosphatase activity;GO:0032561//guanyl ribonucleotide binding;GO:0017111//nucleoside-triphosphatase activity;GO:0032561//guanyl ribonucleotide binding;GO:0017111//nucleoside-triphosphatase activ…	GO:0022402//cell cycle process;GO:0043623//cellular protein complex assembly;GO:0009207;GO:0007017//microtubule-based process;GO:0006458//'de novo' protein folding;GO:0022402//cell cycle process;GO:0043623//cellular protein complex assembly;GO:0009207;GO:0007017//microtubule-based process;GO:0006458//'de novo' protein folding;GO:0022402//cell cycle process;GO:0043623//cellular protein complex ass…	gi|21361322|ref|NP_006078.2|/0/tubulin beta-4A chain isoform 3 [Homo sapiens]
64651	3179.37	114	588.05	3.52	19.94	2.50202	Up	6.91816e-88	1.39916e-86	CSRNP1	3	K17494|1|0.0|1022|hsa:64651|cysteine/serine-rich nuclear protein	GO:0043231//intracellular membrane-bounded organelle;GO:0043231//intracellular membrane-bounded organelle;GO:0043231//intracellular membrane-bounded organelle	GO:0003676//nucleic acid binding;GO:0001071//nucleic acid binding transcription factor activity;GO:0003676//nucleic acid binding;GO:0001071//nucleic acid binding transcription factor activity;GO:0003676//nucleic acid binding;GO:0001071//nucleic acid binding transcription factor activity	GO:0012501//programmed cell death;GO:0006357//regulation of transcription from RNA polymerase II promoter;GO:0009887//organ morphogenesis;GO:0007169//transmembrane receptor protein tyrosine kinase signaling pathway;GO:0012501//programmed cell death;GO:0006357//regulation of transcription from RNA polymerase II promoter;GO:0009887//organ morphogenesis;GO:0007169//transmembrane receptor protein tyr…	gi|1001624605|ref|NP_001307488.1|/0/cysteine/serine-rich nuclear protein 1 isoform a [Homo sapiens]
8971	1524	833	4304	54.53	308.41	2.49973	Up	0	0	H1FX	3	K11275|1|1e-58|229|mcf:102131764|histone H1/5	GO:0000785//chromatin	GO:0003676//nucleic acid binding	GO:0034728//nucleosome organization	gi|332817864|ref|XP_003310048.1|/1.03296e-57/PREDICTED: histone H1x [Pan troglodytes]
54210	2536.31	5.2	26.49	0.2	1.13	2.49825	Up	3.88746e-05	9.60876e-05	TREM1	1	K14362|1|6e-123|444|hsa:54210|triggering receptor expressed on myeloid cells 1	GO:0031224//intrinsic component of membrane;GO:0031224//intrinsic component of membrane;GO:0031224//intrinsic component of membrane;GO:0031224//intrinsic component of membrane	GO:0004871//signal transducer activity;GO:0004871//signal transducer activity;GO:0004871//signal transducer activity;GO:0004871//signal transducer activity	GO:0007599//hemostasis;GO:0007165//signal transduction;GO:0006955//immune response;GO:0007599//hemostasis;GO:0007165//signal transduction;GO:0006955//immune response;GO:0007599//hemostasis;GO:0007165//signal transduction;GO:0006955//immune response;GO:0007599//hemostasis;GO:0007165//signal transduction;GO:0006955//immune response	gi|336088680|ref|NP_001229518.1|/1.90368e-119/triggering receptor expressed on myeloid cells 1 isoform 2 precursor [Homo sapiens]
23275	2943.2	258	1321	8.58	48.44	2.49715	Up	3.34736e-194	1.8622e-192	POFUT2	1	K03691|1|0.0|764|hsa:23275|peptide-O-fucosyltransferase [EC:2.4.1.221]	GO:0043231//intracellular membrane-bounded organelle;GO:0043231//intracellular membrane-bounded organelle;GO:0043231//intracellular membrane-bounded organelle	GO:0008417//fucosyltransferase activity;GO:0008417//fucosyltransferase activity;GO:0008417//fucosyltransferase activity	GO:0019318//hexose metabolic process;GO:0019318//hexose metabolic process;GO:0019318//hexose metabolic process	gi|7717444|emb|CAB90496.1|/0/human mRNA for KIAA0958 protein [Homo sapiens]
23352	15882	1074	5527	6.6	37.18	2.49399	Up	0	0	UBR4	2	K10691|1|0.0|9353|hsa:23352|E3 ubiquitin-protein ligase UBR4 [EC:2.3.2.27]	GO:0043232;GO:0043231//intracellular membrane-bounded organelle;GO:0031224//intrinsic component of membrane	GO:0046914//transition metal ion binding;GO:0005515//protein binding;GO:0019787//ubiquitin-like protein transferase activity	GO:0051704	gi|82659109|ref|NP_065816.2|/0/E3 ubiquitin-protein ligase UBR4 [Homo sapiens]
9355	2416	2	10	0.08	0.45	2.49185	Up	0.014407	0.0274428	LHX2	3	K09373|1|0.0|648|ggo:101148935|LIM homeobox protein 2/9	GO:0043231//intracellular membrane-bounded organelle	GO:0046914//transition metal ion binding;GO:0001071//nucleic acid binding transcription factor activity;GO:0003677//DNA binding	GO:0014020;GO:0003002//regionalization;GO:0030900//forebrain development;GO:0006935//chemotaxis;GO:0030154//cell differentiation;GO:0006351//transcription, DNA-templated	gi|30795196|ref|NP_004780.3|/0/LIM/homeobox protein Lhx2 [Homo sapiens]
55370	2398	31	159	1.28	7.18	2.48784	Up	7.74696e-25	4.63201e-24	PPP4R1L	3	K15424|1|0.0|1189|ptr:100612020|serine/threonine-protein phosphatase 4 regulatory subunit 1	-	-	-	gi|694979703|ref|XP_009435741.1|/0/PREDICTED: serine/threonine-protein phosphatase 4 regulatory subunit 1-like isoform X3 [Pan troglodytes]
51278	2350	453	2304	19.07	106.15	2.47673	Up	0	0	IER5	4	-	-	-	-	gi|7981270|emb|CAB91983.1|/1.31181e-100/hypothetical protein [Homo sapiens]
2256	2562.59	4	17	0.13	0.72	2.46949	Up	0.00217802	0.00460585	FGF11	1	K04358|1|1e-81|306|ptr:748965|fibroblast growth factor	-	GO:0005102//receptor binding;GO:0005102//receptor binding;GO:0005102//receptor binding	GO:0048731//system development;GO:0007154//cell communication;GO:0023052//signaling;GO:0048731//system development;GO:0007154//cell communication;GO:0023052//signaling;GO:0048731//system development;GO:0007154//cell communication;GO:0023052//signaling	gi|821396263|ref|XP_012389167.1|/8.86745e-91/PREDICTED: fibroblast growth factor 11-like [Orcinus orca]
83895	1193	3	15	0.25	1.38	2.46467	Up	0.0023404	0.00493456	KRTAP1-5	1	-	-	-	-	gi|13994360|ref|NP_114163.1|/1.88195e-13/keratin-associated protein 1-5 [Homo sapiens]
3598	1376	22	111	1.6	8.83	2.46434	Up	1.35604e-17	6.31404e-17	IL13RA2	2	K05077|1|0.0|815|hsa:3598|interleukin 13 receptor alpha-2	GO:0044421;GO:0031224//intrinsic component of membrane	GO:0004888//transmembrane signaling receptor activity	GO:0007166//cell surface receptor signaling pathway	gi|10834992|ref|NP_000631.1|/0/interleukin-13 receptor subunit alpha-2 precursor [Homo sapiens]
57333	1882	127	638	6.7	36.85	2.45943	Up	1.51422e-93	3.32142e-92	RCN3	2	K19934|1|2e-32|143|sko:100368121|calcium-binding protein	GO:0044432	GO:0046872//metal ion binding	-	gi|28626510|ref|NP_065701.2|/0/reticulocalbin-3 precursor [Homo sapiens]
9196	2458	5	25	0.2	1.1	2.45943	Up	6.92268e-05	0.000167571	KCNAB3	3	K04884|1|0.0|681|nle:100585187|potassium voltage-gated channel Shaker-related subfamily A, beta member 3	GO:0031224//intrinsic component of membrane;GO:0044424	GO:0005267//potassium channel activity;GO:0003824//catalytic activity;GO:0016247//channel regulator activity	GO:0008152//metabolic process;GO:0030001//metal ion transport	gi|694965979|ref|XP_009430052.1|/0/PREDICTED: voltage-gated potassium channel subunit beta-3 isoform X1 [Pan troglodytes]
4858	7673	3	16	0.04	0.22	2.45943	Up	0.00130114	0.00281098	NOVA2	3	K14944|1|9e-131|472|ssc:100512786|RNA-binding protein Nova	GO:0043231//intracellular membrane-bounded organelle	GO:0003676//nucleic acid binding	-	gi|984120841|ref|XP_015352159.1|/7.65432e-130/PREDICTED: LOW QUALITY PROTEIN: RNA-binding protein Nova-2 [Marmota marmota marmota]
3224	2290	6	30	0.26	1.42	2.44931	Up	1.2268e-05	3.15207e-05	HOXC8	3	K09308|1|2e-128|462|hsa:3224|homeobox protein HoxB/C/D8;K09305|2|3e-128|461|cfa:607625|homeobox protein HoxA/B/C5	GO:0043231//intracellular membrane-bounded organelle	GO:0001071//nucleic acid binding transcription factor activity;GO:0003677//DNA binding	GO:0003002//regionalization;GO:0006357//regulation of transcription from RNA polymerase II promoter;GO:0009887//organ morphogenesis;GO:0030154//cell differentiation	gi|12056969|ref|NP_073149.1|/1.5921e-127/homeobox protein Hox-C8 [Homo sapiens]
202915	6293	131.93	656.69	2.05	11.19	2.44851	Up	6.29086e-96	1.43057e-94	TMEM184A	1	K17985|1|6e-15|71.2|hsa:55626|activating molecule in BECN1-regulated autophagy protein 1;K01064|3|1e-14|65.9|mcf:102130297|wingless-type MMTV integration site family, member 9;K15289|5|1e-11|68.6|ggo:101143670|solute carrier family 35, member F5	GO:0031224//intrinsic component of membrane	-	-	gi|795660818|ref|XP_011742601.1|/0/PREDICTED: transmembrane protein 184A isoform X2 [Macaca nemestrina]
105372440	588	1.94	9.55	0.34	1.85	2.44392	Up	0.00758586	0.0150191	LOC105372440	1	-	-	-	-	gi|119619464|gb|EAW99058.1|/3.06963e-16/TAK1-binding protein 3, isoform CRA_b [Homo sapiens]
956	2826	2	10	0.07	0.38	2.44057	Up	0.014407	0.027451	ENTPD3	3	K01510|1|0.0|1001|hsa:956|apyrase [EC:3.6.1.5]	GO:0031224//intrinsic component of membrane;GO:0031224//intrinsic component of membrane;GO:0031224//intrinsic component of membrane	GO:0003824//catalytic activity;GO:0032559//adenyl ribonucleotide binding;GO:0003824//catalytic activity;GO:0032559//adenyl ribonucleotide binding;GO:0003824//catalytic activity;GO:0032559//adenyl ribonucleotide binding	-	gi|3335100|gb|AAC39884.1|/0/CD39L3 [Homo sapiens]
2668	3742.72	149.08	745	3.95	21.43	2.43971	Up	1.38283e-108	3.68108e-107	GDNF	1	K05452|1|5e-70|269|tup:102490934|glial cell derived neurotrophic factor	GO:0044421	GO:0005102//receptor binding;GO:0042802//identical protein binding;GO:0005102//receptor binding;GO:0042802//identical protein binding;GO:0005126//cytokine receptor binding;GO:0042802//identical protein binding;GO:0005102//receptor binding;GO:0042802//identical protein binding	GO:0048731//system development;GO:0014046;GO:0051094//positive regulation of developmental process;GO:0007626//locomotory behavior;GO:0032225//regulation of synaptic transmission, dopaminergic;GO:0032768;GO:0001667//ameboidal-type cell migration;GO:0043488//regulation of mRNA stability;GO:0001658//branching involved in ureteric bud morphogenesis;GO:0030030//cell projection organization;GO:0006935…	gi|444712555|gb|ELW53476.1|/8.21814e-129/Glial cell line-derived neurotrophic factor, partial [Tupaia chinensis]
84719	1277	8.54	42.28	0.67	3.63	2.43774	Up	1.26774e-07	3.70233e-07	LINC00260	1	K12581|1|1e-20|103|nle:100584332|CCR4-NOT transcription complex subunit 7/8;K01064|2|3e-18|95.5|mcf:102130297|wingless-type MMTV integration site family, member 9	-	-	-	gi|426356167|ref|XP_004045461.1|/2.70033e-29/PREDICTED: putative uncharacterized protein encoded by LINC00596-like [Gorilla gorilla gorilla]
730112	1024	2	10	0.2	1.08	2.43296	Up	0.014407	0.0274482	FAM166B	3	-	-	-	-	gi|564730592|ref|NP_001274167.1|/6.06912e-143/protein FAM166B isoform 3 [Homo sapiens]
1294	9169	297	1465	3.17	17.1	2.43144	Up	9.74012e-210	6.08932e-208	COL7A1	3	K16628|1|0.0|2556|hsa:1294|collagen, type VII, alpha	-	-	-	gi|4502961|ref|NP_000085.1|/0/collagen alpha-1(VII) chain precursor [Homo sapiens]
100528030	5126.83	17.96	95.04	0.37	1.99	2.42717	Up	3.33366e-16	1.46817e-15	POC1B-GALNT4	1	K00710|1|0.0|776|hsa:100528030|polypeptide N-acetylgalactosaminyltransferase [EC:2.4.1.41]	GO:0012505//endomembrane system;GO:0043231//intracellular membrane-bounded organelle;GO:0031224//intrinsic component of membrane;GO:0044444//cytoplasmic part	GO:0030246//carbohydrate binding;GO:0008376//acetylgalactosaminyltransferase activity	GO:0044238//primary metabolic process	gi|315139010|ref|NP_001186711.1|/0/POC1B-GALNT4 protein isoform 2 [Homo sapiens]
100505622	701	9	44	1.32	7.06	2.41913	Up	1.27849e-07	3.73259e-07	LOC100505622	1	-	-	-	-	gi|119577512|gb|EAW57108.1|/1.12509e-06/hCG1816311 [Homo sapiens]
2872	2494.04	467	2102	17.09	91.17	2.41541	Up	1.18286e-280	1.09675e-278	MKNK2	2	K04372|1|0.0|922|hsa:2872|MAP kinase interacting serine/threonine kinase [EC:2.7.11.1]	-	GO:0043169//cation binding;GO:0004672//protein kinase activity;GO:0032559//adenyl ribonucleotide binding;GO:0043169//cation binding;GO:0004672//protein kinase activity;GO:0032559//adenyl ribonucleotide binding	GO:0035556//intracellular signal transduction;GO:0006464//cellular protein modification process;GO:0006412//translation;GO:0035556//intracellular signal transduction;GO:0006464//cellular protein modification process;GO:0006412//translation	gi|4464284|gb|AAD21217.1|/0/Putative map kinase interacting kinase, partial [Homo sapiens]
629	2646	20	98	0.75	4	2.41504	Up	2.06334e-15	8.77502e-15	CFB	5	K01335|1|0.0|1561|hsa:629|component factor B [EC:3.4.21.47]	GO:0016020//membrane	GO:0004175//endopeptidase activity;GO:0005515//protein binding	GO:0006952//defense response;GO:0006956//complement activation	gi|67782358|ref|NP_001701.2|/0/complement factor B preproprotein [Homo sapiens]
23026	6874	2	10	0.03	0.16	2.41504	Up	0.014407	0.0274455	MYO16	1	K17481|1|0.0|3296|hsa:23026|myosin XVI	GO:0031981//nuclear lumen;GO:0015629//actin cytoskeleton;GO:0044444//cytoplasmic part;GO:0016020//membrane;GO:0031981//nuclear lumen;GO:0015629//actin cytoskeleton;GO:0044444//cytoplasmic part;GO:0016020//membrane	GO:0017111//nucleoside-triphosphatase activity;GO:0019902//phosphatase binding;GO:0003779//actin binding;GO:0032559//adenyl ribonucleotide binding;GO:0017111//nucleoside-triphosphatase activity;GO:0019902//phosphatase binding;GO:0003779//actin binding;GO:0032559//adenyl ribonucleotide binding	GO:0022037//metencephalon development;GO:0008283//cell proliferation;GO:0022037//metencephalon development;GO:0008283//cell proliferation	gi|312147315|ref|NP_001185879.1|/0/unconventional myosin-XVI isoform 1 [Homo sapiens]
84709	1339	15	73	1.12	5.97	2.41423	Up	8.9498e-12	3.24775e-11	MGARP	3	K04727|1|6e-06|54.7|gga:428688|programmed cell death 8 (apoptosis-inducing factor) [EC:1.-.-.-]	GO:0031224//intrinsic component of membrane	-	-	gi|12584947|gb|AAG59896.1|AF329088_1/1.71596e-97/ovary-specific acidic protein [Homo sapiens]
116039	1826.46	7	33	0.37	1.97	2.4126	Up	6.82452e-06	1.78548e-05	OSR2	1	K09215|1|9e-172|546|ecb:100055727|odd-skipped	GO:0043231//intracellular membrane-bounded organelle;GO:0043231//intracellular membrane-bounded organelle;GO:0043231//intracellular membrane-bounded organelle	GO:0046914//transition metal ion binding;GO:0003677//DNA binding;GO:0046914//transition metal ion binding;GO:0003677//DNA binding;GO:0046914//transition metal ion binding;GO:0003677//DNA binding	GO:0042471//ear morphogenesis;GO:0008284//positive regulation of cell proliferation;GO:0010467//gene expression;GO:0042471//ear morphogenesis;GO:0008284//positive regulation of cell proliferation;GO:0010467//gene expression;GO:0042471//ear morphogenesis;GO:0008284//positive regulation of cell proliferation;GO:0010467//gene expression	gi|332830898|ref|XP_003311914.1|/2.10001e-179/PREDICTED: protein odd-skipped-related 2 isoform X1 [Pan troglodytes]
9473	2227.31	49	301	2.75	14.64	2.41241	Up	7.56002e-51	8.50026e-50	THEMIS2	1	-	-	-	GO:0006952//defense response;GO:0009987//cellular process;GO:0006952//defense response;GO:0009987//cellular process;GO:0006952//defense response;GO:0009987//cellular process;GO:0006952//defense response;GO:0009987//cellular process	gi|554790341|ref|NP_001273044.1|/0/protein THEMIS2 isoform 5 [Homo sapiens]
645687	2048.04	4	20	0.2	1.06	2.40599	Up	0.000397346	0.000903371	LINC00520	1	-	-	-	-	gi|119601092|gb|EAW80686.1|/5.42249e-18/hCG1814265 [Homo sapiens]
1645	1384	960.16	4633.52	69.38	366.52	2.4013	Up	0	0	AKR1C1	5	K00212|1|0.0|659|hsa:1645|20alpha/3alpha-hydroxysteroid dehydrogenase / dihydrodiol dehydrogenase [EC:1.1.1.149 1.1.1.357 1.3.1.20];K00089|4|0.0|644|hsa:1646|3alpha-hydroxysteroid 3-dehydrogenase [EC:1.1.1.213 1.1.1.357]	GO:0044444//cytoplasmic part	GO:0047023//androsterone dehydrogenase activity;GO:0016628//oxidoreductase activity, acting on the CH-CH group of donors, NAD or NADP as acceptor;GO:0005496//steroid binding	GO:0055092//sterol homeostasis;GO:0051259//protein oligomerization;GO:0006692;GO:0030301//cholesterol transport;GO:0032501//multicellular organismal process;GO:0017085//response to insecticide;GO:0015718//monocarboxylic acid transport;GO:0008202//steroid metabolic process	gi|5453543|ref|NP_001344.2|/0/aldo-keto reductase family 1 member C1 [Homo sapiens]
154761	2579	24	115.71	0.92	4.85	2.39828	Up	1.38268e-17	6.4303e-17	LOC154761	1	K15259|1|3e-21|106|cmy:102945703|poly [ADP-ribose] polymerase 7/11/12/13 [EC:2.4.2.30]	-	-	-	gi|194386130|dbj|BAG59629.1|/3.44801e-142/unnamed protein product [Homo sapiens]
100506696	714.28	4	18	0.54	2.83	2.38977	Up	0.00124462	0.00269646	PCAT6	1	-	-	-	-	gi|119611843|gb|EAW91437.1|/9.70552e-12/hCG2036935, isoform CRA_b [Homo sapiens]
84879	1985.88	43	202	2.11	11.05	2.38873	Up	2.2372e-29	1.53462e-28	MFSD2A	1	K08824|1|2e-21|106|bfo:BRAFLDRAFT_90694|cyclin-dependent kinase-like [EC:2.7.11.22]	GO:0031224//intrinsic component of membrane;GO:0031090//organelle membrane;GO:0043231//intracellular membrane-bounded organelle;GO:0031224//intrinsic component of membrane;GO:0031090//organelle membrane;GO:0043231//intracellular membrane-bounded organelle;GO:0031224//intrinsic component of membrane;GO:0031090//organelle membrane;GO:0043231//intracellular membrane-bounded organelle;GO:0031224//int…	-	GO:0006810//transport;GO:0006810//transport;GO:0006810//transport;GO:0006810//transport;GO:0006810//transport	gi|767906461|ref|XP_011540614.1|/0/PREDICTED: sodium-dependent lysophosphatidylcholine symporter 1 isoform X2 [Homo sapiens]
90427	4551	8	40	0.18	0.94	2.38466	Up	3.98268e-07	1.12893e-06	BMF	2	K17460|1|6e-79|299|ggo:101137694|Bcl-2-modifying factor	GO:0031966//mitochondrial membrane;GO:0015629//actin cytoskeleton;GO:0030141//secretory granule;GO:0031966//mitochondrial membrane;GO:0015629//actin cytoskeleton;GO:0030141//secretory granule;GO:0031966//mitochondrial membrane;GO:0015629//actin cytoskeleton;GO:0030141//secretory granule	GO:0005488//binding;GO:0005488//binding;GO:0005488//binding	GO:0001836//release of cytochrome c from mitochondria;GO:0032461//positive regulation of protein oligomerization;GO:0001836//release of cytochrome c from mitochondria;GO:0032461//positive regulation of protein oligomerization;GO:0001836//release of cytochrome c from mitochondria;GO:0032461//positive regulation of protein oligomerization	gi|38511854|gb|AAH60783.1|/2.13082e-92/BMF protein, partial [Homo sapiens]
113791	2464.71	16	76	0.64	3.34	2.3837	Up	5.09644e-12	1.86779e-11	PIK3IP1	1	K01343|1|3e-08|63.2|cfr:102507711|tissue plasminogen activator [EC:3.4.21.68]	GO:0031224//intrinsic component of membrane;GO:0031224//intrinsic component of membrane	-	-	gi|51317358|ref|NP_443112.2|/5.24047e-140/phosphoinositide-3-kinase-interacting protein 1 isoform 1 precursor [Homo sapiens]
4549	954	4412	20993	468.24	2438.84	2.38088	Up	0	0	RNR1	1	-	-	-	-	gi|56507058|emb|CAH88354.1|/1.2783e-08/hypothetical protein PC101070.00.0, partial [Plasmodium chabaudi chabaudi]
1831	1979.63	170	815	8.6	44.71	2.37819	Up	3.40684e-115	9.84751e-114	TSC22D3	1	-	-	GO:0001071//nucleic acid binding transcription factor activity;GO:0001071//nucleic acid binding transcription factor activity;GO:0001071//nucleic acid binding transcription factor activity;GO:0001071//nucleic acid binding transcription factor activity;GO:0001071//nucleic acid binding transcription factor activity	GO:0006351//transcription, DNA-templated;GO:0006950//response to stress;GO:0043066//negative regulation of apoptotic process;GO:0006351//transcription, DNA-templated;GO:0006950//response to stress;GO:0043066//negative regulation of apoptotic process;GO:0006351//transcription, DNA-templated;GO:0006351//transcription, DNA-templated;GO:0006351//transcription, DNA-templated	gi|635145161|ref|XP_007990698.1|/1.04546e-126/PREDICTED: TSC22 domain family protein 3 isoform X1 [Chlorocebus sabaeus]
80307	6717	36.2	172.59	0.53	2.75	2.37537	Up	1.56563e-25	9.58506e-25	FER1L4	1	K19949|1|0.0|1886|ssc:100524408|otoferlin	GO:0031224//intrinsic component of membrane	-	-	gi|410055055|ref|XP_003953765.1|/0/PREDICTED: LOW QUALITY PROTEIN: fer-1-like protein 4 [Pan troglodytes]
101	3316	65	307	1.93	9.98	2.37044	Up	5.37556e-44	5.31273e-43	ADAM8	1	K06540|1|0.0|1332|hsa:101|disintegrin and metalloproteinase domain-containing protein 8 [EC:3.4.24.-]	GO:0043234//protein complex;GO:0015629//actin cytoskeleton;GO:0016021//integral component of membrane;GO:0030667//secretory granule membrane;GO:0005767//secondary lysosome;GO:0043234//protein complex;GO:0015629//actin cytoskeleton;GO:0016021//integral component of membrane;GO:0030667//secretory granule membrane;GO:0005767//secondary lysosome;GO:0043234//protein complex;GO:0015629//actin cytoskele…	GO:0004175//endopeptidase activity;GO:0005515//protein binding;GO:0046914//transition metal ion binding;GO:0004175//endopeptidase activity;GO:0005515//protein binding;GO:0046914//transition metal ion binding;GO:0004175//endopeptidase activity;GO:0005515//protein binding;GO:0046914//transition metal ion binding	GO:0002687//positive regulation of leukocyte migration;GO:0032846;GO:0051091//positive regulation of sequence-specific DNA binding transcription factor activity;GO:0032989;GO:0016337//single organismal cell-cell adhesion;GO:0033077//T cell differentiation in thymus;GO:0001666//response to hypoxia;GO:0030595//leukocyte chemotaxis;GO:0070234//positive regulation of T cell apoptotic process;GO:00018…	gi|256773268|ref|NP_001157961.1|/0/disintegrin and metalloproteinase domain-containing protein 8 isoform 2 precursor [Homo sapiens]
4306	5909.44	7	34	0.12	0.62	2.36923	Up	3.88358e-06	1.03553e-05	NR3C2	1	K08555|1|0.0|1506|myd:102768764|mineralocorticoid receptor	GO:0031981//nuclear lumen;GO:0031090//organelle membrane;GO:0031981//nuclear lumen;GO:0031090//organelle membrane	GO:0046914//transition metal ion binding;GO:0008289//lipid binding;GO:0001071//nucleic acid binding transcription factor activity;GO:0003677//DNA binding;GO:0004879//RNA polymerase II transcription factor activity, ligand-activated sequence-specific DNA binding;GO:0046914//transition metal ion binding;GO:0008289//lipid binding;GO:0003677//DNA binding;GO:0004879//RNA polymerase II transcription fa…	GO:0009755//hormone-mediated signaling pathway;GO:0009755//hormone-mediated signaling pathway	gi|158508572|ref|NP_000892.2|/0/mineralocorticoid receptor isoform 1 [Homo sapiens]
144108	5752	539.13	2536.39	9.18	47.3	2.36527	Up	0	0	SPTY2D1	2	K15193|1|0.0|751|ggo:101141945|protein SPT2	-	-	-	gi|34365420|emb|CAE46047.1|/0/hypothetical protein [Homo sapiens]
113230	1341.34	10	46	0.73	3.76	2.36476	Up	1.25235e-07	3.65906e-07	MISP3	1	-	-	-	-	gi|603843856|ref|NP_001278220.1|/1.7775e-63/uncharacterized protein LOC113230 [Homo sapiens]
8828	4205.56	861	2791	13.87	71.36	2.36315	Up	7.30358e-276	6.70706e-274	NRP2	1	K06819|1|0.0|1836|hsa:8828|neuropilin 2	GO:0031224//intrinsic component of membrane;GO:0031224//intrinsic component of membrane;GO:0031224//intrinsic component of membrane;GO:0031224//intrinsic component of membrane;GO:0031224//intrinsic component of membrane;GO:0031224//intrinsic component of membrane	GO:0004714//transmembrane receptor protein tyrosine kinase activity;GO:0004714//transmembrane receptor protein tyrosine kinase activity;GO:0004714//transmembrane receptor protein tyrosine kinase activity;GO:0004714//transmembrane receptor protein tyrosine kinase activity;GO:0004714//transmembrane receptor protein tyrosine kinase activity;GO:0004714//transmembrane receptor protein tyrosine kinase …	GO:0048869//cellular developmental process;GO:0048731//system development;GO:0006935//chemotaxis;GO:0007169//transmembrane receptor protein tyrosine kinase signaling pathway;GO:0048869//cellular developmental process;GO:0048731//system development;GO:0006935//chemotaxis;GO:0007169//transmembrane receptor protein tyrosine kinase signaling pathway;GO:0048869//cellular developmental process;GO:00487…	gi|41872557|ref|NP_957716.1|/0/neuropilin-2 isoform 6 precursor [Homo sapiens]
8120	3675	8	37	0.21	1.08	2.36257	Up	2.15666e-06	5.84149e-06	AP3B2	4	K12397|1|0.0|1778|ggo:101138680|AP-3 complex subunit beta	GO:0043234//protein complex;GO:0030136//clathrin-coated vesicle;GO:0005798//Golgi-associated vesicle;GO:0043234//protein complex;GO:0030136//clathrin-coated vesicle;GO:0005798//Golgi-associated vesicle;GO:0043234//protein complex;GO:0030136//clathrin-coated vesicle;GO:0005798//Golgi-associated vesicle	GO:0022892//substrate-specific transporter activity;GO:0022892//substrate-specific transporter activity;GO:0022892//substrate-specific transporter activity	GO:0048193//Golgi vesicle transport;GO:0015031//protein transport;GO:0048193//Golgi vesicle transport;GO:0015031//protein transport;GO:0048193//Golgi vesicle transport;GO:0015031//protein transport	gi|511772994|ref|NP_001265440.1|/0/AP-3 complex subunit beta-2 isoform 3 [Homo sapiens]
81706	2211	14	66	0.63	3.24	2.36257	Up	1.46545e-10	5.01809e-10	PPP1R14C	2	K17556|1|2e-30|137|hgl:101722824|protein phosphatase 1 regulatory subunit 14C	-	GO:0004864//protein phosphatase inhibitor activity	GO:0019222//regulation of metabolic process;GO:0009987//cellular process;GO:0023052//signaling	gi|444733089|emb|CCQ43741.1|/8.56125e-46/alternative protein PPP1R14C [Homo sapiens]
400643	1751	4.02	19	0.23	1.18	2.35908	Up	0.000705744	0.00157011	LINC00668	1	K11465|1|4e-21|55.5|ecb:100057593|sex comb on midleg-like protein 2	-	-	-	gi|119622037|gb|EAX01632.1|/3.63689e-33/hCG1994174 [Homo sapiens]
3727	1963	1664	7792	84.1	431.12	2.35791	Up	0	0	JUND	5	K04449|1|7e-100|367|hsa:3727|transcription factor jun-D	GO:0043229//intracellular organelle;GO:0043229//intracellular organelle	GO:0043565//sequence-specific DNA binding;GO:0043565//sequence-specific DNA binding	GO:0006355//regulation of transcription, DNA-templated;GO:0006355//regulation of transcription, DNA-templated	gi|34019|emb|CAA40010.1|/5.76745e-99/junD protein [Homo sapiens]
83401	1455	6	28	0.41	2.1	2.35669	Up	3.81362e-05	9.43719e-05	ELOVL3	2	K10248|1|2e-158|561|hsa:83401|elongation of very long chain fatty acids protein 3 [EC:2.3.1.199]	GO:0031224//intrinsic component of membrane;GO:0043231//intracellular membrane-bounded organelle;GO:0031090//organelle membrane	GO:0004312//fatty acid synthase activity;GO:0005488//binding	GO:0035336//long-chain fatty-acyl-CoA metabolic process;GO:0006641//triglyceride metabolic process;GO:0019368//fatty acid elongation, unsaturated fatty acid	gi|23097310|ref|NP_689523.1|/1.40609e-157/elongation of very long chain fatty acids protein 3 [Homo sapiens]
100861518	836	180	840	21.92	111.99	2.35305	Up	2.16866e-116	6.3161e-115	P4HA2-AS1	1	-	-	-	-	-
100533496	2926	15.07	70.58	0.51	2.6	2.34994	Up	4.75178e-11	1.66547e-10	TVP23C-CDRT4	1	-	GO:0031224//intrinsic component of membrane	-	-	gi|426384209|ref|XP_004058666.1|/8.80793e-83/PREDICTED: CMT1A duplicated region transcript 4 protein [Gorilla gorilla gorilla]
6482	6775.66	662.48	3071.66	9.57	48.58	2.34377	Up	0	0	ST3GAL1	2	K00780|1|0.0|664|hsa:6482|beta-galactoside alpha-2,3-sialyltransferase (sialyltransferase 4A) [EC:2.4.99.4]	GO:0031228//intrinsic component of Golgi membrane;GO:0031228//intrinsic component of Golgi membrane	GO:0008373//sialyltransferase activity;GO:0008373//sialyltransferase activity	GO:0006464//cellular protein modification process;GO:0006464//cellular protein modification process	gi|522197|gb|AAA36612.1|/0/sialyltransferase [Homo sapiens]
10603	2226	22	102	0.98	4.97	2.34239	Up	2.03798e-15	8.66909e-15	SH2B2	4	K07193|1|0.0|1048|hsa:10603|SH2B adapter protein 2	GO:0031252//cell leading edge;GO:0015629//actin cytoskeleton;GO:0044444//cytoplasmic part;GO:0016020//membrane	GO:0030674//protein binding, bridging;GO:0060089	GO:0048731//system development;GO:0007010//cytoskeleton organization;GO:0007169//transmembrane receptor protein tyrosine kinase signaling pathway;GO:0002429//immune response-activating cell surface receptor signaling pathway;GO:0007599//hemostasis;GO:0051056//regulation of small GTPase mediated signal transduction;GO:0008152//metabolic process;GO:0001782//B cell homeostasis;GO:0045444//fat cell d…	gi|242247193|ref|NP_066189.3|/0/SH2B adapter protein 2 [Homo sapiens]
2152	2393	98.37	453.9	4.06	20.53	2.33818	Up	3.82712e-63	5.33822e-62	F3	4	K03901|1|4e-147|524|hsa:2152|coagulation factor III (tissue factor)	GO:0044424;GO:0031224//intrinsic component of membrane;GO:0009897//external side of plasma membrane;GO:0044421;GO:0044424;GO:0031224//intrinsic component of membrane;GO:0009897//external side of plasma membrane;GO:0044421	GO:0008289//lipid binding;GO:0019899//enzyme binding;GO:0008289//lipid binding;GO:0019899//enzyme binding	GO:0007599//hemostasis;GO:0014909//smooth muscle cell migration;GO:0002526//acute inflammatory response;GO:0034614//cellular response to reactive oxygen species;GO:0001935//endothelial cell proliferation;GO:0043627//response to estrogen;GO:0055094//response to lipoprotein particle;GO:0009628//response to abiotic stimulus;GO:0050921//positive regulation of chemotaxis;GO:0045765//regulation of angi…	gi|296010912|ref|NP_001171567.1|/6.51148e-110/tissue factor isoform 2 precursor [Homo sapiens]
56892	1841	90	416	4.86	24.57	2.33787	Up	4.0172e-58	5.16424e-57	C8orf4	4	-	-	-	GO:0012501//programmed cell death	gi|545526104|ref|XP_003432158.2|/3.38219e-53/PREDICTED: uncharacterized protein C8orf4 homolog [Canis lupus familiaris]
9214	2773	7	32	0.25	1.25	2.32193	Up	1.19383e-05	3.07023e-05	FCMR	1	K13073|1|4e-11|73.2|gfr:102044594|polymeric immunoglobulin receptor;K16851|3|3e-09|67.0|umr:103657753|high affinity immunoglobulin alpha and immunoglobulin mu Fc receptor	GO:0031224//intrinsic component of membrane;GO:0031224//intrinsic component of membrane	-	GO:0006952//defense response;GO:0043066//negative regulation of apoptotic process;GO:0006952//defense response;GO:0043066//negative regulation of apoptotic process;GO:0006952//defense response;GO:0043066//negative regulation of apoptotic process	gi|397504783|ref|XP_003822960.1|/1.10089e-172/PREDICTED: fas apoptotic inhibitory molecule 3 isoform X2 [Pan paniscus]
103171574	1311	5.65	25.68	0.43	2.15	2.32193	Up	6.92268e-05	0.00016755	LOC103171574	1	-	-	-	-	gi|982259466|ref|XP_015308826.1|/4.17877e-19/PREDICTED: dynamin-1-like [Macaca fascicularis]
81544	3193	2	9	0.06	0.3	2.32193	Up	0.0259074	0.0474693	GDPD5	6	K01124|1|1e-117|427|apla:101792816|glycerophosphoinositol inositolphosphodiesterase [EC:3.1.4.43]	GO:0031224//intrinsic component of membrane;GO:0044444//cytoplasmic part;GO:0030427//site of polarized growth	GO:0008081//phosphoric diester hydrolase activity	GO:0048731//system development;GO:0019400	gi|189571657|ref|NP_110419.5|/0/glycerophosphodiester phosphodiesterase domain-containing protein 5 [Homo sapiens]
54101	3890	65	296	1.64	8.19	2.32017	Up	2.20184e-41	2.05444e-40	RIPK4	2	K08848|1|0.0|1370|hsa:54101|receptor-interacting serine/threonine-protein kinase 4 [EC:2.7.11.1]	GO:0044424	GO:0004871//signal transducer activity;GO:0004672//protein kinase activity;GO:0032559//adenyl ribonucleotide binding	GO:0006464//cellular protein modification process	gi|41327754|ref|NP_065690.2|/0/receptor-interacting serine/threonine-protein kinase 4 [Homo sapiens]
8974	2205.8	1198	5567	54.86	273.54	2.31793	Up	0	0	P4HA2	1	K00472|1|0.0|1093|ggo:101133984|prolyl 4-hydroxylase [EC:1.14.11.2]	GO:0044432;GO:0044432;GO:0044432;GO:0044432;GO:0044432	GO:0019842//vitamin binding;GO:0046914//transition metal ion binding;GO:0016701//oxidoreductase activity, acting on single donors with incorporation of molecular oxygen;GO:0019798//procollagen-proline dioxygenase activity;GO:0019842//vitamin binding;GO:0046914//transition metal ion binding;GO:0016701//oxidoreductase activity, acting on single donors with incorporation of molecular oxygen;GO:00197…	GO:0019471//4-hydroxyproline metabolic process;GO:0019471//4-hydroxyproline metabolic process;GO:0019471//4-hydroxyproline metabolic process;GO:0019471//4-hydroxyproline metabolic process;GO:0019471//4-hydroxyproline metabolic process	gi|795224993|ref|XP_011806447.1|/0/PREDICTED: prolyl 4-hydroxylase subunit alpha-2 isoform X1 [Colobus angolensis palliatus]
55784	5768.24	38.35	131.36	0.49	2.44	2.31603	Up	2.42224e-15	1.02672e-14	MCTP2	1	K19938|1|2e-10|72.8|obi:106875810|rabphilin-3A;K02677|2|2e-10|72.8|xma:102228309|classical protein kinase C alpha type [EC:2.7.11.13];K19917|3|2e-10|72.4|loa:LOAG_00001|double C2-like domain-containing protein beta	GO:0031224//intrinsic component of membrane;GO:0031224//intrinsic component of membrane;GO:0031224//intrinsic component of membrane	GO:0046872//metal ion binding;GO:0005543//phospholipid binding;GO:0046872//metal ion binding;GO:0005543//phospholipid binding;GO:0046872//metal ion binding;GO:0005543//phospholipid binding	GO:0019932//second-messenger-mediated signaling;GO:0019932//second-messenger-mediated signaling;GO:0019932//second-messenger-mediated signaling	gi|441616824|ref|XP_003268576.2|/0/PREDICTED: multiple C2 and transmembrane domain-containing protein 2 isoform X1 [Nomascus leucogenys]
623	1319	64	291	4.86	24.19	2.31538	Up	1.1481e-40	1.05332e-39	BDKRB1	3	K03915|1|0.0|692|nle:100599756|bradykinin receptor B1	GO:0043231//intracellular membrane-bounded organelle;GO:0016021//integral component of membrane;GO:0042995//cell projection	GO:0008528//G-protein coupled peptide receptor activity	GO:0010524//positive regulation of calcium ion transport into cytosol;GO:0001932//regulation of protein phosphorylation;GO:0007186//G-protein coupled receptor signaling pathway;GO:0007600//sensory perception;GO:0016049//cell growth;GO:0002237//response to molecule of bacterial origin;GO:0002684//positive regulation of immune system process;GO:0006952//defense response;GO:0008217//regulation of bl…	gi|332252532|ref|XP_003275406.1|/0/PREDICTED: B1 bradykinin receptor isoform X1 [Nomascus leucogenys]
55620	1557	5.36	24.05	0.34	1.69	2.31342	Up	0.000122604	0.000290871	STAP2	1	-	GO:0031981//nuclear lumen;GO:0031981//nuclear lumen	GO:0005488//binding;GO:0005488//binding	-	gi|62243734|ref|NP_060190.2|/0/signal-transducing adaptor protein 2 isoform 1 [Homo sapiens]
330	6932	90.04	445.51	1.39	6.89	2.30942	Up	4.53062e-65	6.57265e-64	BIRC3	4	K16060|1|0.0|1119|hsa:330|baculoviral IAP repeat-containing protein 2/3	GO:0032991//macromolecular complex;GO:0043231//intracellular membrane-bounded organelle;GO:0044425;GO:0032991//macromolecular complex;GO:0043231//intracellular membrane-bounded organelle;GO:0044425	GO:0046914//transition metal ion binding;GO:0019787//ubiquitin-like protein transferase activity;GO:0046914//transition metal ion binding;GO:0019787//ubiquitin-like protein transferase activity	GO:0051259//protein oligomerization;GO:0032446//protein modification by small protein conjugation;GO:0048232//male gamete generation;GO:0007165//signal transduction;GO:0043066//negative regulation of apoptotic process;GO:0051259//protein oligomerization;GO:0032446//protein modification by small protein conjugation;GO:0048232//male gamete generation;GO:0007165//signal transduction;GO:0043066//nega…	gi|4502139|ref|NP_001156.1|/0/baculoviral IAP repeat-containing protein 3 [Homo sapiens]
1410	801.89	109	421	11.84	58.63	2.30797	Up	5.4898e-51	6.1907e-50	CRYAB	1	K09542|1|4e-64|245|bacu:103017336|crystallin, alpha B	GO:0016020//membrane;GO:0043231//intracellular membrane-bounded organelle;GO:0031674//I band;GO:0016020//membrane;GO:0043231//intracellular membrane-bounded organelle;GO:0031674//I band;GO:0016020//membrane;GO:0043231//intracellular membrane-bounded organelle;GO:0031674//I band;GO:0016020//membrane;GO:0043231//intracellular membrane-bounded organelle;GO:0015629//actin cytoskeleton;GO:0031674//I b…	GO:0005198//structural molecule activity;GO:0042802//identical protein binding;GO:0005198//structural molecule activity;GO:0042802//identical protein binding;GO:0005198//structural molecule activity;GO:0042802//identical protein binding;GO:0005198//structural molecule activity;GO:0042802//identical protein binding;GO:0015631//tubulin binding	GO:0003012//muscle system process;GO:0010467//gene expression;GO:0043010//camera-type eye development;GO:0044267//cellular protein metabolic process;GO:0000302//response to reactive oxygen species;GO:0051259//protein oligomerization;GO:0043623//cellular protein complex assembly;GO:0032386//regulation of intracellular transport;GO:0043066//negative regulation of apoptotic process;GO:0010466//negat…	gi|431908329|gb|ELK11927.1|/7.11977e-123/Alpha-crystallin B chain [Pteropus alecto]
83874	2017.84	197	891	9.69	47.93	2.30636	Up	1.63212e-120	4.9881e-119	TBC1D10A	2	K19944|1|0.0|979|hsa:83874|TBC1 domain family member 10	GO:0042995//cell projection;GO:0042995//cell projection	GO:0019904//protein domain specific binding;GO:0019904//protein domain specific binding	-	gi|13994322|ref|NP_114143.1|/0/TBC1 domain family member 10A isoform 2 [Homo sapiens]
170371	1653.38	9	39	0.52	2.57	2.30518	Up	2.05244e-06	5.56391e-06	C10orf128	1	-	GO:0031224//intrinsic component of membrane;GO:0031224//intrinsic component of membrane	-	-	gi|119613514|gb|EAW93108.1|/2.99749e-66/hCG1653562, isoform CRA_d [Homo sapiens]
6648	3748.84	1180.67	5937.21	34.51	170.47	2.30443	Up	0	0	SOD2	1	K04564|1|3e-125|452|hsa:6648|superoxide dismutase, Fe-Mn family [EC:1.15.1.1]	GO:0019866//organelle inner membrane;GO:0044429;GO:0019866//organelle inner membrane;GO:0044429;GO:0019866//organelle inner membrane;GO:0044429;GO:0019866//organelle inner membrane;GO:0044429;GO:0044429;GO:0019866//organelle inner membrane;GO:0044429;GO:0019866//organelle inner membrane;GO:0044429;GO:0019866//organelle inner membrane;GO:0044429;GO:0019866//organelle inner membrane;GO:0044429	GO:0046914//transition metal ion binding;GO:0016209//antioxidant activity;GO:0003824//catalytic activity;GO:0046914//transition metal ion binding;GO:0016209//antioxidant activity;GO:0003824//catalytic activity;GO:0046914//transition metal ion binding;GO:0016209//antioxidant activity;GO:0003824//catalytic activity;GO:0046914//transition metal ion binding;GO:0016209//antioxidant activity;GO:0003824…	GO:0003068;GO:0008637//apoptotic mitochondrial changes;GO:0009611//response to wounding;GO:0033483;GO:0045596//negative regulation of cell differentiation;GO:0055080//cation homeostasis;GO:0006355//regulation of transcription, DNA-templated;GO:0048534//hematopoietic or lymphoid organ development;GO:0031328//positive regulation of cellular biosynthetic process;GO:0048468//cell development;GO:00229…	gi|67782305|ref|NP_000627.2|/2.52096e-124/superoxide dismutase [Mn], mitochondrial isoform A precursor [Homo sapiens]
84557	1048	77	347	7.42	36.57	2.30117	Up	7.28988e-48	7.74721e-47	MAP1LC3A	2	K10435|1|2e-57|224|cmy:102942591|microtubule-associated protein 1 light chain	GO:0015630//microtubule cytoskeleton;GO:0005768//endosome;GO:0005774//vacuolar membrane;GO:0031982//vesicle;GO:0015630//microtubule cytoskeleton;GO:0005768//endosome;GO:0005774//vacuolar membrane;GO:0031982//vesicle	GO:0005543//phospholipid binding;GO:0015631//tubulin binding;GO:0005543//phospholipid binding;GO:0015631//tubulin binding	GO:0044248;GO:0007033//vacuole organization;GO:0044248;GO:0007033//vacuole organization	gi|31563518|ref|NP_852610.1|/3.54475e-65/microtubule-associated proteins 1A/1B light chain 3A isoform b [Homo sapiens]
2352	882	2	9	0.23	1.13	2.29662	Up	0.0259074	0.0474783	FOLR3	1	K13649|1|2e-119|431|hsa:2352|folate receptor	GO:0044425;GO:0044425	GO:0016597//amino acid binding;GO:0004871//signal transducer activity;GO:0016597//amino acid binding;GO:0004871//signal transducer activity	GO:0006865//amino acid transport;GO:0006865//amino acid transport	gi|1169723|sp|P41439.1|FOLR3_HUMAN/4.21215e-141/RecName: Full=Folate receptor gamma; Short=FR-gamma; AltName: Full=Folate receptor 3; Flags: Precursor
3991	3829	12	54	0.31	1.52	2.29373	Up	1.28289e-08	3.96306e-08	LIPE	3	K07188|1|0.0|1940|pps:100975071|hormone-sensitive lipase [EC:3.1.1.79]	GO:0044459;GO:0044444//cytoplasmic part;GO:0044421	GO:0005488//binding	GO:0006641//triglyceride metabolic process;GO:0016125//sterol metabolic process;GO:0042221//response to chemical;GO:0046339//diacylglycerol metabolic process;GO:0022414//reproductive process;GO:0006464//cellular protein modification process	gi|397481120|ref|XP_003811803.1|/0/PREDICTED: hormone-sensitive lipase [Pan paniscus]
3236	1814	5	22	0.27	1.32	2.28951	Up	0.00037772	0.00085926	HOXD10	3	K09295|1|0.0|689|pps:100992978|homrobox protein Hox-D10;K09296|2|0.0|687|cfa:609973|homeobox protein HoxA/C/D11	-	-	-	gi|397489133|ref|XP_003815589.1|/0/PREDICTED: homeobox protein Hox-D10 [Pan paniscus]
5606	2320.47	312	1389	13.31	64.82	2.28393	Up	1.42558e-184	7.39493e-183	MAP2K3	2	K04432|1|0.0|645|rro:104678467|mitogen-activated protein kinase kinase 3 [EC:2.7.12.2]	GO:0031981//nuclear lumen;GO:0044444//cytoplasmic part;GO:0031981//nuclear lumen;GO:0044444//cytoplasmic part;GO:0031981//nuclear lumen;GO:0044444//cytoplasmic part	GO:0004712//protein serine/threonine/tyrosine kinase activity;GO:0032559//adenyl ribonucleotide binding;GO:0004712//protein serine/threonine/tyrosine kinase activity;GO:0032559//adenyl ribonucleotide binding;GO:0004712//protein serine/threonine/tyrosine kinase activity;GO:0032559//adenyl ribonucleotide binding	GO:0007166//cell surface receptor signaling pathway;GO:0033674//positive regulation of kinase activity;GO:0006355//regulation of transcription, DNA-templated;GO:0002224//toll-like receptor signaling pathway;GO:0000165//MAPK cascade;GO:0007166//cell surface receptor signaling pathway;GO:0033674//positive regulation of kinase activity;GO:0006355//regulation of transcription, DNA-templated;GO:000222…	gi|795265574|ref|XP_011856558.1|/0/PREDICTED: dual specificity mitogen-activated protein kinase kinase 3 isoform X2 [Mandrillus leucophaeus]
9052	2856	62	275	2.14	10.4	2.2809	Up	8.01654e-38	6.89343e-37	GPRC5A	3	K08468|1|0.0|668|hsa:9052|G protein-coupled receptor family C group 5 member A	GO:0012506//vesicle membrane;GO:0043231//intracellular membrane-bounded organelle;GO:0016021//integral component of membrane	GO:0004888//transmembrane signaling receptor activity	GO:0007166//cell surface receptor signaling pathway	gi|4506403|ref|NP_003970.1|/0/retinoic acid-induced protein 3 [Homo sapiens]
1588	4422	3	14	0.07	0.34	2.28011	Up	0.00417544	0.00855274	CYP19A1	3	K07434|1|0.0|996|pps:100984744|aromatase [EC:1.14.14.14]	GO:0043231//intracellular membrane-bounded organelle;GO:0031090//organelle membrane	GO:0016712//oxidoreductase activity, acting on paired donors, with incorporation or reduction of molecular oxygen, reduced flavin or flavoprotein as one donor, and incorporation of one atom of oxygen;GO:0005506//iron ion binding	GO:0006694//steroid biosynthetic process;GO:0003006//developmental process involved in reproduction;GO:0044237//cellular metabolic process	gi|13904858|ref|NP_000094.2|/0/aromatase [Homo sapiens]
1466	935.51	44	194	4.74	23	2.27867	Up	5.05964e-27	3.24564e-26	CSRP2	2	K09377|1|2e-102|374|ecb:100050307|cysteine and glycine-rich protein	GO:0043231//intracellular membrane-bounded organelle;GO:0043231//intracellular membrane-bounded organelle	GO:0046914//transition metal ion binding;GO:0046914//transition metal ion binding	GO:0032501//multicellular organismal process;GO:0042692//muscle cell differentiation;GO:0032501//multicellular organismal process;GO:0042692//muscle cell differentiation	gi|946673203|ref|XP_006191151.2|/1.24998e-101/PREDICTED: cysteine and glycine-rich protein 2 [Camelus ferus]
3400	3891	147	651	3.71	18	2.27851	Up	3.85614e-87	7.71751e-86	ID4	3	K17695|1|1e-47|194|lve:103090432|DNA-binding protein inhibitor ID4	GO:0043231//intracellular membrane-bounded organelle	GO:0003712//transcription cofactor activity;GO:0008134//transcription factor binding	GO:0014003//oligodendrocyte development;GO:0006357//regulation of transcription from RNA polymerase II promoter;GO:0045597//positive regulation of cell differentiation;GO:0045686//negative regulation of glial cell differentiation;GO:0008283//cell proliferation;GO:0021543//pallium development;GO:0021953//central nervous system neuron differentiation;GO:0008104//protein localization;GO:0022402//cel…	gi|617641934|ref|XP_007531923.1|/1.13859e-46/PREDICTED: DNA-binding protein inhibitor ID-4 [Erinaceus europaeus]
6374	2505	8.02	36	0.32	1.55	2.27612	Up	3.75662e-06	1.0021e-05	CXCL5	4	K05506|1|3e-35|153|hsa:6374|C-X-C motif chemokine 5/6	GO:0005576//extracellular region	-	GO:0008283//cell proliferation;GO:0042221//response to chemical;GO:0023052//signaling;GO:0007154//cell communication	gi|4506849|ref|NP_002985.1|/2.29942e-34/C-X-C motif chemokine 5 precursor [Homo sapiens]
3237	1463	10	44	0.68	3.29	2.27448	Up	3.76518e-07	1.07028e-06	HOXD11	2	K09296|1|1e-117|425|hsa:3237|homeobox protein HoxA/C/D11	-	-	GO:0003002//regionalization;GO:0002062//chondrocyte differentiation;GO:0040007//growth;GO:0003156//regulation of organ formation;GO:0045597//positive regulation of cell differentiation;GO:0001822//kidney development;GO:0006351//transcription, DNA-templated;GO:0048754//branching morphogenesis of an epithelial tube;GO:0030326//embryonic limb morphogenesis	gi|8777659|gb|AAF79045.1|AF154915_2/1.2149e-116/transcription factor HOXD11 [Homo sapiens]
4783	2103.87	180	795	8.48	40.99	2.27314	Up	8.48654e-106	2.21007e-104	NFIL3	1	K09059|1|0.0|868|pps:100975714|nuclear factor, interleukin 3 regulated	GO:0043231//intracellular membrane-bounded organelle;GO:0043231//intracellular membrane-bounded organelle;GO:0043231//intracellular membrane-bounded organelle	GO:0003677//DNA binding;GO:0003712//transcription cofactor activity;GO:0001071//nucleic acid binding transcription factor activity;GO:0005515//protein binding;GO:0003677//DNA binding;GO:0003712//transcription cofactor activity;GO:0001071//nucleic acid binding transcription factor activity;GO:0005515//protein binding;GO:0003677//DNA binding;GO:0003712//transcription cofactor activity;GO:0001071//n…	GO:0006351//transcription, DNA-templated;GO:0002376//immune system process;GO:0048511//rhythmic process;GO:0006351//transcription, DNA-templated;GO:0002376//immune system process;GO:0048511//rhythmic process;GO:0006351//transcription, DNA-templated;GO:0002376//immune system process;GO:0048511//rhythmic process	gi|52630429|ref|NP_005375.2|/0/nuclear factor interleukin-3-regulated protein [Homo sapiens]
8341	449	4.31	19.1	1.02	4.93	2.27302	Up	0.000705744	0.00157029	HIST1H2BN	3	K11252|1|5e-45|181|cge:100761268|histone H2B	GO:0043231//intracellular membrane-bounded organelle	GO:0003676//nucleic acid binding	GO:0034728//nucleosome organization	gi|344238174|gb|EGV94277.1|/4.03917e-44/Histone H2B type 1 [Cricetulus griseus]
29114	1223.2	29	129	2.4	11.59	2.27177	Up	1.39972e-18	6.80468e-18	TAGLN3	1	K20526|1|3e-157|410|ptr:460579|transgelin	-	-	GO:0048513//animal organ development;GO:0007399//nervous system development;GO:0048513//animal organ development;GO:0007399//nervous system development;GO:0048513//animal organ development;GO:0007399//nervous system development	gi|6563190|gb|AAF17189.1|AF112201_1/2.70404e-157/neuronal protein NP25 [Homo sapiens]
51308	2209.09	206	909	9.24	44.6	2.27108	Up	1.27865e-120	3.9203e-119	REEP2	1	K17338|1|2e-122|442|pon:100452561|receptor expression-enhancing protein 1/2/3/4	GO:0031224//intrinsic component of membrane;GO:0031224//intrinsic component of membrane;GO:0031224//intrinsic component of membrane;GO:0031224//intrinsic component of membrane	-	-	gi|670998117|ref|XP_008689949.1|/4.47941e-122/PREDICTED: receptor expression-enhancing protein 2 [Ursus maritimus]
388403	5242	54	238	1.01	4.87	2.26957	Up	8.6073e-33	6.52964e-32	YPEL2	3	K04371|1|2e-06|58.5|asn:102375250|mitogen-activated protein kinase 1/3 [EC:2.7.11.24]	-	-	-	gi|533160359|ref|XP_005394044.1|/1.14977e-93/PREDICTED: protein yippee-like 2 [Chinchilla lanigera]
9982	1369	2	9	0.15	0.72	2.26303	Up	0.0259074	0.0474874	FGFBP1	4	-	GO:0044421;GO:0016020//membrane	GO:0005539//glycosaminoglycan binding;GO:0019838//growth factor binding	GO:0008283//cell proliferation;GO:0009967//positive regulation of signal transduction	gi|4826754|ref|NP_005121.1|/5.69282e-121/fibroblast growth factor-binding protein 1 precursor [Homo sapiens]
23135	6704	158	693	2.31	11.08	2.26199	Up	5.81216e-92	1.24224e-90	KDM6B	1	K11448|1|0.0|2244|hsa:23135|lysine-specific demethylase 6B [EC:1.14.11.-]	-	GO:0005488//binding	-	gi|122937251|ref|NP_001073893.1|/0/lysine-specific demethylase 6B [Homo sapiens]
6450	1184.97	147.19	611.45	11.89	56.75	2.25487	Up	6.67668e-78	1.17349e-76	SH3BGR	1	K03877|1|4e-49|197|tgu:100227439|beta-1,3-galactosyltransferase 5 [EC:2.4.1.-];K13912|2|5e-09|64.7|xma:102221819|deleted in malignant brain tumors 1 protein	GO:0044444//cytoplasmic part;GO:0044444//cytoplasmic part;GO:0044444//cytoplasmic part;GO:0044444//cytoplasmic part	GO:0030674//protein binding, bridging;GO:0019904//protein domain specific binding;GO:0030674//protein binding, bridging;GO:0019904//protein domain specific binding;GO:0030674//protein binding, bridging;GO:0019904//protein domain specific binding;GO:0030674//protein binding, bridging;GO:0019904//protein domain specific binding	GO:0065003;GO:0065003;GO:0065003;GO:0065003	gi|966931329|ref|XP_014988357.1|/3.48587e-49/PREDICTED: SH3 domain-binding glutamic acid-rich protein isoform X2 [Macaca mulatta]
6046	3423.45	3019	12834.5	84.77	403.91	2.25241	Up	0	0	BRD2	2	K08871|1|0.0|1017|ggo:101138585|bromodomain-containing protein 2	GO:0043231//intracellular membrane-bounded organelle;GO:0043231//intracellular membrane-bounded organelle;GO:0043231//intracellular membrane-bounded organelle;GO:0043231//intracellular membrane-bounded organelle	GO:0004672//protein kinase activity;GO:0004672//protein kinase activity;GO:0004672//protein kinase activity;GO:0004672//protein kinase activity	GO:0048232//male gamete generation;GO:0048232//male gamete generation;GO:0048232//male gamete generation;GO:0048232//male gamete generation	gi|313747417|ref|NP_001186384.1|/0/bromodomain-containing protein 2 isoform 2 [Homo sapiens]
643246	832	35.88	155.82	4.39	20.88	2.24983	Up	5.82274e-22	3.19029e-21	MAP1LC3B2	1	K10435|1|3e-81|303|ptr:740518|microtubule-associated protein 1 light chain	GO:0031982//vesicle;GO:0005774//vacuolar membrane;GO:0015630//microtubule cytoskeleton	GO:0005488//binding	GO:0044248;GO:0007033//vacuole organization	gi|767975078|ref|XP_011536954.1|/5.91409e-86/PREDICTED: microtubule-associated proteins 1A/1B light chain 3 beta 2 isoform X1 [Homo sapiens]
58528	4926	73	316	1.45	6.89	2.24845	Up	1.97308e-42	1.89442e-41	RRAGD	4	K16186|1|0.0|727|nle:100592171|Ras-related GTP-binding protein C/D	GO:0000323//lytic vacuole	GO:0032561//guanyl ribonucleotide binding;GO:0046983//protein dimerization activity	GO:0009967//positive regulation of signal transduction;GO:0043200//response to amino acid;GO:0008104//protein localization	gi|11034847|ref|NP_067067.1|/0/ras-related GTP-binding protein D [Homo sapiens]
196374	2572	2	9	0.08	0.38	2.24793	Up	0.0259074	0.047501	KRT78	1	K07605|1|2e-177|625|ptr:451922|type II keratin, basic	GO:0005882//intermediate filament;GO:0005882//intermediate filament	GO:0005488//binding;GO:0005488//binding	-	gi|664806051|ref|NP_001287743.1|/0/keratin, type II cytoskeletal 78 isoform 2 [Homo sapiens]
4041	5168	2	9	0.04	0.19	2.24793	Up	0.0259074	0.0474829	LRP5	3	K03068|1|0.0|3174|hsa:4041|low density lipoprotein receptor-related protein 5/6	GO:0016020//membrane;GO:0043234//protein complex	GO:0005215//transporter activity;GO:0005488//binding	GO:0009888//tissue development;GO:0045596//negative regulation of cell differentiation;GO:0045597//positive regulation of cell differentiation;GO:0006469//negative regulation of protein kinase activity;GO:0008015//blood circulation;GO:0048534//hematopoietic or lymphoid organ development;GO:0030111//regulation of Wnt signaling pathway;GO:0007088//regulation of mitotic nuclear division;GO:0008284//…	gi|119709832|ref|NP_002326.2|/0/low-density lipoprotein receptor-related protein 5 isoform 1 precursor [Homo sapiens]
101928269	830	1.86	8.11	0.23	1.09	2.24462	Up	0.0145707	0.0277436	LOC101928269	1	-	-	-	-	gi|119619464|gb|EAW99058.1|/7.09783e-07/TAK1-binding protein 3, isoform CRA_b [Homo sapiens]
10620	4283	34	147	0.78	3.69	2.24207	Up	1.53171e-20	7.91976e-20	ARID3B	1	K14829|1|1e-61|241|clv:102091091|pre-rRNA-processing protein IPI3;K11653|4|7e-21|106|crg:105347668|AT-rich interactive domain-containing protein 1	GO:0043231//intracellular membrane-bounded organelle;GO:0043231//intracellular membrane-bounded organelle	GO:0003676//nucleic acid binding;GO:0003676//nucleic acid binding	-	gi|5453638|ref|NP_006456.1|/0/AT-rich interactive domain-containing protein 3B isoform 2 [Homo sapiens]
161253	1885	2	9	0.11	0.52	2.24101	Up	0.0259074	0.047492	REM2	2	K07848|1|1e-159|565|hsa:161253|Rad and Gem related GTP binding protein 2	GO:0016020//membrane	GO:0032561//guanyl ribonucleotide binding;GO:0005515//protein binding;GO:0017111//nucleoside-triphosphatase activity;GO:0032559//adenyl ribonucleotide binding	GO:0035556//intracellular signal transduction;GO:0006351//transcription, DNA-templated	gi|23272767|gb|AAH35663.1|/1.05087e-158/RAS (RAD and GEM)-like GTP binding 2 [Homo sapiens]
100131378	903	3	13	0.34	1.6	2.23447	Up	0.00738186	0.0146409	C11orf91	1	-	-	-	-	gi|262359907|ref|NP_001160164.1|/3.92974e-65/uncharacterized protein C11orf91 [Homo sapiens]
283143	2256	3	12.61	0.13	0.61	2.2303	Up	0.0129187	0.0247849	LINC00900	1	-	-	-	-	gi|114640432|ref|XP_001152277.1|/1.90216e-32/PREDICTED: uncharacterized protein LOC740871 isoform X2 [Pan troglodytes]
9746	4029	93	399	2.27	10.65	2.23009	Up	8.91864e-53	1.04694e-51	CLSTN3	3	K16494|1|4e-10|70.5|mgp:100538867|protocadherin beta;K04601|3|5e-10|70.1|cmk:103179175|cadherin EGF LAG seven-pass G-type receptor 2;K04600|5|1e-09|68.6|soc:105193015|cadherin EGF LAG seven-pass G-type receptor 1	GO:0012505//endomembrane system;GO:0031090//organelle membrane;GO:0043231//intracellular membrane-bounded organelle;GO:0031224//intrinsic component of membrane	GO:0046872//metal ion binding	GO:0016337//single organismal cell-cell adhesion	gi|42475534|ref|NP_055533.2|/0/calsyntenin-3 precursor [Homo sapiens]
255394	2255	9	41	0.42	1.97	2.22973	Up	6.83922e-07	1.90903e-06	TCP11L2	1	-	-	-	-	gi|686742187|ref|XP_009246457.1|/3.12646e-130/PREDICTED: T-complex protein 11-like protein 2 isoform X2 [Pongo abelii]
10370	1935.18	534	2275	27.37	127.72	2.22232	Up	9.43406e-291	9.0534e-289	CITED2	2	-	GO:0000785//chromatin;GO:0043231//intracellular membrane-bounded organelle;GO:0000785//chromatin;GO:0043231//intracellular membrane-bounded organelle;GO:0000785//chromatin;GO:0043231//intracellular membrane-bounded organelle	GO:0003712//transcription cofactor activity;GO:0001071//nucleic acid binding transcription factor activity;GO:0019904//protein domain specific binding;GO:0003712//transcription cofactor activity;GO:0001071//nucleic acid binding transcription factor activity;GO:0019904//protein domain specific binding;GO:0003712//transcription cofactor activity;GO:0001071//nucleic acid binding transcription factor…	GO:0048729//tissue morphogenesis;GO:0007179//transforming growth factor beta receptor signaling pathway;GO:0003006//developmental process involved in reproduction;GO:0001944//vasculature development;GO:0016337//single organismal cell-cell adhesion;GO:0009855//determination of bilateral symmetry;GO:0048545//response to steroid hormone;GO:0048513//animal organ development;GO:0051726//regulation of …	gi|389565479|ref|NP_001161861.2|/1.05768e-112/cbp/p300-interacting transactivator 2 isoform 2 [Homo sapiens]
1026	2159.32	1930	8213	88.61	412.39	2.21847	Up	0	0	CDKN1A	4	K06625|1|1e-80|303|ggo:101126640|cyclin-dependent kinase inhibitor 1A	GO:0031981//nuclear lumen;GO:0043234//protein complex;GO:0044444//cytoplasmic part;GO:0031981//nuclear lumen;GO:0043234//protein complex;GO:0044444//cytoplasmic part;GO:0031981//nuclear lumen;GO:0043234//protein complex;GO:0044444//cytoplasmic part;GO:0031981//nuclear lumen;GO:0043234//protein complex;GO:0044444//cytoplasmic part;GO:0031981//nuclear lumen;GO:0043234//protein complex;GO:0044444//c…	GO:0005515//protein binding;GO:0043169//cation binding;GO:0016538//cyclin-dependent protein serine/threonine kinase regulator activity;GO:0005515//protein binding;GO:0043169//cation binding;GO:0016538//cyclin-dependent protein serine/threonine kinase regulator activity;GO:0005515//protein binding;GO:0043169//cation binding;GO:0016538//cyclin-dependent protein serine/threonine kinase regulator act…	GO:0090398//cellular senescence;GO:0051320;GO:0000079//regulation of cyclin-dependent protein serine/threonine kinase activity;GO:0030888//regulation of B cell proliferation;GO:0051384//response to glucocorticoid;GO:0007050//cell cycle arrest;GO:0051318;GO:0007154//cell communication;GO:0008284//positive regulation of cell proliferation;GO:0007264//small GTPase mediated signal transduction;GO:000…	gi|119624311|gb|EAX03906.1|/8.81832e-116/cyclin-dependent kinase inhibitor 1A (p21, Cip1), isoform CRA_b [Homo sapiens]
339751	2551	18.53	79	0.72	3.35	2.21809	Up	8.32854e-12	3.02631e-11	MLK7-AS1	1	K04424|1|9e-13|78.6|cjc:100401384|sterile alpha motif and leucine zipper containing kinase AZK [EC:2.7.11.25]	GO:0043231//intracellular membrane-bounded organelle	GO:0004702//receptor signaling protein serine/threonine kinase activity;GO:0005515//protein binding;GO:0046872//metal ion binding;GO:0032559//adenyl ribonucleotide binding	GO:0006974//cellular response to DNA damage stimulus;GO:0007050//cell cycle arrest;GO:0006996//organelle organization;GO:0006915//apoptotic process;GO:0009628//response to abiotic stimulus;GO:0048869//cellular developmental process;GO:0000187//activation of MAPK activity	gi|119631568|gb|EAX11163.1|/1.36493e-66/hCG2045848 [Homo sapiens]
120939	2613.4	3.11	12.44	0.11	0.51	2.21299	Up	0.0129187	0.0247898	TMEM52B	3	K12581|1|2e-22|85.5|nle:100584332|CCR4-NOT transcription complex subunit 7/8;K17985|5|4e-19|99.8|hsa:55626|activating molecule in BECN1-regulated autophagy protein 1	GO:0031224//intrinsic component of membrane;GO:0031224//intrinsic component of membrane	-	-	gi|23308507|ref|NP_694567.1|/1.67141e-73/transmembrane protein 52B isoform 1 [Homo sapiens]
50636	4128	3.25	14.05	0.08	0.37	2.20945	Up	0.00417544	0.00855366	ANO7	3	K19501|1|0.0|1765|hsa:50636|anoctamin-7	GO:0044459;GO:0044444//cytoplasmic part;GO:0034702//ion channel complex;GO:0044459;GO:0044444//cytoplasmic part;GO:0034702//ion channel complex	GO:0005253//anion channel activity;GO:0005253//anion channel activity	GO:0006810//transport;GO:0006810//transport	gi|48717269|ref|NP_001001666.1|/9.17896e-102/anoctamin-7 isoform NGEP-short [Homo sapiens]
290	3740	3	13	0.08	0.37	2.20945	Up	0.00738186	0.0146394	ANPEP	2	K11140|1|0.0|1859|hsa:290|aminopeptidase N [EC:3.4.11.2]	GO:0031988//membrane-bounded vesicle;GO:0016021//integral component of membrane;GO:0044444//cytoplasmic part;GO:0012505//endomembrane system	GO:0004871//signal transducer activity;GO:0046914//transition metal ion binding;GO:0008238//exopeptidase activity	GO:0048869//cellular developmental process;GO:0048646//anatomical structure formation involved in morphogenesis;GO:0051704;GO:0019538//protein metabolic process;GO:0032501//multicellular organismal process;GO:0044237//cellular metabolic process	gi|62089422|dbj|BAD93155.1|/0/membrane alanine aminopeptidase precursor variant [Homo sapiens]
22983	4933	12	51	0.24	1.11	2.20945	Up	6.56162e-08	1.94859e-07	MAST1	2	K08789|1|0.0|2662|hsa:22983|microtubule-associated serine/threonine kinase [EC:2.7.11.1]	-	-	-	gi|45120119|ref|NP_055790.1|/0/microtubule-associated serine/threonine-protein kinase 1 [Homo sapiens]
10769	2844.53	784	3305	27.13	125.45	2.20915	Up	0	0	PLK2	1	K08861|1|0.0|1241|cge:100753472|polo-like kinase 2 [EC:2.7.11.21]	-	GO:0060089;GO:0004672//protein kinase activity;GO:0032559//adenyl ribonucleotide binding;GO:0060089;GO:0004672//protein kinase activity;GO:0032559//adenyl ribonucleotide binding	GO:0007249//I-kappaB kinase/NF-kappaB signaling;GO:0006464//cellular protein modification process;GO:0007049//cell cycle;GO:0007249//I-kappaB kinase/NF-kappaB signaling;GO:0006464//cellular protein modification process;GO:0007049//cell cycle	gi|625183267|ref|XP_003496249.2|/0/PREDICTED: serine/threonine-protein kinase PLK2 [Cricetulus griseus]
148252	3412	58	244	1.67	7.7	2.20501	Up	2.08138e-32	1.55439e-31	DIRAS1	3	K07840|1|7e-112|390|aml:100466680|DIRAS family, GTP-binding Ras-like 1	GO:0016020//membrane	GO:0032561//guanyl ribonucleotide binding;GO:0017111//nucleoside-triphosphatase activity	GO:0035556//intracellular signal transduction	gi|725594333|ref|XP_010347728.1|/8.90683e-112/PREDICTED: GTP-binding protein Di-Ras1 [Saimiri boliviensis boliviensis]
100287227	2556	6	25	0.23	1.06	2.20436	Up	0.000200754	0.000468345	TIPARP-AS1	1	-	-	-	-	gi|397521244|ref|XP_003830707.1|/2.82785e-96/PREDICTED: uncharacterized protein LOC100993800 [Pan paniscus]
51129	1905	15	63	0.78	3.59	2.20244	Up	2.14736e-09	6.92095e-09	ANGPTL4	1	K08767|1|3e-58|227|ggo:101133416|angiopoietin-like 4	GO:0031012//extracellular matrix;GO:0031012//extracellular matrix;GO:0031012//extracellular matrix	GO:0030234//enzyme regulator activity;GO:0005515//protein binding;GO:0030234//enzyme regulator activity;GO:0005515//protein binding;GO:0030234//enzyme regulator activity;GO:0005515//protein binding	GO:0048869//cellular developmental process;GO:0006629//lipid metabolic process;GO:0006915//apoptotic process;GO:0051259//protein oligomerization;GO:0051004;GO:0023052//signaling;GO:0045765//regulation of angiogenesis;GO:0055088//lipid homeostasis;GO:0006950//response to stress;GO:0048869//cellular developmental process;GO:0006629//lipid metabolic process;GO:0006915//apoptotic process;GO:0051259//…	gi|37181670|gb|AAQ88642.1|/0/NL2 [Homo sapiens]
100506540	1437	55	231	3.82	17.58	2.20229	Up	1.00203e-30	7.1601e-30	SPTY2D1-AS1	1	-	-	-	-	gi|119588781|gb|EAW68375.1|/2.28838e-27/hCG1992263 [Homo sapiens]
84815	2006	31	130	1.53	7.04	2.20204	Up	6.35272e-18	3.00463e-17	MGC12916	1	-	-	-	-	gi|685595988|ref|XP_009187975.1|/9.99938e-22/PREDICTED: uncharacterized protein LOC103878662 [Papio anubis]
60370	1422	81	340	5.69	26.16	2.20086	Up	1.89339e-44	1.89073e-43	AVPI1	2	-	-	-	GO:0000165//MAPK cascade	gi|12005489|gb|AAG44474.1|AF241786_1/1.28508e-99/NPD013 [Homo sapiens]
285313	4976.19	3	15	0.07	0.32	2.19265	Up	0.0023404	0.0049351	IGSF10	4	K17341|1|3e-92|344|lcm:102351448|hemicentin	-	-	GO:0032501//multicellular organismal process;GO:0009888//tissue development;GO:0048869//cellular developmental process	gi|767926448|ref|XP_011511010.1|/0/PREDICTED: immunoglobulin superfamily member 10 isoform X2 [Homo sapiens]
4791	3183.98	308	1289	9.55	43.65	2.19241	Up	3.18318e-163	1.43079e-161	NFKB2	5	K04469|1|0.0|1469|hsa:4791|nuclear factor of kappa light polypeptide gene enhancer in B-cells 2	GO:0031981//nuclear lumen;GO:0033256//I-kappaB/NF-kappaB complex;GO:0044444//cytoplasmic part;GO:0031981//nuclear lumen;GO:0033256//I-kappaB/NF-kappaB complex;GO:0044444//cytoplasmic part;GO:0031981//nuclear lumen;GO:0033256//I-kappaB/NF-kappaB complex;GO:0044444//cytoplasmic part;GO:0031981//nuclear lumen;GO:0033256//I-kappaB/NF-kappaB complex;GO:0044444//cytoplasmic part	GO:0003712//transcription cofactor activity;GO:0003676//nucleic acid binding;GO:0001071//nucleic acid binding transcription factor activity;GO:0003712//transcription cofactor activity;GO:0003676//nucleic acid binding;GO:0001071//nucleic acid binding transcription factor activity;GO:0003712//transcription cofactor activity;GO:0003676//nucleic acid binding;GO:0001071//nucleic acid binding transcrip…	GO:0043062//extracellular structure organization;GO:0051091//positive regulation of sequence-specific DNA binding transcription factor activity;GO:0002224//toll-like receptor signaling pathway;GO:0002266;GO:0048534//hematopoietic or lymphoid organ development;GO:0007166//cell surface receptor signaling pathway;GO:0002460//adaptive immune response based on somatic recombination of immune receptors…	gi|117320527|ref|NP_002493.3|/0/nuclear factor NF-kappa-B p100 subunit isoform b [Homo sapiens]
388	2387	632	2629	26.18	119.22	2.18709	Up	0	0	RHOB	3	K07856|1|1e-113|413|cge:100774759|Ras homolog gene family, member B	-	-	-	gi|625274124|ref|XP_007628644.1|/1.16241e-112/PREDICTED: rho-related GTP-binding protein RhoB isoform X2 [Cricetulus griseus]
4794	2581	46	191	1.76	8	2.18442	Up	1.91343e-25	1.16734e-24	NFKBIE	2	K05872|1|0.0|755|hsa:4794|NF-kappa-B inhibitor epsilon	GO:0043231//intracellular membrane-bounded organelle;GO:0044444//cytoplasmic part	GO:0005488//binding	GO:0042992//negative regulation of transcription factor import into nucleus;GO:0032329	gi|71274109|ref|NP_004547.2|/0/NF-kappa-B inhibitor epsilon [Homo sapiens]
4035	14905	1815	7538	11.89	54.04	2.18428	Up	0	0	LRP1	2	K04550|1|0.0|9327|hsa:4035|low-density lipoprotein receptor-related protein 1 (alpha-2-macroglobulin receptor)	GO:0043005//neuron projection;GO:0030135//coated vesicle;GO:0044297//cell body;GO:0016021//integral component of membrane;GO:0012505//endomembrane system	GO:0004871//signal transducer activity;GO:0005102//receptor binding;GO:0008565//protein transporter activity;GO:0046872//metal ion binding;GO:0019899//enzyme binding;GO:0034185//apolipoprotein binding	GO:0006909//phagocytosis;GO:0044260;GO:0016055//Wnt signaling pathway;GO:0015031//protein transport;GO:0007186//G-protein coupled receptor signaling pathway;GO:0010874//regulation of cholesterol efflux;GO:0010517//regulation of phospholipase activity;GO:0032502//developmental process;GO:0032501//multicellular organismal process	gi|126012562|ref|NP_002323.2|/0/prolow-density lipoprotein receptor-related protein 1 preproprotein [Homo sapiens]
3304	2551	1244.22	5154.09	48.18	218.48	2.18099	Up	0	0	HSPA1B	4	K03283|1|0.0|1148|rro:104678130|heat shock 70kDa protein 1/8	GO:0032991//macromolecular complex;GO:0016604//nuclear body;GO:0044444//cytoplasmic part	GO:0019899//enzyme binding;GO:0032559//adenyl ribonucleotide binding	GO:0016049//cell growth;GO:0006457//protein folding;GO:0006401//RNA catabolic process;GO:0008283//cell proliferation;GO:0043066//negative regulation of apoptotic process;GO:0006950//response to stress	gi|62089222|dbj|BAD93055.1|/0/heat shock 70kDa protein 1A variant [Homo sapiens]
4192	908.72	61	262	7.07	32.02	2.17919	Up	3.03718e-35	2.46376e-34	MDK	1	K06828|1|4e-56|220|rro:104668390|midkine	-	GO:0005539//glycosaminoglycan binding;GO:0005102//receptor binding;GO:0005539//glycosaminoglycan binding;GO:0005102//receptor binding;GO:0005539//glycosaminoglycan binding;GO:0005102//receptor binding;GO:0005539//glycosaminoglycan binding;GO:0005102//receptor binding;GO:0005539//glycosaminoglycan binding;GO:0005102//receptor binding;GO:0005539//glycosaminoglycan binding;GO:0005102//receptor bindi…	GO:0048522;GO:0006950//response to stress;GO:0035270//endocrine system development;GO:0023052//signaling;GO:0048869//cellular developmental process;GO:0048522;GO:0006950//response to stress;GO:0035270//endocrine system development;GO:0023052//signaling;GO:0048869//cellular developmental process;GO:0048522;GO:0006950//response to stress;GO:0035270//endocrine system development;GO:0023052//signalin…	gi|724862493|ref|XP_010369368.1|/2.64908e-100/PREDICTED: midkine isoform X1 [Rhinopithecus roxellana]
7130	1439	6	25	0.42	1.9	2.17754	Up	0.000200754	0.000468288	TNFAIP6	3	K19018|1|5e-155|550|hsa:7130|tumor necrosis factor-inducible gene 6 protein	-	GO:0005539//glycosaminoglycan binding	GO:0006952//defense response;GO:0007154//cell communication;GO:0023052//signaling	gi|821110750|ref|XP_004457170.2|/3.19363e-154/PREDICTED: tumor necrosis factor-inducible gene 6 protein [Dasypus novemcinctus]
83648	4093	166.01	684	3.98	17.97	2.17475	Up	2.22308e-86	4.39419e-85	FAM167A	2	-	-	-	-	gi|119586020|gb|EAW65616.1|/2.30399e-114/chromosome 8 open reading frame 13, partial [Homo sapiens]
83719	984.26	50	212	5.29	23.84	2.17204	Up	1.55824e-28	1.04316e-27	YPEL3	4	K04371|1|1e-07|60.5|asn:102375250|mitogen-activated protein kinase 1/3 [EC:2.7.11.24]	GO:0031981//nuclear lumen	-	-	gi|151553810|gb|AAI49330.1|/8.76779e-79/YPEL3 protein [Bos taurus]
205860	1641	20	82	1.21	5.45	2.17125	Up	1.26204e-11	4.5454e-11	TRIML2	2	K12039|1|0.0|877|hsa:205860|tripartite motif family-like protein 2	-	GO:0003824//catalytic activity;GO:0003824//catalytic activity	-	gi|742068547|ref|NP_775824.2|/0/probable E3 ubiquitin-protein ligase TRIML2 isoform 2 [Homo sapiens]
91608	3213	4	16	0.12	0.54	2.16993	Up	0.00377934	0.00778293	RASL10B	3	K07851|1|1e-145|520|ptr:454588|Ras-like protein family member 10B	GO:0016020//membrane	GO:0017111//nucleoside-triphosphatase activity;GO:0032561//guanyl ribonucleotide binding	GO:0035556//intracellular signal transduction	gi|795289844|ref|XP_011923121.1|/9.57155e-145/PREDICTED: ras-like protein family member 10B isoform X1 [Cercocebus atys]
1594	2503	6	25	0.24	1.08	2.16993	Up	0.000200754	0.000468231	CYP27B1	3	K07438|1|0.0|933|hsa:1594|25-hydroxyvitamin D3 1alpha-hydroxylase [EC:1.14.13.13]	GO:0031966//mitochondrial membrane	GO:0005506//iron ion binding;GO:0016709//oxidoreductase activity, acting on paired donors, with incorporation or reduction of molecular oxygen, NAD(P)H as one donor, and incorporation of one atom of oxygen	GO:0030278//regulation of ossification;GO:0055065//metal ion homeostasis;GO:0003006//developmental process involved in reproduction;GO:0044237//cellular metabolic process;GO:0006694//steroid biosynthetic process;GO:0008283//cell proliferation;GO:0006775;GO:0048545//response to steroid hormone;GO:0030858//positive regulation of epithelial cell differentiation;GO:0010979;GO:0007050//cell cycle arre…	gi|4503213|ref|NP_000776.1|/0/25-hydroxyvitamin D-1 alpha hydroxylase, mitochondrial [Homo sapiens]
4335	4865	236	970	4.76	21.41	2.16925	Up	1.75933e-121	5.47274e-120	MNT	2	K09115|1|0.0|743|hsa:4335|MAX-binding protein	-	GO:0003712//transcription cofactor activity	GO:0032501//multicellular organismal process;GO:0006351//transcription, DNA-templated;GO:0008283//cell proliferation	gi|9945318|ref|NP_064706.1|/0/max-binding protein MNT [Homo sapiens]
100008589	5070	17.88	74.32	0.35	1.57	2.16534	Up	4.42756e-11	1.55581e-10	RNA28S5	2	K04257|1|5e-18|97.1|ola:101174077|olfactory receptor;K19720|2|6e-17|93.6|fca:105260247|collagen, type III, alpha;K10285|5|2e-09|68.2|xla:443628|F-box and leucine-rich repeat protein 19	-	GO:0001071//nucleic acid binding transcription factor activity;GO:0005515//protein binding	GO:0006351//transcription, DNA-templated	gi|954470796|gb|KRZ01443.1|/1.31428e-90/hypothetical protein T11_16386 [Trichinella zimbabwensis]
64130	755	11	45	1.49	6.68	2.16454	Up	6.03532e-07	1.68931e-06	LIN7B	2	K19931|1|1e-99|364|fca:101099918|protein lin-7	GO:0043296//apical junction complex;GO:0044430;GO:0043296//apical junction complex;GO:0044430	GO:0005515//protein binding;GO:0005515//protein binding	GO:0001505//regulation of neurotransmitter levels;GO:0016192//vesicle-mediated transport;GO:0016192//vesicle-mediated transport;GO:0001505//regulation of neurotransmitter levels;GO:0034329//cell junction assembly	gi|817473368|ref|NP_001295348.1|/2.12863e-66/protein lin-7 homolog B isoform 2 [Homo sapiens]
115019	4638	5	21	0.11	0.49	2.15528	Up	0.000656482	0.00146493	SLC26A9	3	K14706|1|0.0|1597|pps:100967362|solute carrier family 26 (sulfate anion transporter), member 9	GO:0044459;GO:0031224//intrinsic component of membrane;GO:0044459;GO:0031224//intrinsic component of membrane	GO:0015291//secondary active transmembrane transporter activity;GO:0005253//anion channel activity;GO:0015103//inorganic anion transmembrane transporter activity;GO:0015291//secondary active transmembrane transporter activity;GO:0005253//anion channel activity;GO:0015103//inorganic anion transmembrane transporter activity	GO:0015698//inorganic anion transport;GO:0055067;GO:0015698//inorganic anion transport;GO:0055067	gi|217272867|ref|NP_599152.2|/0/solute carrier family 26 member 9 isoform b [Homo sapiens]
694	4704	399	1623	8.32	37.06	2.15521	Up	3.23404e-200	1.86399e-198	BTG1	2	K14443|1|5e-111|347|cjc:100405025|protein Tob/BTG	GO:0043231//intracellular membrane-bounded organelle	GO:0000989//transcription factor activity, transcription factor binding;GO:0019899//enzyme binding	GO:0045661//regulation of myoblast differentiation;GO:0008283//cell proliferation;GO:0008213;GO:0030858//positive regulation of epithelial cell differentiation;GO:0048870//cell motility;GO:0006915//apoptotic process;GO:0044093;GO:0007281//germ cell development;GO:0048232//male gamete generation;GO:0045765//regulation of angiogenesis;GO:0006950//response to stress;GO:0016049//cell growth;GO:000972…	gi|296212508|ref|XP_002752860.1|/4.03647e-110/PREDICTED: protein BTG1 [Callithrix jacchus]
50486	978	101	411	10.45	46.53	2.15466	Up	4.63816e-52	5.34656e-51	G0S2	3	-	-	-	-	gi|7657104|ref|NP_056529.1|/6.76082e-29/G0/G1 switch protein 2 [Homo sapiens]
1116	1867	326	1325	17.34	77.15	2.15356	Up	1.05485e-163	4.77494e-162	CHI3L1	2	K17523|1|0.0|772|hsa:1116|chitinase-3-like protein 1/2	GO:0031012//extracellular matrix	GO:0004553//hydrolase activity, hydrolyzing O-glycosyl compounds;GO:0030246//carbohydrate binding;GO:0043167//ion binding;GO:0005198//structural molecule activity	GO:0006026	gi|144226251|ref|NP_001267.2|/0/chitinase-3-like protein 1 precursor [Homo sapiens]
80325	1986	21	87	1.07	4.76	2.15335	Up	2.40024e-12	8.9175e-12	ABTB1	1	K10520|1|0.0|873|hsa:80325|ankyrin repeat and BTB/POZ domain-containing protein 1	GO:0016020//membrane;GO:0031981//nuclear lumen;GO:0016020//membrane;GO:0031981//nuclear lumen;GO:0016020//membrane;GO:0031981//nuclear lumen	GO:0008135//translation factor activity, RNA binding;GO:0008135//translation factor activity, RNA binding;GO:0008135//translation factor activity, RNA binding	-	gi|578807774|ref|XP_006713832.1|/0/PREDICTED: ankyrin repeat and BTB/POZ domain-containing protein 1 isoform X2 [Homo sapiens]
253982	1562	31	126	1.98	8.8	2.152	Up	5.2475e-17	2.38323e-16	ASPHD1	3	K00476|1|3e-21|105|tad:TRIADDRAFT_31864|aspartate beta-hydroxylase [EC:1.14.11.16]	GO:0031224//intrinsic component of membrane	GO:0016491//oxidoreductase activity	GO:0008152//metabolic process	gi|38708313|ref|NP_859069.2|/4.64857e-162/aspartate beta-hydroxylase domain-containing protein 1 [Homo sapiens]
8541	4754.32	37	149	0.76	3.37	2.14868	Up	1.05707e-19	5.31805e-19	PPFIA3	3	K10352|1|3e-07|61.2|smm:Smp_085540.6|myosin heavy chain;K17785|2|5e-07|60.5|hmg:100206620|mitofilin;K16469|3|6e-07|60.1|mde:101896413|rootletin;K10421|4|8e-07|59.7|der:Dere_GG21085|CAP-Gly domain-containing linker protein 1	GO:0044424;GO:0044424	GO:0005488//binding;GO:0005488//binding	GO:0001505//regulation of neurotransmitter levels;GO:0048168//regulation of neuronal synaptic plasticity;GO:0001505//regulation of neurotransmitter levels;GO:0048168//regulation of neuronal synaptic plasticity	gi|929271625|ref|XP_014012454.1|/0/PREDICTED: liprin-alpha-3-like isoform X3 [Salmo salar]
25865	3348.08	277	1129	8.2	36.34	2.14786	Up	4.2321e-140	1.59268e-138	PRKD2	4	K06070|1|0.0|1613|hsa:25865|protein kinase D [EC:2.7.11.13]	GO:0043231//intracellular membrane-bounded organelle;GO:0043231//intracellular membrane-bounded organelle;GO:0043231//intracellular membrane-bounded organelle;GO:0043231//intracellular membrane-bounded organelle	GO:0043169//cation binding;GO:0004674//protein serine/threonine kinase activity;GO:0032559//adenyl ribonucleotide binding;GO:0043169//cation binding;GO:0004674//protein serine/threonine kinase activity;GO:0032559//adenyl ribonucleotide binding;GO:0043169//cation binding;GO:0004674//protein serine/threonine kinase activity;GO:0032559//adenyl ribonucleotide binding;GO:0043169//cation binding;GO:000…	GO:0006468//protein phosphorylation;GO:0050851//antigen receptor-mediated signaling pathway;GO:0006468//protein phosphorylation;GO:0050851//antigen receptor-mediated signaling pathway;GO:0006468//protein phosphorylation;GO:0050851//antigen receptor-mediated signaling pathway;GO:0006468//protein phosphorylation;GO:0050851//antigen receptor-mediated signaling pathway	gi|19923468|ref|NP_057541.2|/0/serine/threonine-protein kinase D2 isoform A [Homo sapiens]
2294	2579	5	20	0.19	0.84	2.14439	Up	0.00113275	0.00246383	FOXF1	2	K09399|1|0.0|639|hsa:2294|forkhead box protein F	GO:0043234//protein complex;GO:0043231//intracellular membrane-bounded organelle	GO:0043566//structure-specific DNA binding;GO:0005515//protein binding;GO:0043565//sequence-specific DNA binding;GO:0000981//RNA polymerase II transcription factor activity, sequence-specific DNA binding	GO:0033007//negative regulation of mast cell activation involved in immune response;GO:0060644//mammary gland epithelial cell differentiation;GO:0010810//regulation of cell-substrate adhesion;GO:0008284//positive regulation of cell proliferation;GO:0043009//chordate embryonic development;GO:0043062//extracellular structure organization;GO:0031348//negative regulation of defense response;GO:003085…	gi|119615830|gb|EAW95424.1|/0/forkhead box F1 [Homo sapiens]
1263	2513	61	246	2.4	10.59	2.1416	Up	1.40183e-31	1.02458e-30	PLK3	3	K08862|1|0.0|1181|ptr:456546|polo-like kinase 3 [EC:2.7.11.21]	GO:0043005//neuron projection	GO:0004672//protein kinase activity;GO:0032559//adenyl ribonucleotide binding	GO:0006464//cellular protein modification process	gi|694885604|ref|XP_009454509.1|/0/PREDICTED: serine/threonine-protein kinase PLK3 [Pan troglodytes]
101927559	2973	125.74	506.9	4.17	18.4	2.14159	Up	2.01046e-63	2.82894e-62	CEBPB-AS1	1	K10048|1|4e-54|216|pon:100444456|CCAAT/enhancer binding protein (C/EBP), beta	GO:0034399//nuclear periphery	GO:0000981//RNA polymerase II transcription factor activity, sequence-specific DNA binding;GO:0046983//protein dimerization activity;GO:0042802//identical protein binding;GO:0003677//DNA binding	GO:0032675//regulation of interleukin-6 production;GO:0002526//acute inflammatory response;GO:0006357//regulation of transcription from RNA polymerase II promoter;GO:0050673//epithelial cell proliferation;GO:0045444//fat cell differentiation;GO:0012502//induction of programmed cell death;GO:0002376//immune system process;GO:0030855//epithelial cell differentiation;GO:0002237//response to molecule…	gi|28872796|ref|NP_005185.2|/3.53441e-53/CCAAT/enhancer-binding protein beta isoform a [Homo sapiens]
162989	1693.96	239	1000	14.6	64.31	2.13907	Up	4.97058e-127	1.642e-125	DEDD2	1	-	GO:0031981//nuclear lumen;GO:0031981//nuclear lumen;GO:0031981//nuclear lumen;GO:0031981//nuclear lumen;GO:0031981//nuclear lumen;GO:0031981//nuclear lumen;GO:0031981//nuclear lumen;GO:0031981//nuclear lumen;GO:0031981//nuclear lumen;GO:0031981//nuclear lumen	GO:0005515//protein binding;GO:0005515//protein binding;GO:0032947//protein complex scaffold;GO:0005515//protein binding;GO:0032947//protein complex scaffold;GO:0003676//nucleic acid binding;GO:0032947//protein complex scaffold;GO:0005515//protein binding;GO:0032947//protein complex scaffold;GO:0005515//protein binding;GO:0003676//nucleic acid binding;GO:0032947//protein complex scaffold	GO:0016070//RNA metabolic process;GO:0006921//cellular component disassembly involved in execution phase of apoptosis;GO:0016070//RNA metabolic process;GO:0006921//cellular component disassembly involved in execution phase of apoptosis;GO:0007165//signal transduction;GO:0010467//gene expression;GO:0016072//rRNA metabolic process;GO:0006921//cellular component disassembly involved in execution pha…	gi|859865094|ref|XP_012919430.1|/2.5429e-134/PREDICTED: DNA-binding death effector domain-containing protein 2 [Mustela putorius furo]
114897	2987.16	181	768	6.3	27.74	2.13854	Up	4.2408e-99	1.0111e-97	C1QTNF1	1	K19470|1|4e-80|302|amj:102568174|complement C1q tumor necrosis factor-related protein 6	GO:0044421;GO:0044421;GO:0044421;GO:0044421;GO:0044421	-	GO:0051259//protein oligomerization;GO:0051259//protein oligomerization;GO:0051259//protein oligomerization;GO:0051259//protein oligomerization;GO:0051259//protein oligomerization	gi|967213925|ref|XP_014975839.1|/1.64753e-166/PREDICTED: complement C1q tumor necrosis factor-related protein 1 isoform X1 [Macaca mulatta]
613038	1479	13.59	54.61	0.92	4.04	2.13465	Up	3.57988e-08	1.08066e-07	LOC613038	1	K11364|1|8e-44|180|ptr:740440|SAGA-associated factor 29	-	-	-	gi|441598043|ref|XP_003281987.2|/2.92727e-126/PREDICTED: uncharacterized protein LOC100583821 [Nomascus leucogenys]
374887	882	4	16	0.46	2.02	2.13465	Up	0.00377934	0.00778376	YJEFN3	1	K17759|1|3e-56|221|phi:102100752|NAD(P)H-hydrate epimerase [EC:5.1.99.6]	-	-	-	gi|694973903|ref|XP_003953468.2|/1.18255e-167/PREDICTED: yjeF N-terminal domain-containing protein 3 isoform X1 [Pan troglodytes]
93185	2360.88	133	538	5.62	24.67	2.13412	Up	2.76622e-67	4.18377e-66	IGSF8	2	K06730|1|0.0|1136|hsa:93185|immunoglobulin superfamily, member 8	GO:0031224//intrinsic component of membrane;GO:0031224//intrinsic component of membrane;GO:0031224//intrinsic component of membrane	GO:0005488//binding;GO:0005488//binding;GO:0005488//binding	GO:0048731//system development;GO:0014706//striated muscle tissue development;GO:0009987//cellular process;GO:0009566//fertilization;GO:0048731//system development;GO:0014706//striated muscle tissue development;GO:0009987//cellular process;GO:0009566//fertilization;GO:0048731//system development;GO:0014706//striated muscle tissue development;GO:0009987//cellular process;GO:0009566//fertilization	gi|16445029|ref|NP_443100.1|/0/immunoglobulin superfamily member 8 precursor [Homo sapiens]
7123	886	9	36	1.03	4.52	2.13368	Up	1.03342e-05	2.67238e-05	CLEC3B	2	K17520|1|2e-115|417|nle:100604042|C-type lectin domain family 3 member B	GO:0044421;GO:0044421	GO:0030246//carbohydrate binding;GO:0030246//carbohydrate binding	GO:0048731//system development;GO:0048731//system development	gi|156627579|ref|NP_003269.2|/9.52851e-93/tetranectin isoform 1precursor [Homo sapiens]
55897	1184	4	16	0.34	1.49	2.13171	Up	0.00377934	0.0077846	MESP1	3	K09076|1|2e-114|414|hsa:55897|mesoderm posterior	GO:0043231//intracellular membrane-bounded organelle	GO:0001071//nucleic acid binding transcription factor activity;GO:0043565//sequence-specific DNA binding	GO:0003129;GO:0003260//cardioblast migration;GO:0001714//endodermal cell fate specification;GO:0003143//embryonic heart tube morphogenesis;GO:0003207//cardiac chamber formation;GO:0001709//cell fate determination;GO:0007501//mesodermal cell fate specification;GO:0030855//epithelial cell differentiation;GO:0007399//nervous system development;GO:0051149//positive regulation of muscle cell different…	gi|14149724|ref|NP_061140.1|/1.58074e-113/mesoderm posterior protein 1 [Homo sapiens]
222183	3721	3	12	0.08	0.35	2.12928	Up	0.0129187	0.0247824	SRRM3	1	K13172|1|9e-12|75.9|sko:100372992|serine/arginine repetitive matrix protein 2	-	-	-	gi|767947109|ref|XP_011514219.1|/8.28222e-63/PREDICTED: serine/arginine repetitive matrix protein 3 isoform X3 [Homo sapiens]
400961	6300	7	27.99	0.11	0.48	2.12553	Up	0.000181054	0.000423726	PAIP2B	1	K01064|1|5e-09|67.4|mcf:102130297|wingless-type MMTV integration site family, member 9;K04482|2|7e-07|60.5|cjc:100411922|DNA repair protein RAD51;K15289|3|9e-07|60.1|ggo:101143670|solute carrier family 35, member F5;K04006|4|2e-06|54.7|rro:104664183|decay accelerating factor	GO:0044424	GO:0005488//binding;GO:0030371//translation repressor activity	GO:0006446//regulation of translational initiation	gi|795492350|ref|XP_011895142.1|/1.9739e-67/PREDICTED: polyadenylate-binding protein-interacting protein 2B isoform X1 [Cercocebus atys]
256051	4135.06	17.39	70.32	0.42	1.83	2.12338	Up	3.7741e-10	1.26703e-09	ZNF549	2	K09228|1|0.0|1327|hsa:256051|KRAB domain-containing zinc finger protein	GO:0043231//intracellular membrane-bounded organelle;GO:0043231//intracellular membrane-bounded organelle	GO:0046914//transition metal ion binding;GO:0003676//nucleic acid binding;GO:0046914//transition metal ion binding;GO:0003676//nucleic acid binding	GO:0006351//transcription, DNA-templated;GO:0006351//transcription, DNA-templated	gi|313482812|ref|NP_001186224.1|/0/zinc finger protein 549 isoform 1 [Homo sapiens]
162979	1762	3	12	0.17	0.74	2.12199	Up	0.0129187	0.0247873	ZNF296	2	K09228|1|2e-15|86.7|lcm:102357282|KRAB domain-containing zinc finger protein	GO:0005622//intracellular	GO:0046872//metal ion binding	GO:0048232//male gamete generation	gi|21687252|ref|NP_660331.1|/0/zinc finger protein 296 [Homo sapiens]
157556	496	3	12	0.64	2.78	2.11894	Up	0.0129187	0.0247923	BAALC-AS2	1	-	-	-	-	gi|931575505|ref|XP_014201466.1|/3.45705e-50/PREDICTED: uncharacterized protein LOC106635060 [Pan paniscus]
54757	3712	2.3	9	0.06	0.26	2.11548	Up	0.0259074	0.0474965	FAM20A	1	K19347|1|1e-94|351|ccw:104696523|SUN domain-containing protein 1/2;K00327|2|2e-61|240|tsp:Tsp_02446|NADPH-ferrihemoprotein reductase [EC:1.6.2.4]	-	-	-	gi|431908837|gb|ELK12429.1|/0/Protein FAM20A [Pteropus alecto]
730755	880	7	27.75	0.81	3.51	2.11548	Up	0.000181054	0.000423932	KRTAP2-3	1	-	GO:0005882//intermediate filament	-	-	gi|55645515|ref|XP_523636.1|/7.62727e-50/PREDICTED: keratin-associated protein 2-1 [Pan troglodytes]
24	7326	2	9	0.03	0.13	2.11548	Up	0.0259074	0.0474648	ABCA4	2	K05644|1|0.0|4335|hsa:24|ATP-binding cassette, subfamily A (ABC1), member 4	GO:0016021//integral component of membrane	GO:0017111//nucleoside-triphosphatase activity;GO:0005548//phospholipid transporter activity;GO:0015405;GO:0032559//adenyl ribonucleotide binding	GO:0050953//sensory perception of light stimulus;GO:0007602//phototransduction;GO:0015914//phospholipid transport;GO:0043954//cellular component maintenance	gi|105990541|ref|NP_000341.2|/0/retinal-specific ATP-binding cassette transporter [Homo sapiens]
10395	5970.05	679	2708	11.25	48.65	2.11251	Up	0	0	DLC1	1	K10360|1|2e-19|102|aec:105148452|myosin IX	GO:0043231//intracellular membrane-bounded organelle;GO:0032432//actin filament bundle;GO:0005924//cell-substrate adherens junction;GO:0044444//cytoplasmic part;GO:0043231//intracellular membrane-bounded organelle;GO:0032432//actin filament bundle;GO:0005924//cell-substrate adherens junction;GO:0044444//cytoplasmic part;GO:0043231//intracellular membrane-bounded organelle;GO:0032432//actin filame…	GO:0008092//cytoskeletal protein binding;GO:0019904//protein domain specific binding;GO:0019899//enzyme binding;GO:0008092//cytoskeletal protein binding;GO:0019904//protein domain specific binding;GO:0019899//enzyme binding;GO:0008092//cytoskeletal protein binding;GO:0019904//protein domain specific binding;GO:0019899//enzyme binding;GO:0008092//cytoskeletal protein binding;GO:0019904//protein do…	GO:0014020;GO:0007266//Rho protein signal transduction;GO:0032868//response to insulin;GO:0065008//regulation of biological quality;GO:0008283//cell proliferation;GO:0010863//positive regulation of phospholipase C activity;GO:0007044//cell-substrate junction assembly;GO:0007420//brain development;GO:0032232//negative regulation of actin filament bundle assembly;GO:0006915//apoptotic process;GO:00…	gi|33188437|ref|NP_006085.2|/0/rho GTPase-activating protein 7 isoform 2 [Homo sapiens]
4487	1940	31	122	1.59	6.83	2.10286	Up	4.23196e-16	1.8574e-15	MSX1	3	K09341|1|3e-113|411|ptr:461092|homeobox protein MSX	-	GO:0003677//DNA binding	GO:0051716//cellular response to stimulus;GO:0006357//regulation of transcription from RNA polymerase II promoter;GO:0008283//cell proliferation;GO:0007420//brain development;GO:0009790//embryo development;GO:0009887//organ morphogenesis	gi|118582284|ref|NP_002439.2|/2.62444e-112/homeobox protein MSX-1 [Homo sapiens]
348938	3232	8	31	0.24	1.03	2.10154	Up	5.61686e-05	0.000137034	NIPAL4	1	K19364|1|4e-39|166|cmk:103177121|magnesium transporter NIPA1	GO:0031224//intrinsic component of membrane;GO:0031224//intrinsic component of membrane	GO:0004871//signal transducer activity;GO:0004871//signal transducer activity	GO:0070838//divalent metal ion transport;GO:0070838//divalent metal ion transport	gi|931571856|ref|XP_014200623.1|/0/PREDICTED: magnesium transporter NIPA4 [Pan paniscus]
7050	1634.94	248	959	14.91	63.95	2.10066	Up	5.17496e-114	1.47582e-112	TGIF1	2	K19383|1|3e-149|486|mcf:102125691|homeobox protein TGIF1	GO:0043231//intracellular membrane-bounded organelle;GO:0043231//intracellular membrane-bounded organelle;GO:0043231//intracellular membrane-bounded organelle;GO:0043231//intracellular membrane-bounded organelle;GO:0043231//intracellular membrane-bounded organelle;GO:0043231//intracellular membrane-bounded organelle;GO:0043231//intracellular membrane-bounded organelle;GO:0043231//intracellular me…	GO:0003712//transcription cofactor activity;GO:0001071//nucleic acid binding transcription factor activity;GO:0003677//DNA binding;GO:0003712//transcription cofactor activity;GO:0001071//nucleic acid binding transcription factor activity;GO:0003677//DNA binding;GO:0003712//transcription cofactor activity;GO:0001071//nucleic acid binding transcription factor activity;GO:0003677//DNA binding;GO:000…	GO:0014020;GO:0006357//regulation of transcription from RNA polymerase II promoter;GO:0045597//positive regulation of cell differentiation;GO:0009968//negative regulation of signal transduction;GO:0009855//determination of bilateral symmetry;GO:0003002//regionalization;GO:0008284//positive regulation of cell proliferation;GO:0014020;GO:0006357//regulation of transcription from RNA polymerase II p…	gi|28178843|ref|NP_733796.2|/1.00023e-133/homeobox protein TGIF1 isoform a [Homo sapiens]
100507071	528	12	47	2.38	10.19	2.09812	Up	5.51366e-07	1.54826e-06	LOC100507071	1	-	-	-	-	-
6649	1546	143	557	9.22	39.33	2.09279	Up	2.13142e-67	3.22876e-66	SOD3	2	K16627|1|5e-118|427|pps:100991124|superoxide dismutase, Cu-Zn family [EC:1.15.1.1]	GO:0044421;GO:0043231//intracellular membrane-bounded organelle	GO:0016209//antioxidant activity;GO:0046914//transition metal ion binding;GO:0005539//glycosaminoglycan binding;GO:0003824//catalytic activity	GO:0006801//superoxide metabolic process;GO:0010038//response to metal ion	gi|119613229|gb|EAW92823.1|/1.39053e-134/superoxide dismutase 3, extracellular [Homo sapiens]
146206	4353.33	65	249	1.45	6.15	2.08453	Up	1.32597e-30	9.43268e-30	CARMIL2	1	K20493|1|0.0|2250|hsa:146206|leucine-rich repeat-containing protein 16	-	-	-	gi|49614757|dbj|BAD26751.1|/0/RGD, leucine-rich repeat, tropomodulin and proline-rich containing protein [Homo sapiens]
169834	2379	7	27	0.29	1.23	2.08453	Up	0.000181054	0.000423829	ZNF883	1	K09228|1|0.0|715|cfr:102514343|KRAB domain-containing zinc finger protein	GO:0043231//intracellular membrane-bounded organelle	GO:0046914//transition metal ion binding;GO:0003676//nucleic acid binding	-	gi|157412253|ref|NP_001094808.1|/0/zinc finger protein 883 [Homo sapiens]
4776	5333.96	42	166	0.79	3.34	2.07992	Up	1.86108e-21	9.99431e-21	NFATC4	2	K17334|1|0.0|1308|hsa:4776|nuclear factor of activated T-cells, cytoplasmic 4	GO:0005856//cytoskeleton;GO:0005856//cytoskeleton;GO:0043231//intracellular membrane-bounded organelle;GO:0005856//cytoskeleton;GO:0005856//cytoskeleton;GO:0005856//cytoskeleton;GO:0005856//cytoskeleton;GO:0005856//cytoskeleton	GO:0003712//transcription cofactor activity;GO:0003676//nucleic acid binding;GO:0003712//transcription cofactor activity;GO:0001071//nucleic acid binding transcription factor activity;GO:0003712//transcription cofactor activity;GO:0003712//transcription cofactor activity;GO:0003712//transcription cofactor activity;GO:0003712//transcription cofactor activity;GO:0003712//transcription cofactor acti…	GO:0006351//transcription, DNA-templated;GO:0006952//defense response;GO:0006351//transcription, DNA-templated;GO:0006952//defense response;GO:0048869//cellular developmental process;GO:0006351//transcription, DNA-templated;GO:0006952//defense response;GO:0006351//transcription, DNA-templated;GO:0006952//defense response;GO:0006351//transcription, DNA-templated;GO:0006952//defense response;GO:000…	gi|195928000|gb|ACG55659.1|/0/nuclear factor of activated T-cells c4 isoform IC-IXS [Homo sapiens]
54800	7331	52.48	201.99	0.7	2.95	2.07529	Up	3.41402e-25	2.06639e-24	KLHL24	3	K10461|1|0.0|1201|rro:104664645|kelch-like protein 24/35	GO:0044424;GO:0043025//neuronal cell body;GO:0043005//neuron projection	-	-	gi|26381170|dbj|BAB29759.2|/0/unnamed protein product [Mus musculus]
55139	2407.15	115	440	4.74	19.78	2.06108	Up	8.94494e-53	1.04939e-51	ANKZF1	1	K14816|1|5e-07|59.3|tca:662331|pre-60S factor REI1	GO:0044464;GO:0044464;GO:0044464	GO:0046914//transition metal ion binding;GO:0046914//transition metal ion binding;GO:0046914//transition metal ion binding	-	gi|109150425|ref|NP_060559.2|/0/ankyrin repeat and zinc finger domain-containing protein 1 isoform 1 [Homo sapiens]
4854	8089	168	637	2.03	8.43	2.05405	Up	5.0517e-75	8.51997e-74	NOTCH3	2	K02599|1|0.0|4528|hsa:4854|Notch	GO:0031224//intrinsic component of membrane;GO:0044432;GO:0031981//nuclear lumen;GO:0044431//Golgi apparatus part	GO:0004871//signal transducer activity;GO:0046872//metal ion binding	GO:0045596//negative regulation of cell differentiation;GO:0009888//tissue development;GO:0044267//cellular protein metabolic process;GO:0007420//brain development;GO:0045165//cell fate commitment;GO:0006351//transcription, DNA-templated;GO:0007166//cell surface receptor signaling pathway	gi|134244285|ref|NP_000426.2|/0/neurogenic locus notch homolog protein 3 precursor [Homo sapiens]
1628	1826	38	144	2.07	8.58	2.05135	Up	3.59922e-18	1.7184e-17	DBP	4	K09056|1|5e-100|367|ptr:456185|albumin D box-binding protein	-	-	GO:0006355//regulation of transcription, DNA-templated	gi|31542493|ref|NP_001343.2|/4.03347e-99/D site-binding protein [Homo sapiens]
7286	3085.41	154.61	582.04	4.91	20.35	2.05123	Up	1.70049e-68	2.62148e-67	TUFT1	2	K12581|1|9e-22|74.7|nle:100584332|CCR4-NOT transcription complex subunit 7/8;K01064|4|3e-18|66.2|mcf:102130297|wingless-type MMTV integration site family, member 9	GO:0044424;GO:0044424	GO:0030021//extracellular matrix structural constituent conferring compression resistance;GO:0030021//extracellular matrix structural constituent conferring compression resistance	GO:0009887//organ morphogenesis;GO:0001503//ossification;GO:0009887//organ morphogenesis;GO:0001503//ossification	gi|187607364|ref|NP_001119809.1|/0/tuftelin isoform 2 [Homo sapiens]
3303	2445	8.55	32.86	0.35	1.45	2.05063	Up	3.30326e-05	8.22408e-05	HSPA1A	5	K03283|1|0.0|1148|rro:104678130|heat shock 70kDa protein 1/8	GO:0032991//macromolecular complex;GO:0016604//nuclear body;GO:0044444//cytoplasmic part	GO:0019899//enzyme binding;GO:0032559//adenyl ribonucleotide binding	GO:0016049//cell growth;GO:0006457//protein folding;GO:0006401//RNA catabolic process;GO:0008283//cell proliferation;GO:0043066//negative regulation of apoptotic process;GO:0006950//response to stress	gi|62089222|dbj|BAD93055.1|/0/heat shock 70kDa protein 1A variant [Homo sapiens]
1198	2015.52	405	1531	19.94	82.46	2.04803	Up	3.15202e-177	1.52769e-175	CLK3	4	K08823|1|0.0|1019|hsa:1198|CDC-like kinase [EC:2.7.12.1]	GO:0043231//intracellular membrane-bounded organelle;GO:0031410//cytoplasmic vesicle;GO:0030141//secretory granule	GO:0004672//protein kinase activity;GO:0000166//nucleotide binding;GO:0004672//protein kinase activity;GO:0032559//adenyl ribonucleotide binding	GO:0006468//protein phosphorylation;GO:0006468//protein phosphorylation	gi|194097436|ref|NP_001123500.1|/0/dual specificity protein kinase CLK3 isoform a [Homo sapiens]
645958	993	7.04	26.69	0.72	2.97	2.04439	Up	0.000306456	0.000702641	RPS18P9	1	K02964|1|2e-74|249|nle:100580186|small subunit ribosomal protein S18e	GO:0015935//small ribosomal subunit	GO:0003723//RNA binding;GO:0005198//structural molecule activity	GO:0006412//translation;GO:0019080;GO:0022613//ribonucleoprotein complex biogenesis;GO:0031016//pancreas development	gi|332245592|ref|XP_003271942.1|/1.892e-73/PREDICTED: 40S ribosomal protein S18 [Nomascus leucogenys]
57574	4466	14.4	54.93	0.32	1.32	2.04439	Up	9.4158e-08	2.77259e-07	2018-03-04	2	K10659|1|0.0|659|hsa:57574|E3 ubiquitin-protein ligase MARCH4/9/11 [EC:2.3.2.27]	GO:0012505//endomembrane system;GO:0044431//Golgi apparatus part;GO:0031224//intrinsic component of membrane	GO:0046914//transition metal ion binding;GO:0019787//ubiquitin-like protein transferase activity	-	gi|57977325|ref|NP_065865.1|/0/E3 ubiquitin-protein ligase MARCH4 precursor [Homo sapiens]
2355	4015	787	2960	19.26	79.3	2.04171	Up	0	0	FOSL2	3	K09030|1|2e-132|476|mcf:102134363|fos-like antigen 2	GO:0031981//nuclear lumen	GO:0001071//nucleic acid binding transcription factor activity;GO:0003677//DNA binding;GO:0005515//protein binding	GO:0006355//regulation of transcription, DNA-templated;GO:0008284//positive regulation of cell proliferation	gi|4885245|ref|NP_005244.1|/2.02958e-131/fos-related antigen 2 [Homo sapiens]
4692	1897	4	15	0.21	0.86	2.03395	Up	0.00649742	0.0129752	NDN	2	K19482|1|4e-137|491|pon:100434596|necdin	GO:0005815//microtubule organizing center;GO:0043231//intracellular membrane-bounded organelle;GO:0043025//neuronal cell body	GO:0003676//nucleic acid binding;GO:0015631//tubulin binding	GO:0016477//cell migration;GO:0048675//axon extension;GO:0007600//sensory perception;GO:0007169//transmembrane receptor protein tyrosine kinase signaling pathway;GO:0006351//transcription, DNA-templated;GO:0008283//cell proliferation	gi|4505349|ref|NP_002478.1|/3.30113e-136/necdin [Homo sapiens]
84034	4009	67	250	1.64	6.71	2.03262	Up	5.0068e-30	3.50202e-29	EMILIN2	2	K10352|1|2e-12|77.8|ola:101163903|myosin heavy chain;K12478|5|4e-11|73.9|xma:102234691|early endosome antigen 1	GO:0031012//extracellular matrix	GO:0005201//extracellular matrix structural constituent;GO:0005488//binding	GO:0009987//cellular process	gi|60498978|ref|NP_114437.2|/0/EMILIN-2 precursor [Homo sapiens]
4897	6313	14	53	0.22	0.9	2.03242	Up	1.58166e-07	4.59604e-07	NRCAM	1	K06756|1|0.0|2299|ptr:463658|neuronal cell adhesion molecule	GO:0043005//neuron projection;GO:0016021//integral component of membrane;GO:0009986//cell surface;GO:0043005//neuron projection;GO:0016021//integral component of membrane;GO:0009986//cell surface	GO:0008092//cytoskeletal protein binding;GO:0008092//cytoskeletal protein binding	GO:0016477//cell migration;GO:0045161//neuronal ion channel clustering;GO:0001558//regulation of cell growth;GO:0006935//chemotaxis;GO:0045597//positive regulation of cell differentiation;GO:0007155//cell adhesion;GO:0007409//axonogenesis;GO:0033036;GO:0050877//neurological system process;GO:0016477//cell migration;GO:0045161//neuronal ion channel clustering;GO:0001558//regulation of cell growth;…	gi|302191647|ref|NP_001180511.1|/0/neuronal cell adhesion molecule isoform D precursor [Homo sapiens]
22901	2614	3	11	0.11	0.45	2.03242	Up	0.0223514	0.0414363	ARSG	4	K12381|1|0.0|1093|hsa:22901|arylsulfatase G [EC:3.1.6.-]	GO:0044421;GO:0000323//lytic vacuole;GO:0044421;GO:0000323//lytic vacuole	GO:0008484//sulfuric ester hydrolase activity;GO:0043169//cation binding;GO:0008484//sulfuric ester hydrolase activity;GO:0043169//cation binding	GO:0044237//cellular metabolic process;GO:0044237//cellular metabolic process	gi|45430057|ref|NP_055775.2|/0/arylsulfatase G [Homo sapiens]
79156	1774	54	202	3.03	12.39	2.03179	Up	1.29952e-24	7.72191e-24	PLEKHF1	4	K05724|1|9e-21|104|hgl:101708057|FYVE, RhoGEF and PH domain containing 5/6	GO:0044444//cytoplasmic part;GO:0031981//nuclear lumen	GO:0046872//metal ion binding	-	gi|332251900|ref|XP_003275087.1|/5.95123e-124/PREDICTED: pleckstrin homology domain-containing family F member 1 isoform X1 [Nomascus leucogenys]
389549	2190	5	19	0.23	0.94	2.03103	Up	0.00193933	0.0041188	FEZF1	2	K09228|1|5e-48|195|pon:100433721|KRAB domain-containing zinc finger protein	GO:0043231//intracellular membrane-bounded organelle;GO:0043231//intracellular membrane-bounded organelle	GO:0046914//transition metal ion binding;GO:0003676//nucleic acid binding;GO:0046914//transition metal ion binding;GO:0003676//nucleic acid binding	GO:0048731//system development;GO:0010467//gene expression;GO:0048869//cellular developmental process;GO:0048731//system development;GO:0010467//gene expression;GO:0048869//cellular developmental process	gi|237681196|ref|NP_001153736.1|/0/fez family zinc finger protein 1 isoform 2 [Homo sapiens]
140606	739	186	694	25.78	105.3	2.03018	Up	2.11996e-80	3.87508e-79	SELM	2	-	GO:0044444//cytoplasmic part;GO:0031981//nuclear lumen	-	-	gi|17975597|ref|NP_536355.1|/9.51005e-63/selenoprotein M precursor [Homo sapiens]
203259	3640.84	484	1798	13.03	53.17	2.02878	Up	1.74958e-204	1.04609e-202	FAM219A	1	-	-	-	-	gi|296531322|ref|NP_001171869.1|/1.44178e-75/protein FAM219A isoform 1 [Homo sapiens]
9388	4051.07	10	38.57	0.25	1.02	2.02857	Up	9.30958e-06	2.41425e-05	LIPG	1	K01046|1|0.0|1048|hsa:9388|triacylglycerol lipase [EC:3.1.1.3]	GO:0044421	GO:0016298//lipase activity;GO:0005539//glycosaminoglycan binding	GO:0006644//phospholipid metabolic process;GO:0055092//sterol homeostasis;GO:0031323//regulation of cellular metabolic process;GO:0031667//response to nutrient levels;GO:0030301//cholesterol transport;GO:0034369//plasma lipoprotein particle remodeling;GO:0010982	gi|5174497|ref|NP_006024.1|/0/endothelial lipase isoform 1 precursor [Homo sapiens]
85480	2411	32	119	1.31	5.34	2.02727	Up	4.99758e-15	2.08973e-14	TSLP	1	K05436|1|3e-81|306|pps:100971967|thymic stromal lymphopoietin	GO:0044421;GO:0044421;GO:0044421	GO:0005102//receptor binding;GO:0005102//receptor binding;GO:0005102//receptor binding	-	gi|14719428|ref|NP_149024.1|/4.27399e-38/thymic stromal lymphopoietin isoform 1 precursor [Homo sapiens]
231	1485.15	10374	38635	697.72	2842.7	2.02654	Up	0	0	AKR1B1	1	K00011|1|1e-130|469|hsa:231|aldehyde reductase [EC:1.1.1.21]	GO:0044421;GO:0044444//cytoplasmic part;GO:0031981//nuclear lumen;GO:0044421;GO:0044444//cytoplasmic part;GO:0031981//nuclear lumen;GO:0044421;GO:0044444//cytoplasmic part;GO:0031981//nuclear lumen	GO:0005488//binding;GO:0004033//aldo-keto reductase (NADP) activity;GO:0005488//binding;GO:0004033//aldo-keto reductase (NADP) activity;GO:0005488//binding;GO:0004033//aldo-keto reductase (NADP) activity	GO:0006694//steroid biosynthetic process;GO:0050896//response to stimulus;GO:0006694//steroid biosynthetic process;GO:0050896//response to stimulus;GO:0006694//steroid biosynthetic process;GO:0050896//response to stimulus	gi|62089178|dbj|BAD93033.1|/4.69353e-139/aldo-keto reductase family 1, member B1 variant [Homo sapiens]
5080	2435.76	95	331	3.62	14.71	2.02274	Up	7.86688e-37	6.62523e-36	PAX6	1	K08031|1|0.0|746|shr:100914594|paired box protein 6	GO:0031981//nuclear lumen;GO:0043234//protein complex;GO:0000785//chromatin;GO:0031981//nuclear lumen;GO:0043234//protein complex;GO:0000785//chromatin;GO:0031981//nuclear lumen;GO:0043234//protein complex;GO:0000785//chromatin;GO:0031981//nuclear lumen;GO:0043234//protein complex;GO:0000785//chromatin;GO:0031981//nuclear lumen;GO:0043234//protein complex;GO:0000785//chromatin;GO:0031981//nuclear…	GO:0003700//transcription factor activity, sequence-specific DNA binding;GO:0019787//ubiquitin-like protein transferase activity;GO:0043566//structure-specific DNA binding;GO:0000977//RNA polymerase II regulatory region sequence-specific DNA binding;GO:0046332//SMAD binding;GO:0003700//transcription factor activity, sequence-specific DNA binding;GO:0019787//ubiquitin-like protein transferase acti…	GO:0050767//regulation of neurogenesis;GO:0007405//neuroblast proliferation;GO:0001754//eye photoreceptor cell differentiation;GO:0021877//forebrain neuron fate commitment;GO:0001708//cell fate specification;GO:0016477//cell migration;GO:0021537//telencephalon development;GO:0021536//diencephalon development;GO:0009798//axis specification;GO:0050953//sensory perception of light stimulus;GO:003244…	gi|119588642|gb|EAW68236.1|/0/paired box gene 6 (aniridia, keratitis), isoform CRA_c [Homo sapiens]
1850	4491	45	166	0.98	3.97	2.01829	Up	3.00118e-20	1.53727e-19	DUSP8	2	K04459|1|0.0|955|mcc:720960|dual specificity MAP kinase phosphatase [EC:3.1.3.16 3.1.3.48]	GO:0043231//intracellular membrane-bounded organelle	GO:0008138//protein tyrosine/serine/threonine phosphatase activity	GO:0000165//MAPK cascade;GO:0006464//cellular protein modification process	gi|795559027|ref|XP_011719645.1|/0/PREDICTED: dual specificity protein phosphatase 8 [Macaca nemestrina]
4241	2908.25	51	183	1.68	6.79	2.01495	Up	1.24178e-21	6.72122e-21	MELTF	3	K06569|1|1e-160|568|ggo:101131792|melanoma-associated antigen p97	GO:0016021//integral component of membrane;GO:0016021//integral component of membrane	GO:0005506//iron ion binding;GO:0005506//iron ion binding	GO:0000041//transition metal ion transport;GO:0006875//cellular metal ion homeostasis;GO:0000041//transition metal ion transport;GO:0006875//cellular metal ion homeostasis	gi|16163666|ref|NP_201573.1|/6.75273e-162/melanotransferrin isoform 2 precursor [Homo sapiens]
114907	6779.29	206	759	2.97	12	2.0145	Up	9.43598e-87	1.87673e-85	FBXO32	3	K10305|1|0.0|733|pps:100983214|F-box protein 25/32	-	-	-	gi|635050006|ref|XP_007999672.1|/0/PREDICTED: F-box only protein 32 [Chlorocebus sabaeus]
4071	1712	1921	7081	111.64	450.47	2.01258	Up	0	0	TM4SF1	2	-	GO:0016021//integral component of membrane	-	-	gi|795208573|ref|XP_011940895.1|/5.80081e-125/PREDICTED: transmembrane 4 L6 family member 1 isoform X2 [Cercocebus atys]
101929124	3355	4	14.9	0.12	0.48	2	Up	0.0110568	0.02149	LOC101929124	1	K20358|1|8e-22|108|rro:104665856|golgin subfamily A member 2;K04257|5|3e-21|107|ssc:100514214|olfactory receptor	-	-	-	gi|30269261|gb|AAP29638.1|/1.54139e-34/gag protein [Homo sapiens]
1286	10341	7	27	0.07	0.28	2	Up	0.000181054	0.000423777	COL4A4	4	K06237|1|0.0|861|hsa:1286|collagen, type IV, alpha	GO:0005604//basement membrane	-	-	gi|767916539|ref|XP_011508859.1|/0/PREDICTED: collagen alpha-4(IV) chain isoform X2 [Homo sapiens]
57146	2047.08	200.8	730.28	9.69	38.72	1.99851	Up	8.83702e-83	1.66446e-81	TMEM159	1	K12581|1|7e-24|84.3|nle:100584332|CCR4-NOT transcription complex subunit 7/8;K17985|4|2e-20|64.7|hsa:55626|activating molecule in BECN1-regulated autophagy protein 1	GO:0031224//intrinsic component of membrane;GO:0031224//intrinsic component of membrane;GO:0031224//intrinsic component of membrane;GO:0031224//intrinsic component of membrane;GO:0031224//intrinsic component of membrane	-	-	gi|795367612|ref|XP_011787281.1|/3.01769e-34/PREDICTED: promethin isoform X2 [Colobus angolensis palliatus]
63035	7349	92	337	1.23	4.91	1.99706	Up	2.92436e-39	2.59728e-38	BCORL1	4	K10683|1|1e-15|89.7|cin:100185678|BRCA1-associated RING domain protein 1	-	-	-	gi|578838739|ref|XP_006724842.1|/0/PREDICTED: BCL-6 corepressor-like protein 1 isoform X2 [Homo sapiens]
8339	445	3	11	0.72	2.87	1.99498	Up	0.0223514	0.0414203	HIST1H2BG	3	K11252|1|1e-44|180|cge:100761268|histone H2B	GO:0043231//intracellular membrane-bounded organelle	GO:0003676//nucleic acid binding	GO:0034728//nucleosome organization	gi|344238174|gb|EGV94277.1|/9.02093e-44/Histone H2B type 1 [Cricetulus griseus]
9245	2240	14	51	0.62	2.47	1.99417	Up	4.4153e-07	1.24861e-06	GCNT3	2	K09662|1|0.0|913|hsa:9245|N-acetylglucosaminyltransferase 3, mucin type [EC:2.4.1.-]	GO:0012505//endomembrane system;GO:0043231//intracellular membrane-bounded organelle;GO:0031224//intrinsic component of membrane	GO:0008375//acetylglucosaminyltransferase activity	GO:0006486//protein glycosylation	gi|4758422|ref|NP_004742.1|/0/beta-1,3-galactosyl-O-glycosyl-glycoprotein beta-1,6-N-acetylglucosaminyltransferase 3 [Homo sapiens]
8535	2655	491	1785	18.26	72.66	1.99247	Up	6.1051e-199	3.48736e-197	CBX4	2	K11452|1|0.0|838|ptr:744720|chromobox protein 4	GO:0031981//nuclear lumen;GO:0043232	GO:0003712//transcription cofactor activity;GO:0005515//protein binding	GO:0006325//chromatin organization;GO:0043066//negative regulation of apoptotic process	gi|55770830|ref|NP_003646.2|/0/E3 SUMO-protein ligase CBX4 [Homo sapiens]
56901	1275	3	11	0.24	0.95	1.98489	Up	0.0223514	0.0414403	NDUFA4L2	3	K03948|1|4e-62|241|pps:100987609|NADH dehydrogenase (ubiquinone) 1 alpha subcomplex subunit 4	-	-	-	gi|530400588|ref|XP_005269090.1|/4.4099e-64/PREDICTED: NADH dehydrogenase [ubiquinone] 1 alpha subcomplex subunit 4-like 2 isoform X2 [Homo sapiens]
9311	2146	5	18	0.23	0.91	1.98423	Up	0.00329234	0.00681439	ASIC3	1	K04830|1|0.0|602|aml:100483736|acid-sensing ion channel 3	GO:0016021//integral component of membrane;GO:0044424;GO:0016021//integral component of membrane;GO:0044424;GO:0016021//integral component of membrane;GO:0044424;GO:0016021//integral component of membrane;GO:0044424	GO:0005272//sodium channel activity;GO:0005272//sodium channel activity;GO:0005272//sodium channel activity;GO:0005272//sodium channel activity	GO:0050877//neurological system process;GO:0030001//metal ion transport;GO:0023052//signaling;GO:0050877//neurological system process;GO:0030001//metal ion transport;GO:0023052//signaling;GO:0050877//neurological system process;GO:0030001//metal ion transport;GO:0023052//signaling;GO:0050877//neurological system process;GO:0030001//metal ion transport;GO:0023052//signaling	gi|9998948|ref|NP_064718.1|/0/acid-sensing ion channel 3 isoform c [Homo sapiens]
8605	2541	11	40	0.43	1.7	1.98313	Up	8.25438e-06	2.15078e-05	PLA2G4C	1	K16342|1|0.0|994|hsa:8605|cytosolic phospholipase A2 [EC:3.1.1.4]	GO:0044444//cytoplasmic part;GO:0044444//cytoplasmic part	GO:0004623//phospholipase A2 activity;GO:0008289//lipid binding;GO:0004623//phospholipase A2 activity;GO:0008289//lipid binding	GO:0000038//very long-chain fatty acid metabolic process;GO:0006952//defense response;GO:0022414//reproductive process;GO:0007165//signal transduction;GO:0006650//glycerophospholipid metabolic process;GO:0000038//very long-chain fatty acid metabolic process;GO:0006952//defense response;GO:0022414//reproductive process;GO:0007165//signal transduction;GO:0006650//glycerophospholipid metabolic proce…	gi|226693354|ref|NP_003697.2|/0/cytosolic phospholipase A2 gamma isoform 1 precursor [Homo sapiens]
3383	3249	117.2	422.82	3.55	14.03	1.98262	Up	4.70864e-48	5.02072e-47	ICAM1	2	K06490|1|0.0|958|hsa:3383|intercellular adhesion molecule 1	GO:0009986//cell surface;GO:0044459;GO:0016021//integral component of membrane;GO:0044421	GO:0005102//receptor binding;GO:0004872//receptor activity	GO:0002687//positive regulation of leukocyte migration;GO:0070555//response to interleukin-1;GO:0019229//regulation of vasoconstriction;GO:0002286//T cell activation involved in immune response;GO:0051091//positive regulation of sequence-specific DNA binding transcription factor activity;GO:0016337//single organismal cell-cell adhesion;GO:0001678//cellular glucose homeostasis;GO:0031667//response…	gi|167466198|ref|NP_000192.2|/0/intercellular adhesion molecule 1 precursor [Homo sapiens]
2512	889	5715	20619	652.77	2578.03	1.98162	Up	0	0	FTL	3	K13625|1|7e-123|442|nle:100592338|ferritin light chain	GO:0044444//cytoplasmic part	GO:0005506//iron ion binding;GO:0005515//protein binding;GO:0003824//catalytic activity	GO:0048193//Golgi vesicle transport;GO:0008152//metabolic process;GO:0000041//transition metal ion transport;GO:0006875//cellular metal ion homeostasis	gi|33096741|emb|CAE11873.1|/6.37427e-129/hypothetical protein [Homo sapiens]
1408	4150	82	301	1.98	7.8	1.97797	Up	2.63014e-35	2.13628e-34	CRY2	3	K02295|1|0.0|1137|hsa:1408|cryptochrome	GO:0043231//intracellular membrane-bounded organelle;GO:0043231//intracellular membrane-bounded organelle	GO:0004872//receptor activity;GO:0005488//binding;GO:0016830//carbon-carbon lyase activity;GO:0004872//receptor activity;GO:0005488//binding;GO:0016830//carbon-carbon lyase activity	GO:0006259//DNA metabolic process;GO:0006464//cellular protein modification process;GO:0006605//protein targeting;GO:0048511//rhythmic process;GO:0006259//DNA metabolic process;GO:0006464//cellular protein modification process;GO:0006605//protein targeting;GO:0048511//rhythmic process	gi|3327130|dbj|BAA31633.1|/0/KIAA0658 protein [Homo sapiens]
100534592	838	36.45	130.94	4.43	17.41	1.97454	Up	7.02718e-16	3.04935e-15	URGCP-MRPS24	1	K17403|1|3e-88|327|hsa:64951|small subunit ribosomal protein S24	GO:0000314//organellar small ribosomal subunit;GO:0000315//organellar large ribosomal subunit;GO:0043231//intracellular membrane-bounded organelle	GO:0005488//binding;GO:0005198//structural molecule activity	GO:0010467//gene expression	gi|119614578|gb|EAW94172.1|/8.3729e-88/mitochondrial ribosomal protein S24, isoform CRA_a, partial [Homo sapiens]
51733	2167	3	11	0.14	0.55	1.974	Up	0.0223514	0.0414283	UPB1	2	K01431|1|0.0|789|pps:100970346|beta-ureidopropionase [EC:3.5.1.6]	GO:0044444//cytoplasmic part	GO:0016811//hydrolase activity, acting on carbon-nitrogen (but not peptide) bonds, in linear amides;GO:0043169//cation binding	GO:0006213//pyrimidine nucleoside metabolic process;GO:0009112	gi|145337912|gb|AAI39844.2|/0/UPB1 protein, partial [Homo sapiens]
153222	3480.29	63.28	148.2	1.17	4.59	1.97199	Up	4.5946e-11	1.61303e-10	CREBRF	2	-	-	GO:0003677//DNA binding;GO:0001071//nucleic acid binding transcription factor activity;GO:0003677//DNA binding;GO:0001071//nucleic acid binding transcription factor activity;GO:0003677//DNA binding;GO:0001071//nucleic acid binding transcription factor activity	GO:0006351//transcription, DNA-templated;GO:0006351//transcription, DNA-templated;GO:0006351//transcription, DNA-templated	gi|270309176|ref|NP_705835.2|/0/CREB3 regulatory factor isoform 1 [Homo sapiens]
2583	2300.62	54	202	2.43	9.51	1.96849	Up	1.29952e-24	7.7243e-24	B4GALNT1	1	K00725|1|0.0|991|hsa:2583|(N-Acetylneuraminyl)-galactosylglucosylceramide N-acetylgalactosaminyltransferase [EC:2.4.1.92]	GO:0031228//intrinsic component of Golgi membrane;GO:0031228//intrinsic component of Golgi membrane;GO:0031228//intrinsic component of Golgi membrane	GO:0008376//acetylgalactosaminyltransferase activity;GO:0008376//acetylgalactosaminyltransferase activity;GO:0008376//acetylgalactosaminyltransferase activity	GO:0001573//ganglioside metabolic process;GO:0048232//male gamete generation;GO:0010876//lipid localization;GO:0030258//lipid modification;GO:0001573//ganglioside metabolic process;GO:0048232//male gamete generation;GO:0010876//lipid localization;GO:0030258//lipid modification;GO:0001573//ganglioside metabolic process;GO:0048232//male gamete generation;GO:0010876//lipid localization;GO:0030258//l…	gi|4503893|ref|NP_001469.1|/0/beta-1,4 N-acetylgalactosaminyltransferase 1 isoform 1 precursor [Homo sapiens]
5364	7158	8	29	0.11	0.43	1.96683	Up	0.000159661	0.000375031	PLXNB1	2	K06821|1|0.0|3995|hsa:5364|plexin B	GO:0043235//receptor complex;GO:0016021//integral component of membrane;GO:0043235//receptor complex;GO:0016021//integral component of membrane	GO:0008047//enzyme activator activity;GO:0005102//receptor binding;GO:0004888//transmembrane signaling receptor activity;GO:0008047//enzyme activator activity;GO:0005102//receptor binding;GO:0004888//transmembrane signaling receptor activity	GO:0065008//regulation of biological quality;GO:0048870//cell motility;GO:0031346//positive regulation of cell projection organization;GO:0006935//chemotaxis;GO:0033043//regulation of organelle organization;GO:0032501//multicellular organismal process;GO:0009966//regulation of signal transduction;GO:0007166//cell surface receptor signaling pathway;GO:0065008//regulation of biological quality;GO:0…	gi|40254442|ref|NP_002664.2|/0/plexin-B1 precursor [Homo sapiens]
84630	6947	28.09	101.33	0.4	1.56	1.96347	Up	1.22315e-12	4.60854e-12	TTBK1	2	K08815|1|0.0|1919|hsa:84630|tau tubulin kinase [EC:2.7.11.26]	GO:0044459;GO:0043231//intracellular membrane-bounded organelle	GO:0004672//protein kinase activity;GO:0032559//adenyl ribonucleotide binding	GO:0006464//cellular protein modification process	gi|767940852|ref|XP_011513248.1|/0/PREDICTED: tau-tubulin kinase 1 isoform X2 [Homo sapiens]
22996	2504.97	8	27	0.3	1.17	1.96347	Up	0.000442706	0.00100211	TTC39A	3	K02741|1|8e-12|75.5|cmy:102942434|20S proteasome subunit beta 9 [EC:3.4.25.1]	-	-	-	gi|34191892|gb|AAH28374.1|/0/TTC39A protein, partial [Homo sapiens]
8878	2911.89	3333	11884	113.1	440.54	1.96167	Up	0	0	SQSTM1	1	K14381|1|0.0|771|hsa:8878|sequestosome 1	GO:0031981//nuclear lumen;GO:0005768//endosome;GO:0031981//nuclear lumen;GO:0005768//endosome;GO:0031981//nuclear lumen;GO:0005768//endosome	GO:0032182//ubiquitin-like protein binding;GO:0046914//transition metal ion binding;GO:0005102//receptor binding;GO:0019901//protein kinase binding;GO:0019904//protein domain specific binding;GO:0032182//ubiquitin-like protein binding;GO:0046914//transition metal ion binding;GO:0005102//receptor binding;GO:0019901//protein kinase binding;GO:0019904//protein domain specific binding;GO:0032182//ubi…	GO:0033036;GO:0006357//regulation of transcription from RNA polymerase II promoter;GO:0007169//transmembrane receptor protein tyrosine kinase signaling pathway;GO:0016192//vesicle-mediated transport;GO:0007249//I-kappaB kinase/NF-kappaB signaling;GO:0048869//cellular developmental process;GO:0006914//autophagy;GO:0019941//modification-dependent protein catabolic process;GO:0043066//negative regul…	gi|4505571|ref|NP_003891.1|/0/sequestosome-1 isoform 1 [Homo sapiens]
56940	2259.38	26	60	0.74	2.88	1.96047	Up	3.82722e-05	9.46962e-05	DUSP22	1	K14165|1|5e-78|295|rro:104670837|atypical dual specificity phosphatase [EC:3.1.3.16 3.1.3.48]	GO:0043231//intracellular membrane-bounded organelle;GO:0043231//intracellular membrane-bounded organelle	GO:0004721//phosphoprotein phosphatase activity;GO:0005488//binding;GO:0004721//phosphoprotein phosphatase activity	GO:0012501//programmed cell death;GO:0043410//positive regulation of MAPK cascade;GO:0032501//multicellular organismal process;GO:0008283//cell proliferation;GO:0007178//transmembrane receptor protein serine/threonine kinase signaling pathway;GO:0006464//cellular protein modification process;GO:0043410//positive regulation of MAPK cascade;GO:0006470//protein dephosphorylation;GO:0008283//cell pro…	gi|557440816|ref|NP_001273484.1|/2.08019e-116/dual specificity protein phosphatase 22 isoform a [Homo sapiens]
29948	1958	76	270	3.85	14.98	1.96011	Up	6.74188e-31	4.84814e-30	OSGIN1	2	-	-	GO:0005102//receptor binding	GO:0032501//multicellular organismal process;GO:0016049//cell growth;GO:0050789;GO:0048869//cellular developmental process	gi|119615918|gb|EAW95512.1|/0/pregnancy-induced growth inhibitor, isoform CRA_b [Homo sapiens]
51296	2090.77	27	98	1.31	5.08	1.95526	Up	2.27568e-12	8.46292e-12	SLC15A3	1	K14638|1|9e-177|622|hsa:51296|solute carrier family 15 (peptide/histidine transporter), member 3/4	GO:0005764//lysosome;GO:0031224//intrinsic component of membrane;GO:0005764//lysosome;GO:0031224//intrinsic component of membrane	GO:0015295//solute:proton symporter activity;GO:0015295//solute:proton symporter activity	GO:0015833//peptide transport;GO:0015833//peptide transport	gi|119594321|gb|EAW73915.1|/0/solute carrier family 15, member 3, isoform CRA_a [Homo sapiens]
54328	4265	82.47	292	1.9	7.36	1.95371	Up	2.33424e-33	1.79563e-32	GPR173	5	K04300|1|0.0|771|myd:102774634|super conserved receptor expressed in brain 3	GO:0044424;GO:0031224//intrinsic component of membrane	GO:0004888//transmembrane signaling receptor activity	GO:0007166//cell surface receptor signaling pathway	gi|9507143|ref|NP_061842.1|/0/probable G-protein coupled receptor 173 [Homo sapiens]
3913	5817	621	2197	10.46	40.51	1.9534	Up	4.67378e-238	3.43693e-236	LAMB2	3	K06243|1|0.0|3535|hsa:3913|laminin, beta 2	GO:0043256//laminin complex	-	-	gi|119703755|ref|NP_002283.3|/0/laminin subunit beta-2 precursor [Homo sapiens]
6307	2206.53	683.66	2376.41	30.2	116.73	1.95055	Up	4.905e-253	3.90629e-251	MSMO1	2	K07750|1|3e-123|444|pon:100173838|methylsterol monooxygenase [EC:1.14.13.72]	GO:0031090//organelle membrane;GO:0043231//intracellular membrane-bounded organelle;GO:0031224//intrinsic component of membrane;GO:0031090//organelle membrane;GO:0043231//intracellular membrane-bounded organelle;GO:0031224//intrinsic component of membrane	GO:0016709//oxidoreductase activity, acting on paired donors, with incorporation or reduction of molecular oxygen, NAD(P)H as one donor, and incorporation of one atom of oxygen;GO:0046914//transition metal ion binding;GO:0016709//oxidoreductase activity, acting on paired donors, with incorporation or reduction of molecular oxygen, NAD(P)H as one donor, and incorporation of one atom of oxygen;GO:0…	GO:0006694//steroid biosynthetic process;GO:0008203//cholesterol metabolic process;GO:0006631//fatty acid metabolic process;GO:0006694//steroid biosynthetic process;GO:0008203//cholesterol metabolic process;GO:0006631//fatty acid metabolic process	gi|5803157|ref|NP_006736.1|/2.20794e-174/methylsterol monooxygenase 1 isoform 1 [Homo sapiens]
2323	1089.18	16	56	1.47	5.67	1.94753	Up	2.05882e-07	5.94478e-07	FLT3LG	1	K05454|1|2e-109|320|ptr:100610021|fms-related tyrosine kinase 3 ligand	GO:0031224//intrinsic component of membrane;GO:0044421;GO:0031224//intrinsic component of membrane;GO:0044421;GO:0031224//intrinsic component of membrane;GO:0044421;GO:0031224//intrinsic component of membrane;GO:0044421;GO:0031224//intrinsic component of membrane;GO:0044421	GO:0005102//receptor binding;GO:0005102//receptor binding;GO:0005102//receptor binding;GO:0005102//receptor binding;GO:0005102//receptor binding	GO:0023052//signaling;GO:0008283//cell proliferation;GO:0023052//signaling;GO:0008283//cell proliferation;GO:0023052//signaling;GO:0008283//cell proliferation;GO:0023052//signaling;GO:0008283//cell proliferation;GO:0023052//signaling;GO:0008283//cell proliferation	gi|635040424|ref|XP_007995738.1|/3.60391e-103/PREDICTED: fms-related tyrosine kinase 3 ligand isoform X1 [Chlorocebus sabaeus]
57162	3780	24	84	0.62	2.39	1.94667	Up	1.80461e-10	6.1531e-10	PELI1	3	K11964|1|0.0|879|fch:102045967|pellino [EC:2.3.2.27]	-	-	-	gi|537273922|gb|ERE92513.1|/0/putative E3 ubiquitin-protein ligase pellino-like protein [Cricetulus griseus]
25822	2466.27	308	1085	12.35	47.6	1.94645	Up	4.65122e-118	1.37977e-116	DNAJB5	2	K09511|1|0.0|685|cfr:102524196|DnaJ homolog subfamily B member 5	-	-	-	gi|410042566|ref|XP_001164685.3|/0/PREDICTED: dnaJ homolog subfamily B member 5 isoform X2 [Pan troglodytes]
55359	3022	4	14	0.13	0.5	1.94342	Up	0.0110568	0.0214857	STYK1	2	K17510|1|0.0|800|hsa:55359|tyrosine-protein kinase STYK1 [EC:2.7.10.2]	GO:0031224//intrinsic component of membrane	GO:0004713//protein tyrosine kinase activity;GO:0032559//adenyl ribonucleotide binding	GO:0006464//cellular protein modification process	gi|222352145|ref|NP_060893.2|/0/tyrosine-protein kinase STYK1 [Homo sapiens]
9518	1417	118	413	8.32	31.89	1.93845	Up	9.57954e-46	9.77979e-45	GDF15	3	K05504|1|7e-167|589|hsa:9518|growth differentiation factor 15	GO:0044421	GO:0005102//receptor binding	GO:0007154//cell communication;GO:0007178//transmembrane receptor protein serine/threonine kinase signaling pathway	gi|153792495|ref|NP_004855.2|/6.05486e-166/growth/differentiation factor 15 preproprotein [Homo sapiens]
283551	1879.85	63.23	120.54	1.82	6.97	1.93722	Up	1.18591e-06	3.26324e-06	LINC01588	1	-	-	-	-	gi|686745271|ref|XP_009247352.1|/2.36781e-48/PREDICTED: LOW QUALITY PROTEIN: uncharacterized protein C14orf182 homolog [Pongo abelii]
55653	1318.16	34.07	118.81	2.58	9.88	1.93714	Up	4.79798e-14	1.93015e-13	BCAS4	3	K08366|1|2e-108|394|pps:100976777|biogenesis of lysosome-related organelles complex 1 subunit 4	GO:0044424	-	-	gi|58294158|ref|NP_001010974.1|/1.73577e-80/breast carcinoma-amplified sequence 4 isoform c [Homo sapiens]
594839	133	4	14	4.04	15.46	1.93611	Up	0.0110568	0.0214944	SNORA33	1	-	-	-	-	-
3725	3338	2508	8767	73.97	283.04	1.93599	Up	0	0	JUN	3	K04448|1|1e-132|476|pps:100980908|transcription factor AP-1	GO:0031981//nuclear lumen;GO:0043234//protein complex;GO:0000785//chromatin;GO:0044444//cytoplasmic part	GO:0003712//transcription cofactor activity;GO:0043566//structure-specific DNA binding;GO:0042802//identical protein binding;GO:0043565//sequence-specific DNA binding;GO:0046983//protein dimerization activity;GO:0000981//RNA polymerase II transcription factor activity, sequence-specific DNA binding;GO:0046332//SMAD binding	GO:0001935//endothelial cell proliferation;GO:0007178//transmembrane receptor protein serine/threonine kinase signaling pathway;GO:0008284//positive regulation of cell proliferation;GO:0009628//response to abiotic stimulus;GO:0043065//positive regulation of apoptotic process;GO:0042391//regulation of membrane potential;GO:0051100//negative regulation of binding;GO:0001933//negative regulation of …	gi|49456409|emb|CAG46525.1|/1.26782e-131/JUN [Homo sapiens]
26585	4102.07	1007	3478	23.84	91.19	1.93549	Up	0	0	GREM1	6	K01645|1|6e-11|73.2|cge:100764648|cerberus 1;K19558|3|5e-10|70.1|spu:105437446|neuroblastoma suppressor of tumorigenicity 1	GO:0044464;GO:0044421;GO:0005576//extracellular region;GO:0044464;GO:0044421	GO:0005102//receptor binding	GO:0001837//epithelial to mesenchymal transition;GO:0002686//negative regulation of leukocyte migration;GO:0012501//programmed cell death;GO:0051091//positive regulation of sequence-specific DNA binding transcription factor activity;GO:0035108//limb morphogenesis;GO:0007154//cell communication;GO:0003002//regionalization;GO:0042345//regulation of NF-kappaB import into nucleus;GO:0048754//branchin…	gi|397466526|ref|XP_003805004.1|/2.42936e-103/PREDICTED: gremlin-1 [Pan paniscus]
9788	5041.15	476	1658	9.24	35.31	1.93411	Up	2.10906e-177	1.02479e-175	MTSS1	5	K20128|1|0.0|1269|hsa:9788|metastasis suppressor protein 1	GO:0005856//cytoskeleton;GO:0016023//cytoplasmic, membrane-bounded vesicle;GO:0031252//cell leading edge	GO:0030674//protein binding, bridging;GO:0019904//protein domain specific binding;GO:0003779//actin binding	GO:0030035//microspike assembly;GO:0007010//cytoskeleton organization;GO:0007167//enzyme linked receptor protein signaling pathway	gi|545479030|ref|NP_001269900.1|/0/metastasis suppressor protein 1 isoform 1 [Homo sapiens]
57731	8705	10	34	0.11	0.42	1.93289	Up	7.20056e-05	0.000174144	SPTBN4	2	K06115|1|0.0|4065|hsa:57731|spectrin beta	GO:0034399//nuclear periphery;GO:0016604//nuclear body;GO:0030864//cortical actin cytoskeleton;GO:0034399//nuclear periphery;GO:0016604//nuclear body;GO:0030864//cortical actin cytoskeleton	GO:0008092//cytoskeletal protein binding;GO:0005198//structural molecule activity;GO:0008092//cytoskeletal protein binding	GO:0006810//transport;GO:0030835//negative regulation of actin filament depolymerization;GO:0006935//chemotaxis	gi|119577379|gb|EAW56975.1|/0/spectrin, beta, non-erythrocytic 4, isoform CRA_c [Homo sapiens]
971	1548	4	14	0.26	0.99	1.92892	Up	0.0110568	0.0214878	CD72	2	K06504|1|0.0|668|hsa:971|CD72 antigen	GO:0016021//integral component of membrane	GO:0004872//receptor activity;GO:0030246//carbohydrate binding;GO:0005515//protein binding	GO:0006935//chemotaxis;GO:0009987//cellular process	gi|4502683|ref|NP_001773.1|/0/B-cell differentiation antigen CD72 [Homo sapiens]
23562	1247	14	38	0.88	3.35	1.92859	Up	0.00022925	0.0005314	CLDN14	1	K06087|1|1e-103|379|pon:100455254|claudin	GO:0043296//apical junction complex;GO:0043231//intracellular membrane-bounded organelle;GO:0031224//intrinsic component of membrane;GO:0043296//apical junction complex;GO:0043231//intracellular membrane-bounded organelle;GO:0031224//intrinsic component of membrane;GO:0043296//apical junction complex;GO:0043231//intracellular membrane-bounded organelle;GO:0031224//intrinsic component of membrane;…	GO:0005515//protein binding;GO:0005515//protein binding;GO:0005515//protein binding;GO:0005515//protein binding;GO:0005515//protein binding	GO:0065003;GO:0016337//single organismal cell-cell adhesion;GO:0007043//cell-cell junction assembly;GO:0065003;GO:0016337//single organismal cell-cell adhesion;GO:0007043//cell-cell junction assembly;GO:0065003;GO:0016337//single organismal cell-cell adhesion;GO:0007043//cell-cell junction assembly;GO:0065003;GO:0016337//single organismal cell-cell adhesion;GO:0007043//cell-cell junction assembly…	gi|675755074|ref|XP_008984897.1|/8.30453e-110/PREDICTED: claudin-14 isoform X1 [Callithrix jacchus]
6098	7368	4	13	0.05	0.19	1.926	Up	0.0186044	0.0349832	ROS1	2	K05088|1|0.0|4732|hsa:6098|proto-oncogene tyrosine-protein kinase ROS [EC:2.7.10.1]	GO:0005887//integral component of plasma membrane	GO:0004871//signal transducer activity;GO:0004713//protein tyrosine kinase activity;GO:0032559//adenyl ribonucleotide binding	GO:0007167//enzyme linked receptor protein signaling pathway;GO:0048232//male gamete generation;GO:0010467//gene expression;GO:0006817//phosphate ion transport;GO:0006464//cellular protein modification process	gi|19924165|ref|NP_002935.2|/0/proto-oncogene tyrosine-protein kinase ROS precursor [Homo sapiens]
653808	1806	3.5	11.94	0.19	0.72	1.922	Up	0.0223514	0.0414243	ZG16	3	K09625|1|2e-10|70.5|chx:102189536|testisin [EC:3.4.21.-];K12581|2|5e-08|42.0|nle:100584332|CCR4-NOT transcription complex subunit 7/8	GO:0031983//vesicle lumen;GO:0030667//secretory granule membrane;GO:0044431//Golgi apparatus part;GO:0031012//extracellular matrix	GO:0030246//carbohydrate binding	GO:0006810//transport	gi|327412340|ref|NP_689551.2|/3.06256e-75/zymogen granule membrane protein 16 precursor [Homo sapiens]
100144602	1198	9	31	0.75	2.84	1.92093	Up	0.000138431	0.000326882	EPHA5-AS1	1	-	-	-	-	gi|17389354|gb|AAH17721.1|/7.17968e-13/LOC100144602 protein [Homo sapiens]
10420	3093	18	65	0.6	2.27	1.91966	Up	1.28752e-08	3.97672e-08	TESK2	2	K08842|1|0.0|1135|hsa:10420|testis-specific kinase 2 [EC:2.7.12.1]	GO:0031981//nuclear lumen;GO:0031981//nuclear lumen	GO:0043169//cation binding;GO:0004672//protein kinase activity;GO:0032559//adenyl ribonucleotide binding;GO:0043169//cation binding;GO:0004672//protein kinase activity;GO:0032559//adenyl ribonucleotide binding	GO:0007010//cytoskeleton organization;GO:0007044//cell-substrate junction assembly;GO:0048232//male gamete generation;GO:0006464//cellular protein modification process;GO:0007010//cytoskeleton organization;GO:0007044//cell-substrate junction assembly;GO:0048232//male gamete generation;GO:0006464//cellular protein modification process	gi|110349799|ref|NP_009101.2|/0/dual specificity testis-specific protein kinase 2 [Homo sapiens]
25890	4488	24	82	0.52	1.96	1.91427	Up	4.84972e-10	1.61655e-09	ABI3BP	3	K10955|1|2e-08|64.7|fab:101821326|intestinal mucin-2;K00907|2|3e-07|61.2|myb:102259949|myosin-light-chain kinase [EC:2.7.11.18]	GO:0005578//proteinaceous extracellular matrix	GO:0005515//protein binding;GO:0005539//glycosaminoglycan binding	GO:0043062//extracellular structure organization;GO:0010810//regulation of cell-substrate adhesion	gi|33667044|ref|NP_056244.2|/0/target of Nesh-SH3 precursor [Homo sapiens]
26470	3349.95	498	1719	14.68	55.3	1.91343	Up	3.3485e-182	1.70472e-180	SEZ6L2	3	K10362|1|0.0|712|gfr:102036530|myosin XVIII;K17495|2|3e-58|230|pon:100456390|CUB and sushi domain-containing protein	GO:0031224//intrinsic component of membrane;GO:0031090//organelle membrane;GO:0043231//intracellular membrane-bounded organelle;GO:0031224//intrinsic component of membrane;GO:0031090//organelle membrane;GO:0043231//intracellular membrane-bounded organelle;GO:0031224//intrinsic component of membrane;GO:0031090//organelle membrane;GO:0043231//intracellular membrane-bounded organelle;GO:0031224//int…	-	-	gi|166235138|ref|NP_001107571.1|/0/seizure 6-like protein 2 isoform 3 precursor [Homo sapiens]
378938	8758	11522	39613	128.64	484.13	1.91206	Up	0	0	MALAT1	3	-	-	-	-	gi|9910794|sp|Q9UHZ2.1|MALAT_HUMAN/3.01308e-21/RecName: Full=Metastasis-associated lung adenocarcinoma transcript 1
5013	2872	6	21	0.21	0.79	1.91146	Up	0.00167861	0.00358689	OTX1	1	K09326|1|4e-64|249|nle:100604089|homeobox protein OTX1	GO:0043231//intracellular membrane-bounded organelle	GO:0005488//binding;GO:0001071//nucleic acid binding transcription factor activity	GO:0006355//regulation of transcription, DNA-templated;GO:0007420//brain development	gi|741943159|ref|XP_010808376.1|/1.01352e-78/PREDICTED: homeobox protein OTX1 isoform X2 [Bos taurus]
26059	6149	16	54	0.25	0.94	1.91073	Up	5.55938e-07	1.56019e-06	ERC2	1	K19878|1|0.0|1544|hsa:26059|ELKS/RAB6-interacting/CAST family member 2	GO:0044459;GO:0030427//site of polarized growth;GO:0043232	GO:0005488//binding	-	gi|767922917|ref|XP_011531883.1|/0/PREDICTED: ERC protein 2 isoform X2 [Homo sapiens]
80000	6052	10	34	0.16	0.6	1.90689	Up	7.20056e-05	0.000174166	GREB1L	1	-	GO:0031224//intrinsic component of membrane	-	-	gi|219282747|ref|NP_001136438.1|/0/GREB1-like protein [Homo sapiens]
54882	2829.68	362.8	540.43	5.51	20.62	1.90392	Up	2.34856e-13	9.17856e-13	ANKHD1	2	K16726|1|0.0|954|mcf:102123956|ankyrin repeat domain-containing protein 17	GO:0031981//nuclear lumen;GO:0031981//nuclear lumen;GO:0031981//nuclear lumen;GO:0031981//nuclear lumen	GO:0003676//nucleic acid binding;GO:0003676//nucleic acid binding;GO:0003676//nucleic acid binding;GO:0003676//nucleic acid binding	-	gi|308044526|ref|NP_001183959.1|/0/ankyrin repeat and KH domain-containing protein 1 isoform 4 [Homo sapiens]
729633	2692	4.15	13.86	0.15	0.56	1.90046	Up	0.0186044	0.0349867	MRS2P2	2	K16075|1|1e-94|297|ocu:100352085|magnesium transporter	GO:0019866//organelle inner membrane;GO:0031224//intrinsic component of membrane;GO:0043231//intracellular membrane-bounded organelle	-	GO:0006810//transport	gi|555943842|ref|NP_001273193.1|/3.37842e-100/magnesium transporter MRS2 homolog, mitochondrial isoform a [Homo sapiens]
6813	1899	5	17	0.26	0.97	1.89947	Up	0.00553828	0.0111597	STXBP2	2	K15300|1|0.0|1098|hsa:6813|syntaxin-binding protein 2	GO:0043234//protein complex;GO:0044459;GO:0005766;GO:0031252//cell leading edge;GO:0030141//secretory granule;GO:0043234//protein complex;GO:0044459;GO:0005766;GO:0031252//cell leading edge;GO:0030141//secretory granule;GO:0043234//protein complex;GO:0044459;GO:0005766;GO:0031252//cell leading edge;GO:0030141//secretory granule;GO:0043234//protein complex;GO:0044459;GO:0005766;GO:0031252//cell le…	GO:0019905//syntaxin binding;GO:0019905//syntaxin binding;GO:0019905//syntaxin binding;GO:0019905//syntaxin binding	GO:0002886;GO:0002283//neutrophil activation involved in immune response;GO:0006887//exocytosis;GO:0009268//response to pH;GO:0002886;GO:0002283//neutrophil activation involved in immune response;GO:0006887//exocytosis;GO:0009268//response to pH;GO:0002886;GO:0002283//neutrophil activation involved in immune response;GO:0006887//exocytosis;GO:0009268//response to pH;GO:0002886;GO:0002283//neutrop…	gi|554793388|pdb|4CCA|A/0/Chain A, Structure Of Human Munc18-2
7980	2443.29	2276	7747	92.11	343.09	1.89716	Up	0	0	TFPI2	1	K03909|1|2e-14|84.0|lcm:102363540|tissue factor pathway inhibitor	GO:0031012//extracellular matrix;GO:0031012//extracellular matrix;GO:0031012//extracellular matrix	GO:0005198//structural molecule activity;GO:0004866//endopeptidase inhibitor activity;GO:0005198//structural molecule activity;GO:0004866//endopeptidase inhibitor activity;GO:0005198//structural molecule activity;GO:0004866//endopeptidase inhibitor activity	GO:0007599//hemostasis;GO:0007599//hemostasis;GO:0007599//hemostasis	gi|795252577|ref|XP_011810462.1|/2.13481e-130/PREDICTED: tissue factor pathway inhibitor 2 isoform X2 [Colobus angolensis palliatus]
5507	2594	172	585	6.55	24.38	1.89613	Up	2.66956e-62	3.67289e-61	PPP1R3C	6	K07189|1|0.0|664|hsa:5507|protein phosphatase 1 regulatory subunit 3A/B/C/D/E	GO:0044444//cytoplasmic part	GO:0005515//protein binding;GO:0004721//phosphoprotein phosphatase activity	GO:0005980//glycogen catabolic process;GO:0005978//glycogen biosynthetic process	gi|4885559|ref|NP_005389.1|/0/protein phosphatase 1 regulatory subunit 3C [Homo sapiens]
386607	3544	9.11	30.56	0.25	0.93	1.8953	Up	0.000228656	0.000530088	ZFP91-CNTF	1	K04961|1|3e-122|442|ocu:103351584|ryanodine receptor 1;K05420|2|1e-109|400|hsa:1270|ciliary neurotrophic factor	GO:0031981//nuclear lumen	GO:0046872//metal ion binding;GO:0019787//ubiquitin-like protein transferase activity	GO:0000209//protein polyubiquitination;GO:0007249//I-kappaB kinase/NF-kappaB signaling	gi|119594221|gb|EAW73815.1|/0/hCG2042749, isoform CRA_a [Homo sapiens]
115265	2649	12	41	0.45	1.67	1.89185	Up	1.19273e-05	3.06781e-05	DDIT4L	3	K08270|1|8e-25|118|cmk:103181311|DNA-damage-inducible transcript 4	GO:0044424	-	GO:0007165//signal transduction	gi|795436235|ref|XP_011884245.1|/2.26055e-118/PREDICTED: DNA damage-inducible transcript 4-like protein [Cercocebus atys]
92840	1554	77	261	4.94	18.33	1.89162	Up	1.2972e-28	8.70833e-28	REEP6	1	K17279|1|2e-98|362|hsa:92840|receptor expression-enhancing protein 5/6	GO:0031224//intrinsic component of membrane;GO:0031224//intrinsic component of membrane	-	-	gi|355702934|gb|EHH29425.1|/1.6714e-103/hypothetical protein EGK_09851, partial [Macaca mulatta]
9935	3395	153	519	4.44	16.47	1.89121	Up	2.54932e-55	3.12247e-54	MAFB	4	K09036|1|5e-126|455|rro:104671242|transcription factor MAFB	GO:0043231//intracellular membrane-bounded organelle	GO:0003677//DNA binding;GO:0005515//protein binding	GO:0007423//sensory organ development;GO:0006355//regulation of transcription, DNA-templated;GO:0045638//negative regulation of myeloid cell differentiation;GO:0021546//rhombomere development;GO:0007389//pattern specification process	gi|724879473|ref|XP_010372973.1|/4.02855e-125/PREDICTED: transcription factor MafB [Rhinopithecus roxellana]
201176	3256.86	9	27	0.24	0.89	1.89077	Up	0.000990172	0.00216796	ARHGAP27	1	K01556|1|4e-68|263|xtr:100485536|kynureninase [EC:3.7.1.3];K20315|2|2e-27|127|cfo:105253112|Rho GTPase-activating protein 21/23	GO:0044424;GO:0044424;GO:0044424	GO:0019904//protein domain specific binding;GO:0019904//protein domain specific binding;GO:0019904//protein domain specific binding	GO:0006897//endocytosis;GO:0006897//endocytosis;GO:0006897//endocytosis	gi|533868710|ref|NP_001269219.1|/0/rho GTPase-activating protein 27 isoform d [Homo sapiens]
50651	2527	21	71	0.82	3.04	1.89038	Up	8.626e-09	2.68983e-08	SLC45A1	2	K15378|1|0.0|1324|hsa:50651|solute carrier family 45, member 1/2/4	GO:0031224//intrinsic component of membrane	GO:0015291//secondary active transmembrane transporter activity	GO:0006810//transport	gi|589826438|ref|NP_001073866.2|/0/proton-associated sugar transporter A [Homo sapiens]
7454	1844	5	17	0.27	1	1.88897	Up	0.00553828	0.0111609	WAS	2	K05747|1|5e-164|580|ggo:101154232|Wiskott-Aldrich syndrome protein	GO:0005856//cytoskeleton;GO:0044444//cytoplasmic part;GO:0012505//endomembrane system	GO:0030695//GTPase regulator activity;GO:0005515//protein binding	GO:0016192//vesicle-mediated transport;GO:0009888//tissue development;GO:0008154//actin polymerization or depolymerization;GO:0046649//lymphocyte activation;GO:0050851//antigen receptor-mediated signaling pathway;GO:0007599//hemostasis;GO:0065003;GO:0006950//response to stress	gi|426395849|ref|XP_004064172.1|/4.01096e-163/PREDICTED: wiskott-Aldrich syndrome protein-like [Gorilla gorilla gorilla]
8153	4169	55.91	188.7	1.32	4.87	1.88338	Up	3.29088e-21	1.74673e-20	RND2	4	K07858|1|4e-116|422|pps:100976879|Rho family GTPase 2	GO:0005768//endosome;GO:0001669//acrosomal vesicle	GO:0017111//nucleoside-triphosphatase activity;GO:0032561//guanyl ribonucleotide binding;GO:0005515//protein binding	GO:0035556//intracellular signal transduction;GO:0009207	gi|4885581|ref|NP_005431.1|/3.63105e-115/rho-related GTP-binding protein RhoN [Homo sapiens]
10516	2637	5	17	0.19	0.7	1.88136	Up	0.00553828	0.0111644	FBLN5	3	K17340|1|0.0|909|ggo:101130352|fibulin 5	GO:0044420//extracellular matrix component	GO:0046872//metal ion binding;GO:0005102//receptor binding	GO:0085029//extracellular matrix assembly;GO:0034613//cellular protein localization;GO:0019430//removal of superoxide radicals;GO:0031589//cell-substrate adhesion	gi|355693512|gb|EHH28115.1|/0/hypothetical protein EGK_18468, partial [Macaca mulatta]
9170	1803	5	17	0.28	1.03	1.87915	Up	0.00553828	0.0111621	LPAR2	5	K04291|1|0.0|607|ptr:455878|lysophosphatidic acid receptor 2	GO:0016023//cytoplasmic, membrane-bounded vesicle;GO:0016021//integral component of membrane	GO:0019904//protein domain specific binding;GO:0045125//bioactive lipid receptor activity	GO:0007166//cell surface receptor signaling pathway;GO:0007266//Rho protein signal transduction;GO:0010863//positive regulation of phospholipase C activity;GO:0051480//regulation of cytosolic calcium ion concentration;GO:0000165//MAPK cascade	gi|2735849|gb|AAC27728.1|/0/G protein-coupled receptor Edg-4 [Homo sapiens]
4303	3287.87	34	111	0.99	3.64	1.87844	Up	1.44365e-12	5.417e-12	FOXO4	1	K12358|1|0.0|715|hsa:4303|forkhead box protein O4	GO:0031981//nuclear lumen;GO:0043234//protein complex;GO:0044444//cytoplasmic part;GO:0031981//nuclear lumen;GO:0043234//protein complex;GO:0044444//cytoplasmic part	GO:0000981//RNA polymerase II transcription factor activity, sequence-specific DNA binding;GO:0043565//sequence-specific DNA binding;GO:0043566//structure-specific DNA binding;GO:0019900//kinase binding;GO:0000981//RNA polymerase II transcription factor activity, sequence-specific DNA binding;GO:0043565//sequence-specific DNA binding;GO:0043566//structure-specific DNA binding;GO:0019900//kinase b…	GO:0031572//G2 DNA damage checkpoint;GO:0001525//angiogenesis;GO:0000122//negative regulation of transcription from RNA polymerase II promoter;GO:0048017//inositol lipid-mediated signaling;GO:0051148//negative regulation of muscle cell differentiation;GO:0008283//cell proliferation;GO:0048513//animal organ development;GO:0051318;GO:0007169//transmembrane receptor protein tyrosine kinase signaling…	gi|103472003|ref|NP_005929.2|/0/forkhead box protein O4 isoform 1 [Homo sapiens]
3952	3444	4.06	14.16	0.12	0.44	1.87447	Up	0.0110568	0.0214922	LEP	2	K05424|1|3e-91|339|hsa:3952|leptin	GO:0044421	GO:0051427//hormone receptor binding	GO:0006094//gluconeogenesis;GO:0015980//energy derivation by oxidation of organic compounds;GO:0016125//sterol metabolic process;GO:0030299//intestinal cholesterol absorption;GO:0032096//negative regulation of response to food;GO:0045597//positive regulation of cell differentiation;GO:0006694//steroid biosynthetic process;GO:0022602//ovulation cycle process;GO:0048513//animal organ development;GO…	gi|4557715|ref|NP_000221.1|/2.50025e-90/leptin precursor [Homo sapiens]
2049	4234	4	13	0.09	0.33	1.87447	Up	0.0186044	0.0349764	EPHB3	3	K05112|1|0.0|1909|ggo:101125539|Eph receptor B3 [EC:2.7.10.1]	GO:0016021//integral component of membrane	GO:0004714//transmembrane receptor protein tyrosine kinase activity;GO:0032559//adenyl ribonucleotide binding	GO:0007411//axon guidance;GO:0007167//enzyme linked receptor protein signaling pathway;GO:0021955//central nervous system neuron axonogenesis;GO:0006464//cellular protein modification process	gi|426343162|ref|XP_004038186.1|/0/PREDICTED: ephrin type-B receptor 3 [Gorilla gorilla gorilla]
56241	3201	4	13	0.12	0.44	1.87447	Up	0.0186044	0.034973	SUSD2	3	K17613|1|4e-84|315|myb:102248525|calcineurin-binding protein cabin-1;K13912|2|6e-37|159|aqu:105312476|deleted in malignant brain tumors 1 protein;K06825|3|1e-26|124|bfo:BRAFLDRAFT_129967|fibrillin 1;K17307|5|4e-24|116|tad:TRIADDRAFT_53733|fibulin 1/2	GO:0031224//intrinsic component of membrane	GO:0001871;GO:0004888//transmembrane signaling receptor activity	GO:0002376//immune system process	gi|10092665|ref|NP_062547.1|/0/sushi domain-containing protein 2 precursor [Homo sapiens]
23558	1945.17	1102	3692	56.25	206.18	1.87398	Up	0	0	WBP2	3	-	-	-	-	gi|829835812|ref|XP_012634296.1|/8.01667e-103/PREDICTED: WW domain-binding protein 2 isoform X2 [Microcebus murinus]
611	1114	17	57	1.54	5.64	1.87276	Up	2.93328e-07	8.38648e-07	OPN1SW	2	K04252|1|0.0|689|pps:100994475|short wavelength-sensitive opsin	GO:0031513//nonmotile primary cilium;GO:0016021//integral component of membrane	GO:0004888//transmembrane signaling receptor activity	GO:0006464//cellular protein modification process;GO:0050953//sensory perception of light stimulus;GO:0007166//cell surface receptor signaling pathway	gi|4502387|ref|NP_001699.1|/0/short-wave-sensitive opsin 1 [Homo sapiens]
9718	1027	15	50	1.47	5.38	1.87179	Up	1.72654e-06	4.70035e-06	ECE2	3	K01415|1|0.0|1706|hsa:9718|endothelin-converting enzyme [EC:3.4.24.71]	GO:0031224//intrinsic component of membrane;GO:0043231//intracellular membrane-bounded organelle;GO:0012506//vesicle membrane;GO:0031224//intrinsic component of membrane;GO:0043231//intracellular membrane-bounded organelle;GO:0012506//vesicle membrane;GO:0031224//intrinsic component of membrane;GO:0043231//intracellular membrane-bounded organelle;GO:0012506//vesicle membrane;GO:0031224//intrinsic…	GO:0043169//cation binding;GO:0016741;GO:0004175//endopeptidase activity;GO:0043169//cation binding;GO:0016741;GO:0004175//endopeptidase activity;GO:0043169//cation binding;GO:0016741;GO:0004175//endopeptidase activity;GO:0043169//cation binding;GO:0016741;GO:0004175//endopeptidase activity;GO:0043169//cation binding;GO:0016741;GO:0004175//endopeptidase activity	GO:0007417//central nervous system development;GO:0007154//cell communication;GO:0035051//cardiocyte differentiation;GO:0007417//central nervous system development;GO:0007154//cell communication;GO:0035051//cardiocyte differentiation;GO:0007417//central nervous system development;GO:0007154//cell communication;GO:0035051//cardiocyte differentiation;GO:0007417//central nervous system development;G…	gi|153945771|ref|NP_001093590.1|/0/endothelin-converting enzyme 2 isoform D [Homo sapiens]
2026	2423	542.79	1810.68	22.15	80.87	1.8683	Up	2.31046e-185	1.21492e-183	ENO2	2	K01689|1|0.0|862|pps:100994281|enolase [EC:4.2.1.11]	GO:0043234//protein complex;GO:0044444//cytoplasmic part;GO:0043025//neuronal cell body;GO:0016020//membrane	GO:0046872//metal ion binding;GO:0042802//identical protein binding;GO:0046983//protein dimerization activity;GO:0016836//hydro-lyase activity	GO:0006007//glucose catabolic process;GO:0043627//response to estrogen	gi|831237054|ref|XP_012664786.1|/0/PREDICTED: gamma-enolase isoform X2 [Otolemur garnettii]
57035	1740.92	491.91	1019.88	17.47	63.78	1.86822	Up	3.13902e-54	3.76781e-53	RSRP1	1	K06579|1|3e-18|97.1|hsa:6007|Rhesus blood group glycoprotein	-	-	-	gi|355568145|gb|EHH24426.1|/1.96471e-23/hypothetical protein EGK_08082, partial [Macaca mulatta]
2886	2242.94	14	49	0.65	2.37	1.86638	Up	1.21405e-06	3.33876e-06	GRB7	1	K20064|1|9e-138|392|tru:101067016|growth factor receptor-bound protein 10	GO:0044444//cytoplasmic part;GO:0044444//cytoplasmic part;GO:0044444//cytoplasmic part;GO:0044444//cytoplasmic part;GO:0044444//cytoplasmic part	GO:0030674//protein binding, bridging;GO:0030674//protein binding, bridging;GO:0030674//protein binding, bridging;GO:0030674//protein binding, bridging;GO:0030674//protein binding, bridging	GO:0007599//hemostasis;GO:0002376//immune system process;GO:0007169//transmembrane receptor protein tyrosine kinase signaling pathway;GO:0007599//hemostasis;GO:0002376//immune system process;GO:0007169//transmembrane receptor protein tyrosine kinase signaling pathway;GO:0007599//hemostasis;GO:0002376//immune system process;GO:0007169//transmembrane receptor protein tyrosine kinase signaling pathw…	gi|334883159|ref|NP_001229371.1|/0/growth factor receptor-bound protein 7 isoform b [Homo sapiens]
60673	1369.45	379	1271	27.88	101.64	1.86617	Up	2.58618e-131	8.81644e-130	ATG101	1	K19730|1|1e-122|442|umr:103675502|autophagy-related protein 101	GO:0044444//cytoplasmic part;GO:0044444//cytoplasmic part	GO:0005515//protein binding;GO:0005515//protein binding	GO:0044248;GO:0007033//vacuole organization;GO:0044248;GO:0007033//vacuole organization	gi|759184709|ref|XP_011380647.1|/4.00203e-128/PREDICTED: autophagy-related protein 101 isoform X1 [Pteropus vampyrus]
4137	5978.77	16	57	0.28	1.02	1.86507	Up	1.24613e-07	3.64143e-07	MAPT	5	K04380|1|0.0|679|pon:100432958|microtubule-associated protein tau	GO:0030427//site of polarized growth;GO:0031981//nuclear lumen;GO:0043005//neuron projection;GO:0016020//membrane;GO:0015630//microtubule cytoskeleton;GO:0043234//protein complex;GO:0005930//axoneme;GO:0044444//cytoplasmic part;GO:0030427//site of polarized growth;GO:0031981//nuclear lumen;GO:0043005//neuron projection;GO:0016020//membrane;GO:0015630//microtubule cytoskeleton;GO:0043234//protein …	GO:0005198//structural molecule activity;GO:0071814;GO:0019904//protein domain specific binding;GO:0015631//tubulin binding;GO:0034185//apolipoprotein binding;GO:0005198//structural molecule activity;GO:0071814;GO:0019904//protein domain specific binding;GO:0015631//tubulin binding;GO:0034185//apolipoprotein binding;GO:0005198//structural molecule activity;GO:0071814;GO:0019904//protein domain sp…	GO:0030307//positive regulation of cell growth;GO:0031112;GO:0006915//apoptotic process;GO:0006914//autophagy;GO:0007019//microtubule depolymerization;GO:0022008//neurogenesis;GO:0030307//positive regulation of cell growth;GO:0031112;GO:0006915//apoptotic process;GO:0006914//autophagy;GO:0071822;GO:0022008//neurogenesis;GO:0030307//positive regulation of cell growth;GO:0031112;GO:0006915//apoptot…	gi|6754638|ref|NP_005901.2|/0/microtubule-associated protein tau isoform 2 [Homo sapiens]
26999	6499	84	280	1.27	4.62	1.86306	Up	4.42778e-30	3.10268e-29	CYFIP2	3	K05749|1|0.0|2513|oas:101113147|cytoplasmic FMR1 interacting protein	GO:0044459;GO:0044444//cytoplasmic part;GO:0044459;GO:0044444//cytoplasmic part;GO:0044459;GO:0044444//cytoplasmic part	GO:0005488//binding;GO:0005488//binding;GO:0005488//binding	GO:0012501//programmed cell death;GO:0007155//cell adhesion;GO:0012501//programmed cell death;GO:0007155//cell adhesion;GO:0012501//programmed cell death;GO:0007155//cell adhesion	gi|961718315|ref|XP_014919375.1|/0/PREDICTED: cytoplasmic FMR1-interacting protein 2 isoform X2 [Acinonyx jubatus]
100529144	3673	18.42	60.62	0.49	1.78	1.86102	Up	1.5487e-07	4.5023e-07	CORO7-PAM16	1	K18619|1|0.0|1793|hsa:100529144|coronin-7	GO:0012505//endomembrane system;GO:0031410//cytoplasmic vesicle;GO:0043231//intracellular membrane-bounded organelle	-	-	gi|319918873|ref|NP_001188408.1|/0/CORO7-PAM16 protein [Homo sapiens]
5734	3432	30	98.92	0.86	3.11	1.85451	Up	2.90636e-11	1.03051e-10	PTGER4	2	K04261|1|0.0|821|hsa:5734|prostaglandin E receptor 4	GO:0031224//intrinsic component of membrane	GO:0004955//prostaglandin receptor activity	GO:0002376//immune system process;GO:0007187//G-protein coupled receptor signaling pathway, coupled to cyclic nucleotide second messenger;GO:0001503//ossification	gi|685545295|ref|XP_009206594.1|/0/PREDICTED: prostaglandin E2 receptor EP4 subtype isoform X1 [Papio anubis]
4601	3429.06	142	500	4.35	15.71	1.8526	Up	2.40832e-55	2.95165e-54	MXI1	1	K09114|1|1e-119|434|ggo:101130556|MAX dimerization protein	GO:0043231//intracellular membrane-bounded organelle;GO:0043231//intracellular membrane-bounded organelle	GO:0005488//binding;GO:0003712//transcription cofactor activity;GO:0003712//transcription cofactor activity;GO:0005488//binding;GO:0003712//transcription cofactor activity	GO:0006357//regulation of transcription from RNA polymerase II promoter;GO:0042992//negative regulation of transcription factor import into nucleus;GO:0008283//cell proliferation;GO:0042992//negative regulation of transcription factor import into nucleus;GO:0008283//cell proliferation;GO:0006357//regulation of transcription from RNA polymerase II promoter;GO:0042992//negative regulation of transc…	gi|57242782|ref|NP_005953.4|/6.23392e-83/max-interacting protein 1 isoform a [Homo sapiens]
7355	1828.72	136	437	7.2	25.99	1.85189	Up	2.56556e-44	2.55134e-43	SLC35A2	1	K15272|1|2e-167|592|myb:102258949|solute carrier family 35 (UDP-sugar transporter), member A1/2/3	GO:0043231//intracellular membrane-bounded organelle;GO:0012505//endomembrane system;GO:0043231//intracellular membrane-bounded organelle;GO:0031224//intrinsic component of membrane;GO:0012505//endomembrane system;GO:0043231//intracellular membrane-bounded organelle;GO:0031224//intrinsic component of membrane;GO:0043231//intracellular membrane-bounded organelle;GO:0012505//endomembrane system;GO:…	GO:0015165//pyrimidine nucleotide-sugar transmembrane transporter activity;GO:0015165//pyrimidine nucleotide-sugar transmembrane transporter activity;GO:0005402//cation:sugar symporter activity;GO:0015165//pyrimidine nucleotide-sugar transmembrane transporter activity;GO:0005402//cation:sugar symporter activity;GO:0015165//pyrimidine nucleotide-sugar transmembrane transporter activity;GO:0015165/…	GO:0015785//UDP-galactose transport;GO:0019318//hexose metabolic process;GO:0015785//UDP-galactose transport;GO:0019318//hexose metabolic process;GO:0015785//UDP-galactose transport;GO:0019318//hexose metabolic process;GO:0015785//UDP-galactose transport;GO:0019318//hexose metabolic process;GO:0015785//UDP-galactose transport;GO:0019318//hexose metabolic process;GO:0015785//UDP-galactose transpor…	gi|544063439|ref|NP_001269580.1|/5.93272e-177/UDP-galactose translocator isoform h [Homo sapiens]
26993	2180.3	514	1713	23.65	85.17	1.84851	Up	3.6616e-175	1.75693e-173	AKAP8L	1	K15978|1|5e-132|474|ggo:101149849|A-kinase anchor protein 8-like protein	GO:0034399//nuclear periphery	GO:0046872//metal ion binding;GO:0019899//enzyme binding	-	gi|426387584|ref|XP_004060245.1|/0/PREDICTED: A-kinase anchor protein 8-like isoform 1 [Gorilla gorilla gorilla]
284467	1077	4	13	0.37	1.33	1.84583	Up	0.0186044	0.0349935	FAM19A3	2	-	-	-	-	gi|52486734|ref|NP_001004440.1|/2.67602e-70/protein FAM19A3 isoform 2 precursor [Homo sapiens]
255783	807.94	50	161	6.19	22.25	1.84579	Up	2.4014e-17	1.10422e-16	INAFM1	5	-	-	-	-	gi|119577873|gb|EAW57469.1|/1.75985e-16/hCG1820496 [Homo sapiens]
10318	2820.14	1461	4761	50.75	182.31	1.84491	Up	0	0	TNIP1	1	K09291|1|3e-10|70.5|ccw:104693646|nucleoprotein TPR;K16456|3|8e-10|68.9|fpg:101917819|centrosomal protein CEP55	GO:0043231//intracellular membrane-bounded organelle;GO:0043231//intracellular membrane-bounded organelle;GO:0043231//intracellular membrane-bounded organelle;GO:0043231//intracellular membrane-bounded organelle;GO:0043231//intracellular membrane-bounded organelle;GO:0043231//intracellular membrane-bounded organelle;GO:0043231//intracellular membrane-bounded organelle;GO:0043231//intracellular me…	GO:0005488//binding;GO:0005488//binding;GO:0005488//binding;GO:0005488//binding;GO:0005488//binding;GO:0005488//binding;GO:0005488//binding;GO:0005488//binding;GO:0005488//binding;GO:0005488//binding	GO:0009100//glycoprotein metabolic process;GO:0045069//regulation of viral genome replication;GO:0006950//response to stress;GO:0010467//gene expression;GO:0009100//glycoprotein metabolic process;GO:0045069//regulation of viral genome replication;GO:0006950//response to stress;GO:0010467//gene expression;GO:0009100//glycoprotein metabolic process;GO:0045069//regulation of viral genome replication…	gi|116256481|ref|NP_006049.3|/0/TNFAIP3-interacting protein 1 isoform 3 [Homo sapiens]
7316	2594	13037.2	42739.1	496.37	1781.25	1.8434	Up	0	0	UBC	6	K08770|1|0.0|1313|bom:102286294|ubiquitin C	GO:0031981//nuclear lumen;GO:0031090//organelle membrane;GO:0044444//cytoplasmic part	-	GO:0043161//proteasome-mediated ubiquitin-dependent protein catabolic process;GO:0002224//toll-like receptor signaling pathway;GO:0051439//regulation of ubiquitin-protein ligase activity involved in mitotic cell cycle;GO:0043066//negative regulation of apoptotic process	gi|62089150|dbj|BAD93019.1|/0/ubiquitin C variant [Homo sapiens]
55715	2883.96	35	114	1.19	4.27	1.84327	Up	7.69076e-13	2.92933e-12	DOK4	1	K14752|1|9e-14|82.0|pbi:103059880|docking protein 1;K20234|5|1e-12|78.2|phi:102113335|docking protein 2	GO:0043231//intracellular membrane-bounded organelle	GO:0005102//receptor binding;GO:0005102//receptor binding	GO:0048731//system development;GO:0007167//enzyme linked receptor protein signaling pathway;GO:0048731//system development;GO:0007167//enzyme linked receptor protein signaling pathway	gi|548502975|ref|XP_005692081.1|/0/PREDICTED: docking protein 4 [Capra hircus]
90271	1003	38.7	126.84	3.9	13.99	1.84285	Up	2.76016e-14	1.12142e-13	OLMALINC	1	-	-	-	-	gi|931577938|ref|XP_014202014.1|/1.04713e-48/PREDICTED: uncharacterized protein LOC100968539 isoform X1 [Pan paniscus]
6478	2632	204	668	7.65	27.43	1.84222	Up	3.49188e-68	5.35301e-67	SIAH2	5	K08742|1|2e-157|559|cjc:100397347|E3 ubiquitin-protein ligase SIAH2 [EC:2.3.2.27]	GO:0005768//endosome	GO:0003712//transcription cofactor activity;GO:0046914//transition metal ion binding;GO:0019899//enzyme binding;GO:0019787//ubiquitin-like protein transferase activity	GO:0012501//programmed cell death;GO:0035556//intracellular signal transduction;GO:0019941//modification-dependent protein catabolic process;GO:0006935//chemotaxis;GO:0030178//negative regulation of Wnt signaling pathway;GO:0016567//protein ubiquitination;GO:0032501//multicellular organismal process	gi|31982899|ref|NP_005058.3|/1.4786e-156/E3 ubiquitin-protein ligase SIAH2 [Homo sapiens]
9638	1805.07	22.54	73.24	1.23	4.41	1.84212	Up	7.4546e-09	2.33441e-08	FEZ1	3	K12581|1|5e-22|108|nle:100584332|CCR4-NOT transcription complex subunit 7/8;K17985|2|3e-18|63.5|hsa:55626|activating molecule in BECN1-regulated autophagy protein 1;K01064|5|1e-13|67.8|mcf:102130297|wingless-type MMTV integration site family, member 9	GO:0005815//microtubule organizing center;GO:0043231//intracellular membrane-bounded organelle;GO:0043005//neuron projection;GO:0016020//membrane;GO:0005815//microtubule organizing center;GO:0043231//intracellular membrane-bounded organelle;GO:0043005//neuron projection;GO:0016020//membrane	GO:0019901//protein kinase binding;GO:0015631//tubulin binding;GO:0019901//protein kinase binding;GO:0015631//tubulin binding	GO:0070848//response to growth factor;GO:0006935//chemotaxis;GO:0045597//positive regulation of cell differentiation;GO:0010975//regulation of neuron projection development;GO:0051649//establishment of localization in cell;GO:0070848//response to growth factor;GO:0006935//chemotaxis;GO:0045597//positive regulation of cell differentiation;GO:0010975//regulation of neuron projection development;GO:…	gi|4826724|ref|NP_005094.1|/0/fasciculation and elongation protein zeta-1 isoform 1 [Homo sapiens]
26052	2599.44	34	81	0.94	3.37	1.84202	Up	8.8193e-07	2.44326e-06	DNM3	4	K01528|1|0.0|1460|hsa:26052|dynamin GTPase [EC:3.6.5.5]	GO:0043231//intracellular membrane-bounded organelle;GO:0015630//microtubule cytoskeleton;GO:0030425//dendrite;GO:0044444//cytoplasmic part;GO:0044430;GO:0043231//intracellular membrane-bounded organelle;GO:0015630//microtubule cytoskeleton;GO:0030425//dendrite;GO:0044444//cytoplasmic part;GO:0044430	GO:0017111//nucleoside-triphosphatase activity;GO:0032561//guanyl ribonucleotide binding;GO:0017111//nucleoside-triphosphatase activity;GO:0032561//guanyl ribonucleotide binding	GO:0016192//vesicle-mediated transport;GO:0030035//microspike assembly;GO:0009207;GO:0007399//nervous system development;GO:0016192//vesicle-mediated transport;GO:0030035//microspike assembly;GO:0009207;GO:0007399//nervous system development	gi|42544243|ref|NP_056384.2|/0/dynamin-3 isoform a [Homo sapiens]
[truncated: 12,859 more rows]

## Sheet: U87 shScr VS shPRMT2-2
Differentially expressed genes in shPRMT2-2 compared with shScr in U87 (fold change≥2 and FDR≤0.05)
geneID	geneLength	U87_scramble-Expression	U87_2KD_2-Expression	U87_scramble-FPKM	U87_2KD_2-FPKM	log2 Ratio(U87_2KD_2/U87_scramble)	Up-Down-Regulation(U87_2KD_2/U87_scramble)	P-value	FDR	Symbol	Description	KEGG Orthology	GO Component	GO Function	GO Process
[truncated: 13,566 more rows]
[truncated: 1 more columns]
