# Supplementary material for: PRMT2 links histone H3R8 asymmetric dimethylation to oncogenic activation and tumorigenesis of glioblastoma
Source: Nat Commun. 2018 Oct 31;9:4552. doi: 10.1038/s41467-018-06968-7 (PMC6208368; doi:10.1038/s41467-018-06968-7)
Supplement: Supplementary file 5 — Supplementary Data 2 [file 41467_2018_6968_MOESM5_ESM.xls]

## Sheet: TPC1115 shScr VS shPRMT2-1
Differentially expressed genes in shPRMT2-1 compared with shScr in TPC1115 (fold change≥2 and FDR≤0.05)
geneID	geneLength	TPC1115_scramble-Expression	TPC1115_2KD_1-Expression	TPC1115_scramble-FPKM	TPC1115_2KD_1-FPKM	log2 Ratio(TPC1115_2KD_1/TPC1115_scramble)	Up-Down-Regulation(TPC1115_2KD_1/TPC1115_scramble)	P-value	FDR	Symbol	Description	KEGG Orthology	GO Component	GO Function	GO Process
102724238	1428	0	121.08	0.01	8.62	9.75154	Up	6.32944e-37	5.99689e-36	LOC102724238	1	-	-	-	-
375593	1358	0	77.9	0.01	5.84	9.18982	Up	9.22952e-24	6.19661e-23	TRIM73	3	K12024|1|3e-146|520|hsa:375593|tripartite motif-containing protein 50/73/74	GO:0044424;GO:0043227//membrane-bounded organelle	GO:0046914//transition metal ion binding;GO:0003824//catalytic activity	-
647476	2107	0	72.56	0.01	3.47	8.43879	Up	2.89112e-22	1.85468e-21	FRG2EP	1	K07528|1|2e-20|87.0|ocu:100346061|dihydropyrimidinase-like 2;K12581|3|5e-14|82.4|nle:100584332|CCR4-NOT transcription complex subunit 7/8;K18047|4|6e-12|75.5|pps:103784513|serine/threonine/tyrosine-interacting-like protein 1;K07560|5|6e-11|72.0|pon:100459622|D-tyrosyl-tRNA(Tyr) deacylase [EC:3.1.-.-]	GO:0043231//intracellular membrane-bounded organelle	-	-
123904	633	0	19	0.01	3.16	8.30378	Up	2.0772e-06	6.34334e-06	NRN1L	1	K05726|1|1e-11|71.6|lcm:102355909|breast cancer anti-estrogen resistance 1	GO:0031224//intrinsic component of membrane	-	-
104355220	722	0	18.38	0.01	2.66	8.05528	Up	4.13672e-06	1.22946e-05	LINC01219	1	-	-	-	-
317772	448	0	10.46	0.01	2.52	7.97728	Up	0.00102347	0.0024203	HIST2H2AB	2	K11251|1|5e-55|214|ecb:106783189|histone H2A	GO:0000785//chromatin;GO:0043231//intracellular membrane-bounded organelle	GO:0003676//nucleic acid binding	GO:0034728//nucleosome organization
386593	4293	0	105.64	0.01	2.46	7.94251	Up	3.87442e-32	3.3084e-31	CHKB-CPT1B	2	K19523|1|0.0|1162|hsa:1375|carnitine O-palmitoyltransferase 1, muscle isoform [EC:2.3.1.21]	GO:0031224//intrinsic component of membrane;GO:0031966//mitochondrial membrane	GO:0016406//carnitine O-acyltransferase activity	GO:0009062//fatty acid catabolic process;GO:0003333//amino acid transmembrane transport;GO:0019217//regulation of fatty acid metabolic process
2207	591	0	13	0.01	2.32	7.85798	Up	0.000129582	0.000337324	FCER1G	1	K07983|1|8e-32|138|pps:100978230|Fc receptor, IgE, high affinity I, gamma polypeptide	GO:0016021//integral component of membrane;GO:0009986//cell surface;GO:0032997	GO:0019763//immunoglobulin receptor activity	GO:0001802;GO:0006909//phagocytosis;GO:0007599//hemostasis;GO:0002474//antigen processing and presentation of peptide antigen via MHC class I;GO:0001819//positive regulation of cytokine production;GO:0032762//mast cell cytokine production;GO:0001794;GO:0045807//positive regulation of endocytosis;GO:0002478;GO:0033024;GO:0001810;GO:0030595//leukocyte chemotaxis;GO:0002429//immune response-activati…
283576	3408	0	75.02	0.01	2.21	7.7879	Up	3.66044e-23	2.41138e-22	ZDHHC22	2	K18932|1|1e-141|507|nle:100596393|palmitoyltransferase [EC:2.3.1.225]	GO:0031224//intrinsic component of membrane	GO:0046914//transition metal ion binding;GO:0016747//transferase activity, transferring acyl groups other than amino-acyl groups	-
105379511	553	0	11.14	0.01	2.14	7.74147	Up	0.000513924	0.00125384	LOC105379511	1	K04650|1|8e-19|95.1|ecb:100063285|nuclear receptor co-repressor 1	-	-	-
8681	3379	0	65.42	0.01	1.94	7.59991	Up	3.59178e-20	2.12444e-19	JMJD7-PLA2G4B	1	K16342|1|0.0|1777|hsa:8681|cytosolic phospholipase A2 [EC:3.1.1.4]	GO:0005769//early endosome;GO:0005740//mitochondrial envelope;GO:0005769//early endosome;GO:0005740//mitochondrial envelope	GO:0046872//metal ion binding;GO:0005543//phospholipid binding;GO:0004623//phospholipase A2 activity;GO:0046872//metal ion binding;GO:0005543//phospholipid binding;GO:0004623//phospholipase A2 activity	GO:0006952//defense response;GO:0000038//very long-chain fatty acid metabolic process;GO:0019932//second-messenger-mediated signaling;GO:0006650//glycerophospholipid metabolic process;GO:0022414//reproductive process;GO:0006952//defense response;GO:0000038//very long-chain fatty acid metabolic process;GO:0019932//second-messenger-mediated signaling;GO:0006650//glycerophospholipid metabolic proces…
101928659	401	0	7	0.01	1.9	7.56986	Up	0.00808368	0.0168739	LOC101928659	1	-	-	-	-
388242	1479	0	25.1	0.01	1.72	7.42626	Up	3.32976e-08	1.14657e-07	LOC388242	1	K11364|1|8e-44|180|ptr:740440|SAGA-associated factor 29	-	-	-
100130086	1962	0	33	0.01	1.7	7.40939	Up	1.34584e-10	5.34625e-10	HSFX2	2	K16482|1|1e-15|87.8|phi:102108744|centriolar protein POC1;K15694|2|3e-12|76.3|mze:101480214|RING finger protein 43 [EC:2.3.2.27];K09414|3|5e-08|62.4|dsi:Dsimw501_GD20440|heat shock transcription factor 1;K09416|5|5e-08|62.4|xtr:733835|heat shock transcription factor 3	GO:0043231//intracellular membrane-bounded organelle	GO:0003677//DNA binding;GO:0001071//nucleic acid binding transcription factor activity	GO:0006351//transcription, DNA-templated
105379514	863	0	14	0.01	1.68	7.39232	Up	6.50678e-05	0.000174663	LOC105379514	1	-	-	-	-
401251	917	0	14.64	0.01	1.65	7.36632	Up	6.50678e-05	0.000174686	SAPCD1	1	-	-	-	-
22977	1301	0	19.68	0.01	1.54	7.26679	Up	2.0772e-06	6.34239e-06	AKR7A3	2	K15303|1|2e-175|617|hsa:22977|aflatoxin B1 aldehyde reductase	GO:0044444//cytoplasmic part	GO:0016616//oxidoreductase activity, acting on the CH-OH group of donors, NAD or NADP as acceptor	GO:0044237//cellular metabolic process
102724562	1798	0	26.34	0.01	1.48	7.20945	Up	1.672e-08	5.88194e-08	LOC102724562	1	K05460|1|1e-114|236|cmk:103177006|hepatocyte growth factor	-	-	-
102800317	2997	0	41.44	0.01	1.39	7.11894	Up	5.43966e-13	2.41481e-12	LOC400927-CSNK1E	1	K08960|1|0.0|608|pps:100975570|casein kinase 1, epsilon [EC:2.7.11.1]	GO:0043231//intracellular membrane-bounded organelle;GO:0044444//cytoplasmic part	GO:0004672//protein kinase activity;GO:0032559//adenyl ribonucleotide binding	GO:0006259//DNA metabolic process;GO:0022402//cell cycle process;GO:0030177//positive regulation of Wnt signaling pathway;GO:0031331;GO:0008104//protein localization;GO:0006464//cellular protein modification process
100528030	4990.01	0	67.23	0.01	1.34	7.06609	Up	9.05638e-21	5.47939e-20	POC1B-GALNT4	1	K00710|1|0.0|776|hsa:100528030|polypeptide N-acetylgalactosaminyltransferase [EC:2.4.1.41]	GO:0012505//endomembrane system;GO:0043231//intracellular membrane-bounded organelle;GO:0031224//intrinsic component of membrane;GO:0044444//cytoplasmic part	GO:0030246//carbohydrate binding;GO:0008376//acetylgalactosaminyltransferase activity	GO:0044238//primary metabolic process
116729	805	0	10	0.01	1.29	7.01123	Up	0.00102347	0.00241889	PPP1R27	3	K17566|1|2e-74|281|pps:100993804|protein phosphatase 1 regulatory subunit 27	-	-	-
644186	510	0	6	0.01	1.26	6.97728	Up	0.0160986	0.0319503	SYCE3	2	K19536|1|3e-35|149|hsa:644186|synaptonemal complex central element protein 3	-	-	-
51032	941	0	10.82	0.01	1.19	6.89482	Up	0.00102347	0.00241974	CELA2B	2	K01346|1|3e-160|566|hsa:51032|pancreatic elastase II [EC:3.4.21.71]	-	GO:0004175//endopeptidase activity	GO:0019538//protein metabolic process
100131205	566	0	6.07	0.01	1.14	6.83289	Up	0.0160986	0.031969	RPL21P28	1	K02889|1|2e-89|329|cfr:102521536|large subunit ribosomal protein L21e	GO:0015934//large ribosomal subunit	GO:0003676//nucleic acid binding;GO:0005198//structural molecule activity	GO:0006412//translation;GO:0019080;GO:0031016//pancreas development
158800	780	0	7	0.01	0.93	6.53916	Up	0.00808368	0.0168722	RHOXF1	2	K18491|1|7e-18|93.2|fca:101082983|homeobox protein ESX1	GO:0043231//intracellular membrane-bounded organelle	GO:0003677//DNA binding;GO:0001071//nucleic acid binding transcription factor activity	GO:0006351//transcription, DNA-templated;GO:0032501//multicellular organismal process;GO:0019953//sexual reproduction;GO:0030522//intracellular receptor signaling pathway
100462981	1036	0	9.15	0.01	0.91	6.50779	Up	0.00203824	0.00464229	MTRNR2L2	1	-	-	-	-
116211	1073	0	8.88	0.01	0.85	6.40939	Up	0.00405912	0.00886836	TM4SF19	1	-	-	-	-
127003	742	0	6	0.01	0.84	6.39232	Up	0.0160986	0.0319784	C1orf194	1	K15381|1|2e-12|75.1|bfo:BRAFLDRAFT_123149|MFS transporter, FLVCR family, disrupted in renal carcinoma protein 2	-	-	-
340393	1598	0	12.5	0.01	0.79	6.30378	Up	0.00025806	0.000652145	TMEM249	2	K10272|1|8e-78|207|oas:101108580|F-box and leucine-rich repeat protein 6	GO:0031224//intrinsic component of membrane;GO:0031224//intrinsic component of membrane;GO:0031224//intrinsic component of membrane;GO:0031224//intrinsic component of membrane	-	-
80761	1462	0	11.23	0.01	0.78	6.2854	Up	0.000513924	0.00125414	UPK3B	2	K17630|1|4e-26|122|fpg:101924060|Ras GTPase-activating protein 4;K19520|2|8e-18|94.4|rro:104665946|uroplakin-3a	GO:0031224//intrinsic component of membrane;GO:0031224//intrinsic component of membrane;GO:0031224//intrinsic component of membrane	-	GO:0010467//gene expression;GO:0010467//gene expression;GO:0010467//gene expression
387036	1200	0	9	0.01	0.77	6.26679	Up	0.00203824	0.00464177	GUSBP2	3	K01195|1|1e-56|125|cjc:100388630|beta-glucuronidase [EC:3.2.1.31]	-	GO:0016798//hydrolase activity, acting on glycosyl bonds	GO:0044238//primary metabolic process;GO:0048731//system development
729873	2260	0	16.68	0.01	0.74	6.20945	Up	1.64063e-05	4.65159e-05	TBC1D3	3	K20134|1|0.0|1076|hsa:414060|TBC1 domain family member 3	GO:0044464	-	-
84842	1803	0	13	0.01	0.73	6.18982	Up	0.000129582	0.000337281	HPDL	2	K00457|1|1e-25|120|tad:TRIADDRAFT_58263|4-hydroxyphenylpyruvate dioxygenase [EC:1.13.11.27]	-	GO:0016702//oxidoreductase activity, acting on single donors with incorporation of molecular oxygen, incorporation of two atoms of oxygen;GO:0043169//cation binding	GO:0006520//cellular amino acid metabolic process
149134	1123	0	8	0.01	0.73	6.18982	Up	0.00405912	0.00887409	LINC01341	1	-	-	-	-
2342	2836	0	20.66	0.01	0.73	6.18982	Up	1.04304e-06	3.26621e-06	FNTB	3	K05954|1|0.0|893|pps:100991890|protein farnesyltransferase subunit beta [EC:2.5.1.58]	GO:0015630//microtubule cytoskeleton	GO:0008318//protein prenyltransferase activity;GO:0043169//cation binding	GO:0018342//protein prenylation
100505591	878	0	6	0.01	0.71	6.14975	Up	0.0160986	0.0319722	LRRC3C	1	K06850|1|2e-13|78.6|cmk:103177282|slit 3	GO:0031224//intrinsic component of membrane	-	-
257062	2528	0	17	0.01	0.68	6.08746	Up	8.23822e-06	2.39008e-05	CATSPERD	3	K16895|1|0.0|1584|hsa:257062|cation channel sperm-associated protein subunit delta	GO:0031224//intrinsic component of membrane	-	-
100533955	4303	0	28.56	0.01	0.66	6.04439	Up	4.2158e-09	1.54513e-08	SENP3-EIF4A1	1	K08593|1|0.0|924|hsa:26168|sentrin-specific protease 3 [EC:3.4.22.68]	GO:0035097//histone methyltransferase complex	GO:0019783//ubiquitin-like protein-specific protease activity	GO:0019538//protein metabolic process
6425	1883	0	12	0.01	0.64	6	Up	0.00025806	0.000652227	SFRP5	3	K02222|1|4e-158|560|hsa:6425|secreted frizzled-related protein 5	GO:0044424;GO:0044421	GO:0004888//transmembrane signaling receptor activity;GO:0061135;GO:0019904//protein domain specific binding	GO:0006357//regulation of transcription from RNA polymerase II promoter;GO:0045137//development of primary sexual characteristics;GO:0007420//brain development;GO:0007423//sensory organ development;GO:0043392//negative regulation of DNA binding;GO:0035411//catenin import into nucleus;GO:0001503//ossification;GO:0010952//positive regulation of peptidase activity;GO:0030509//BMP signaling pathway;G…
80835	2208.04	0	13	0.01	0.59	5.88264	Up	0.000129582	0.000337368	TAS1R1	3	K04624|1|0.0|1613|hsa:80835|taste receptor type 1 member 1	GO:0031224//intrinsic component of membrane	GO:0046983//protein dimerization activity;GO:0004930//G-protein coupled receptor activity	GO:0050909//sensory perception of taste
644165	1428	0	8.15	0.01	0.58	5.85798	Up	0.00405912	0.00887313	BCRP3	1	K08878|1|9e-84|159|hsa:613|breakpoint cluster region protein [EC:2.7.11.1]	GO:0044444//cytoplasmic part	GO:0005088//Ras guanyl-nucleotide exchange factor activity;GO:0008047//enzyme activator activity;GO:0004672//protein kinase activity;GO:0032559//adenyl ribonucleotide binding	GO:0006464//cellular protein modification process;GO:0007266//Rho protein signal transduction;GO:0009966//regulation of signal transduction
1411	806	1	55	0.13	7.08	5.76717	Up	1.01786e-15	5.08129e-15	CRYBA1	4	K16810|1|5e-23|110|bacu:103015945|TBCC domain-containing protein 1;K01886|3|6e-17|90.1|ccw:104683491|glutaminyl-tRNA synthetase [EC:6.1.1.18]	GO:0043231//intracellular membrane-bounded organelle	GO:0042802//identical protein binding;GO:0005198//structural molecule activity	GO:0050953//sensory perception of light stimulus;GO:0043010//camera-type eye development
414060	2105	0	11.1	0.01	0.53	5.72792	Up	0.000513924	0.00125399	TBC1D3C	6	K20134|1|0.0|1076|hsa:414060|TBC1 domain family member 3	GO:0044464	-	-
27159	1461.61	0	6.67	0.01	0.46	5.52356	Up	0.0160986	0.0319753	CHIA	3	K01183|1|0.0|746|hsa:27159|chitinase [EC:3.2.1.14]	GO:0044424;GO:0044421;GO:0044424;GO:0044421;GO:0044424;GO:0044421;GO:0044424;GO:0044421;GO:0044424;GO:0044421;GO:0044424;GO:0044421;GO:0044424;GO:0044421;GO:0044424;GO:0044421	GO:0030247//polysaccharide binding;GO:0004553//hydrolase activity, hydrolyzing O-glycosyl compounds;GO:0019899//enzyme binding;GO:0043167//ion binding;GO:0030247//polysaccharide binding;GO:0004553//hydrolase activity, hydrolyzing O-glycosyl compounds;GO:0019899//enzyme binding;GO:0043167//ion binding;GO:0030247//polysaccharide binding;GO:0004553//hydrolase activity, hydrolyzing O-glycosyl compoun…	GO:0012501//programmed cell death;GO:0051707//response to other organism;GO:0006026;GO:0002376//immune system process;GO:0042221//response to chemical;GO:0032722//positive regulation of chemokine production;GO:0006030//chitin metabolic process;GO:0012501//programmed cell death;GO:0051707//response to other organism;GO:0006026;GO:0002376//immune system process;GO:0042221//response to chemical;GO:0…
644019	1719	0	7.24	0.01	0.43	5.42626	Up	0.00808368	0.0168843	CBWD6	1	K02870|1|2e-06|57.0|cjc:103793914|large subunit ribosomal protein L12e	-	GO:0032559//adenyl ribonucleotide binding	-
100526833	3175	3.37	91.23	0.07	2.88	5.36257	Up	1.05537e-23	7.06701e-23	SEPT5-GP1BB	1	K04557|1|0.0|665|mcf:102119060|septin 5	GO:0032155;GO:0030136//clathrin-coated vesicle;GO:0033267;GO:0032156//septin cytoskeleton;GO:0032432//actin filament bundle;GO:0016020//membrane;GO:0030136//clathrin-coated vesicle;GO:0032156//septin cytoskeleton;GO:0016020//membrane	GO:0000149//SNARE binding;GO:0005543//phospholipid binding;GO:0042802//identical protein binding;GO:0032561//guanyl ribonucleotide binding;GO:0017111//nucleoside-triphosphatase activity;GO:0032561//guanyl ribonucleotide binding	GO:0017157//regulation of exocytosis;GO:0006903//vesicle targeting;GO:0006887//exocytosis;GO:0009207
440311	1704	0	6.96	0.01	0.41	5.35755	Up	0.0160986	0.0319659	LOC440311	1	K14840|1|6e-162|325|mcf:102127727|nucleolar protein 53	GO:0031981//nuclear lumen	-	-
90827	2072	0	8.43	0.01	0.41	5.35755	Up	0.00405912	0.00887218	ZNF479	2	K09228|1|0.0|1127|hsa:90827|KRAB domain-containing zinc finger protein	GO:0043231//intracellular membrane-bounded organelle	GO:0046914//transition metal ion binding;GO:0003676//nucleic acid binding	GO:0006351//transcription, DNA-templated
448831	2087	0	8.21	0.01	0.4	5.32193	Up	0.00405912	0.00886741	FRG2	1	K07528|1|2e-25|120|ocu:100346061|dihydropyrimidinase-like 2;K12581|2|3e-14|71.2|nle:100584332|CCR4-NOT transcription complex subunit 7/8;K11447|4|4e-14|75.1|ptr:449579|histone demethylase [EC:1.14.11.-]	GO:0043231//intracellular membrane-bounded organelle;GO:0043231//intracellular membrane-bounded organelle	-	-
283948	2102	0	8	0.01	0.38	5.24793	Up	0.00405912	0.00887504	NHLRC4	1	K03860|1|6e-35|151|shr:100929130|phosphatidylinositol glycan, class Q;K11997|4|1e-16|90.9|bfo:BRAFLDRAFT_84218|tripartite motif-containing protein 2/3	-	-	-
7015	3829	0	14	0.01	0.37	5.20945	Up	6.50678e-05	0.00017464	TERT	2	K11126|1|0.0|2055|hsa:7015|telomerase reverse transcriptase [EC:2.7.7.49]	GO:0000782//telomere cap complex;GO:0016604//nuclear body;GO:0030529//intracellular ribonucleoprotein complex;GO:0000782//telomere cap complex;GO:0016604//nuclear body;GO:0030529//intracellular ribonucleoprotein complex	GO:0003723//RNA binding;GO:0003720//telomerase activity;GO:0042802//identical protein binding;GO:0043565//sequence-specific DNA binding;GO:0003723//RNA binding;GO:0003720//telomerase activity;GO:0042802//identical protein binding;GO:0043565//sequence-specific DNA binding	GO:0006278//RNA-dependent DNA biosynthetic process;GO:0043066//negative regulation of apoptotic process;GO:0090398//cellular senescence;GO:0006278//RNA-dependent DNA biosynthetic process;GO:0043066//negative regulation of apoptotic process;GO:0090398//cellular senescence
146795	1962	0	7	0.01	0.36	5.16993	Up	0.00808368	0.0168791	LOC146795	1	-	-	-	-
388692	2307	0	8.16	0.01	0.36	5.16993	Up	0.00405912	0.00886931	LOC388692	1	-	-	-	-
653203	2923	0	10.29	0.01	0.35	5.12928	Up	0.00102347	0.00242002	FAM230A	1	K19721|1|2e-07|60.8|lgi:LOTGIDRAFT_121263|collagen, type V/XI/XXIV/XXVII, alpha;K08805|4|4e-07|60.1|lgi:LOTGIDRAFT_228585|doublecortin-like kinase 1/2 [EC:2.7.11.1]	-	-	-
92369	2945	0	10	0.01	0.34	5.08746	Up	0.00102347	0.00241946	SPSB4	2	K10343|1|1e-157|560|ggo:101131310|SPRY domain-containing SOCS box protein 1/4	GO:0044424	GO:0005488//binding	GO:0007165//signal transduction
358	2856.49	4	123	0.14	4.32	4.94753	Up	1.08058e-31	9.11611e-31	AQP1	1	K09864|1|2e-144|516|hsa:358|aquaporin-1	GO:0005774//vacuolar membrane;GO:0005903//brush border;GO:0016323//basolateral plasma membrane;GO:0016021//integral component of membrane;GO:0005635//nuclear envelope;GO:0033655;GO:0005774//vacuolar membrane;GO:0005903//brush border;GO:0016323//basolateral plasma membrane;GO:0016021//integral component of membrane;GO:0005635//nuclear envelope;GO:0033655	GO:0005372//water transmembrane transporter activity;GO:0005221//intracellular cyclic nucleotide activated cation channel activity;GO:0015166//polyol transmembrane transporter activity;GO:0046873//metal ion transmembrane transporter activity;GO:0005488//binding;GO:0005372//water transmembrane transporter activity;GO:0005221//intracellular cyclic nucleotide activated cation channel activity;GO:001…	GO:0019725//cellular homeostasis;GO:0006833//water transport;GO:0034614//cellular response to reactive oxygen species;GO:0006915//apoptotic process;GO:0015670//carbon dioxide transport;GO:0008284//positive regulation of cell proliferation;GO:0071241//cellular response to inorganic substance;GO:0009612//response to mechanical stimulus;GO:0045765//regulation of angiogenesis;GO:0052182;GO:0046541//s…
6614	6736	0	20	0.01	0.3	4.90689	Up	1.04304e-06	3.26671e-06	SIGLEC1	3	K06548|1|0.0|3253|hsa:6614|sialoadhesin	GO:0031224//intrinsic component of membrane	GO:0030246//carbohydrate binding	GO:0006952//defense response;GO:0031589//cell-substrate adhesion;GO:0016192//vesicle-mediated transport
6860	4111	0	12	0.01	0.29	4.85798	Up	0.00025806	0.000652064	SYT4	3	K19904|1|0.0|800|ggo:101154084|synaptotagmin-4	GO:0031224//intrinsic component of membrane;GO:0008021//synaptic vesicle;GO:0044459;GO:0042995//cell projection	GO:0046872//metal ion binding	GO:0001505//regulation of neurotransmitter levels
388581	1052	1	29	0.1	2.83	4.82273	Up	3.37348e-08	1.16104e-07	FAM132A	2	-	-	-	-
646960	2158	0	6	0.01	0.28	4.80735	Up	0.0160986	0.0319878	PRSS56	1	K09640|1|1e-52|210|acs:100565216|transmembrane protease serine 9 [EC:3.4.21.-];K01362|5|5e-51|205|cmy:102936073|ovochymase [EC:3.4.21.-]	-	-	-
8911	9902	1	28	0.01	0.28	4.80735	Up	6.50836e-08	2.20192e-07	CACNA1I	1	K04856|1|0.0|3182|hsa:8911|voltage-dependent calcium channel T type alpha-1I	GO:0034704//calcium channel complex;GO:0034704//calcium channel complex	GO:0005488//binding;GO:0005245//voltage-gated calcium channel activity;GO:0005488//binding;GO:0005245//voltage-gated calcium channel activity	GO:0006935//chemotaxis;GO:0032412//regulation of ion transmembrane transporter activity;GO:0023052//signaling;GO:0070838//divalent metal ion transport;GO:0006935//chemotaxis;GO:0032412//regulation of ion transmembrane transporter activity;GO:0023052//signaling;GO:0070838//divalent metal ion transport
152024	2241	0	6.18	0.01	0.28	4.80735	Up	0.0160986	0.0319597	LINC00691	1	-	-	-	-
220296	3563	1	30	0.03	0.84	4.80735	Up	1.74687e-08	6.13262e-08	HEPACAM	4	K06499|1|1e-14|85.1|xma:102231054|carcinoembryonic antigen-related cell adhesion molecule	GO:0044424;GO:0031224//intrinsic component of membrane	-	GO:0022402//cell cycle process;GO:0050789
101928034	1390	1	26	0.07	1.9	4.7625	Up	2.41474e-07	7.87211e-07	LOC101928034	1	-	-	-	-
100528007	2732	0	7.46	0.01	0.27	4.75489	Up	0.00808368	0.0168826	BORCS7-ASMT	1	K07755|1|0.0|766|hsa:57412|arsenite methyltransferase [EC:2.1.1.137]	GO:0043231//intracellular membrane-bounded organelle;GO:0044444//cytoplasmic part	GO:0008757//S-adenosylmethionine-dependent methyltransferase activity	GO:0019748//secondary metabolic process;GO:0006805//xenobiotic metabolic process;GO:0010035//response to inorganic substance
8326	2342	1	25	0.04	1.07	4.74147	Up	4.64316e-07	1.48814e-06	FZD9	2	K02842|1|0.0|1036|ptr:472405|frizzled 9/10	GO:0030175//filopodium;GO:0031224//intrinsic component of membrane;GO:0044444//cytoplasmic part	GO:0042802//identical protein binding;GO:0046983//protein dimerization activity;GO:0019904//protein domain specific binding;GO:0004888//transmembrane signaling receptor activity	GO:0030098//lymphocyte differentiation;GO:0007417//central nervous system development;GO:0016055//Wnt signaling pathway;GO:0006357//regulation of transcription from RNA polymerase II promoter;GO:0045137//development of primary sexual characteristics;GO:0007610//behavior;GO:0048699//generation of neurons
59352	3416.56	0	9	0.01	0.26	4.70044	Up	0.00203824	0.00464281	LGR6	1	K08399|1|0.0|1618|hsa:59352|leucine-rich repeat-containing G protein-coupled receptor 6	GO:0031224//intrinsic component of membrane;GO:0031224//intrinsic component of membrane;GO:0031224//intrinsic component of membrane	GO:0004930//G-protein coupled receptor activity;GO:0004930//G-protein coupled receptor activity;GO:0004930//G-protein coupled receptor activity	-
29125	2730	0	7	0.01	0.26	4.70044	Up	0.00808368	0.0168809	C11orf21	1	K17359|1|1e-06|58.2|rro:104677148|tetraspanin-32	GO:0044424;GO:0044424;GO:0044424	-	-
81543	2544	0	6.4	0.01	0.25	4.64386	Up	0.0160986	0.0319565	LRRC3	4	K14404|1|2e-17|94.0|cjc:103793372|cleavage and polyadenylation specificity factor subunit 4;K17985|2|7e-17|92.0|hsa:55626|activating molecule in BECN1-regulated autophagy protein 1;K02927|3|4e-16|89.7|nle:100604619|large subunit ribosomal protein L40e;K11447|4|8e-15|57.0|ptr:449579|histone demethylase [EC:1.14.11.-]	GO:0031224//intrinsic component of membrane	GO:0005488//binding	-
729522	2839	0	7	0.01	0.25	4.64386	Up	0.00808368	0.0168757	AACSP1	2	K01907|1|1e-47|153|pps:100994650|acetoacetyl-CoA synthetase [EC:6.2.1.16]	-	-	-
6833	4935.11	0	12	0.01	0.24	4.58496	Up	0.00025806	0.000651902	ABCC8	1	K05032|1|0.0|2850|hsa:6833|ATP-binding cassette subfamily C (CFTR/MRP) member 8	GO:0031224//intrinsic component of membrane;GO:0008021//synaptic vesicle;GO:0005886//plasma membrane;GO:0031224//intrinsic component of membrane;GO:0008021//synaptic vesicle;GO:0005886//plasma membrane	GO:0017111//nucleoside-triphosphatase activity;GO:0000149//SNARE binding;GO:0046873//metal ion transmembrane transporter activity;GO:0005261//cation channel activity;GO:0015405;GO:0032559//adenyl ribonucleotide binding;GO:0004888//transmembrane signaling receptor activity;GO:0017111//nucleoside-triphosphatase activity;GO:0000149//SNARE binding;GO:0046873//metal ion transmembrane transporter activ…	GO:0015980//energy derivation by oxidation of organic compounds;GO:0050796//regulation of insulin secretion;GO:0043434//response to peptide hormone;GO:0010038//response to metal ion;GO:0009628//response to abiotic stimulus;GO:0044238//primary metabolic process;GO:0034220//ion transmembrane transport;GO:0006813//potassium ion transport;GO:0002237//response to molecule of bacterial origin;GO:001598…
6511	3039	0	7	0.01	0.23	4.52356	Up	0.00808368	0.0168774	SLC1A6	1	K05617|1|0.0|673|hsa:6511|solute carrier family 1 (high affinity aspartate/glutamate transporter), member 6	GO:0016021//integral component of membrane;GO:0016021//integral component of membrane;GO:0016021//integral component of membrane;GO:0016021//integral component of membrane	GO:0015291//secondary active transmembrane transporter activity;GO:0005310//dicarboxylic acid transmembrane transporter activity;GO:0005313//L-glutamate transmembrane transporter activity;GO:0015291//secondary active transmembrane transporter activity;GO:0005310//dicarboxylic acid transmembrane transporter activity;GO:0005313//L-glutamate transmembrane transporter activity;GO:0015291//secondary a…	GO:0007267//cell-cell signaling;GO:0015711//organic anion transport;GO:0046942//carboxylic acid transport;GO:0006873//cellular ion homeostasis;GO:0007267//cell-cell signaling;GO:0015711//organic anion transport;GO:0046942//carboxylic acid transport;GO:0006873//cellular ion homeostasis;GO:0007267//cell-cell signaling;GO:0015711//organic anion transport;GO:0046942//carboxylic acid transport;GO:0006…
641654	1428	1	22	0.07	1.57	4.48727	Up	3.2745e-06	9.8124e-06	HEPN1	2	-	GO:0044424	-	-
100528018	2463	16.41	362.08	0.68	14.79	4.44294	Up	4.68968e-86	1.03822e-84	ARL2-SNX15	1	K17927|1|7e-148|527|pps:100970178|sorting nexin-15	GO:0012506//vesicle membrane;GO:0044444//cytoplasmic part	GO:0005543//phospholipid binding;GO:0022892//substrate-specific transporter activity	GO:0009987//cellular process;GO:0015031//protein transport
9427	2903	0	6	0.01	0.21	4.39232	Up	0.0160986	0.0319815	ECEL1	3	K09610|1|0.0|1424|hsa:9427|endothelin-converting enzyme-like 1 [EC:3.4.24.-]	GO:0016021//integral component of membrane;GO:0016021//integral component of membrane	GO:0004175//endopeptidase activity;GO:0043169//cation binding;GO:0004175//endopeptidase activity;GO:0043169//cation binding	GO:0019538//protein metabolic process;GO:0007186//G-protein coupled receptor signaling pathway;GO:0019538//protein metabolic process;GO:0007186//G-protein coupled receptor signaling pathway
100132979	5339	0	11.29	0.01	0.21	4.39232	Up	0.000513924	0.00125369	GOLGA8DP	1	K10595|1|3e-76|290|ptr:465464|E3 ubiquitin-protein ligase HERC2 [EC:2.3.2.26];K20358|2|5e-53|213|rro:104677005|golgin subfamily A member 2	-	-	-
127579	2421	1	18	0.04	0.75	4.22882	Up	4.32676e-05	0.000118269	DCST2	2	K06836|1|4e-37|159|fca:101095312|disintegrin and metalloproteinase domain-containing protein 15 [EC:3.4.24.-];K14315|2|1e-19|101|cbr:CBG23278|nucleoporin NDC1	GO:0031224//intrinsic component of membrane	-	-
64084	4882	9	168	0.19	3.44	4.17834	Up	4.38964e-39	4.40112e-38	CLSTN2	2	K16506|1|4e-11|73.9|gga:395168|protocadherin Fat 1/2/3;K04600|4|7e-11|73.2|lcm:102357994|cadherin EGF LAG seven-pass G-type receptor 1	GO:0012505//endomembrane system;GO:0031090//organelle membrane;GO:0043231//intracellular membrane-bounded organelle;GO:0031224//intrinsic component of membrane	GO:0046872//metal ion binding	GO:0016337//single organismal cell-cell adhesion
101927700	4385	0	8	0.01	0.18	4.16993	Up	0.00405912	0.00887027	LINC01524	1	-	-	-	-
29951	3417.02	4	65	0.11	1.91	4.118	Up	2.15076e-15	1.06066e-14	PDZRN4	1	K15682|1|0.0|1328|ggo:101131183|ligand of Numb protein X 3/4 [EC:2.3.2.27]	-	GO:0019787//ubiquitin-like protein transferase activity;GO:0046914//transition metal ion binding;GO:0019787//ubiquitin-like protein transferase activity;GO:0046914//transition metal ion binding	-
84894	3109	6	104	0.2	3.35	4.06609	Up	2.81984e-24	1.92825e-23	LINGO1	1	K15235|1|2e-40|170|fpg:101911799|josephin [EC:3.4.19.12];K16360|2|2e-40|170|phi:102108664|netrin-G3 ligand	GO:0031224//intrinsic component of membrane;GO:0031224//intrinsic component of membrane;GO:0031224//intrinsic component of membrane;GO:0031224//intrinsic component of membrane;GO:0031224//intrinsic component of membrane;GO:0031224//intrinsic component of membrane;GO:0031224//intrinsic component of membrane;GO:0031224//intrinsic component of membrane;GO:0031224//intrinsic component of membrane;GO:…	GO:0070851//growth factor receptor binding;GO:0070851//growth factor receptor binding;GO:0070851//growth factor receptor binding;GO:0070851//growth factor receptor binding;GO:0070851//growth factor receptor binding;GO:0070851//growth factor receptor binding;GO:0070851//growth factor receptor binding;GO:0070851//growth factor receptor binding;GO:0070851//growth factor receptor binding;GO:0070851//…	GO:0031345//negative regulation of cell projection organization;GO:0045686//negative regulation of glial cell differentiation;GO:0007169//transmembrane receptor protein tyrosine kinase signaling pathway;GO:0021953//central nervous system neuron differentiation;GO:0010769//regulation of cell morphogenesis involved in differentiation;GO:0031345//negative regulation of cell projection organization;G…
23418	4957.91	9	147	0.18	2.96	4.03953	Up	2.66518e-33	2.35191e-32	CRB1	1	K16681|1|0.0|2607|nle:100601606|protein crumbs	GO:0044459;GO:0031224//intrinsic component of membrane;GO:0044459;GO:0031224//intrinsic component of membrane;GO:0044459;GO:0031224//intrinsic component of membrane;GO:0016020//membrane;GO:0044459;GO:0031224//intrinsic component of membrane	GO:0005488//binding;GO:0046872//metal ion binding;GO:0046872//metal ion binding;GO:0046872//metal ion binding;GO:0005488//binding;GO:0046872//metal ion binding	GO:0009987//cellular process;GO:0050953//sensory perception of light stimulus;GO:0001754//eye photoreceptor cell differentiation;GO:0007154//cell communication;GO:0050953//sensory perception of light stimulus;GO:0001754//eye photoreceptor cell differentiation;GO:0007154//cell communication;GO:0050953//sensory perception of light stimulus;GO:0001754//eye photoreceptor cell differentiation;GO:00071…
9543	4491	8	131	0.18	2.91	4.01495	Up	7.73508e-30	6.18898e-29	IGDCC3	3	K06766|1|3e-71|273|sko:100329095|neogenin;K06765|4|1e-68|265|mdo:100010164|deleted in colorectal carcinoma	GO:0016021//integral component of membrane	-	GO:0050905//neuromuscular process
27098	2101.71	1.99	30.2	0.09	1.45	4.00998	Up	1.74687e-08	6.13368e-08	CLUL1	1	K17252|1|3e-37|159|lcm:102352242|clusterin	-	-	GO:0009987//cellular process;GO:0009987//cellular process;GO:0009987//cellular process;GO:0009987//cellular process
30819	2218.34	1	17	0.05	0.77	3.94486	Up	8.20654e-05	0.000217987	KCNIP2	2	K16575|1|8e-81|304|aam:106493806|centractin;K19932|2|1e-45|187|nve:NEMVE_v1g239489|neuronal calcium sensor 1	GO:0044424;GO:0005887//integral component of plasma membrane;GO:0044424;GO:0005887//integral component of plasma membrane;GO:0044424;GO:0005887//integral component of plasma membrane;GO:0044424;GO:0005887//integral component of plasma membrane;GO:0044424;GO:0005887//integral component of plasma membrane;GO:0044424;GO:0005887//integral component of plasma membrane;GO:0044424;GO:0005887//integral c…	GO:0005048//signal sequence binding;GO:0046872//metal ion binding;GO:0005515//protein binding;GO:0015271//outward rectifier potassium channel activity;GO:0005048//signal sequence binding;GO:0046872//metal ion binding;GO:0005515//protein binding;GO:0015271//outward rectifier potassium channel activity;GO:0005048//signal sequence binding;GO:0046872//metal ion binding;GO:0005515//protein binding;GO:…	GO:0045161//neuronal ion channel clustering;GO:0007267//cell-cell signaling;GO:0003012//muscle system process;GO:0009593//detection of chemical stimulus;GO:0030001//metal ion transport;GO:0044057;GO:0045161//neuronal ion channel clustering;GO:0007267//cell-cell signaling;GO:0003012//muscle system process;GO:0009593//detection of chemical stimulus;GO:0034220//ion transmembrane transport;GO:0030001…
57644	6602	7	108.02	0.11	1.63	3.8893	Up	1.85179e-24	1.27142e-23	MYH7B	4	K10352|1|0.0|3104|hsa:57644|myosin heavy chain	GO:0016459//myosin complex	GO:0008092//cytoskeletal protein binding;GO:0017111//nucleoside-triphosphatase activity;GO:0032559//adenyl ribonucleotide binding	-
124925	4234	0	6	0.01	0.14	3.80735	Up	0.0160986	0.0319628	SEZ6	4	K10362|1|0.0|769|gfr:102036530|myosin XVIII;K17495|2|1e-66|258|ggo:101145611|CUB and sushi domain-containing protein	GO:0031224//intrinsic component of membrane;GO:0031224//intrinsic component of membrane;GO:0031224//intrinsic component of membrane	-	-
101927248	2381	1	13	0.04	0.55	3.78136	Up	0.00103278	0.00243918	LOC101927248	1	-	-	-	-
145165	1599	0.88	12.65	0.06	0.8	3.73697	Up	0.00025806	0.000651983	ST13P4	1	K09560|1|8e-149|529|ggo:101150126|suppressor of tumorigenicity protein 13	GO:0005737//cytoplasm	GO:0005515//protein binding	GO:0042026//protein refolding
283888	2632	4.32	57.79	0.17	2.21	3.70044	Up	3.26478e-13	1.46501e-12	IL21R-AS1	1	K05075|1|9e-130|467|hsa:50615|interleukin 21 receptor	GO:0031224//intrinsic component of membrane	GO:0004896//cytokine receptor activity	GO:0046649//lymphocyte activation
102723640	512	1	13	0.21	2.71	3.68983	Up	0.00103278	0.00243946	LOC102723640	1	K20358|1|1e-12|74.7|ggo:101134666|golgin subfamily A member 2	-	-	-
1281	5490	7	89	0.13	1.62	3.63941	Up	2.50156e-19	1.43532e-18	COL3A1	3	K19720|1|3e-139|499|ggo:101154146|collagen, type III, alpha	GO:0005583//fibrillar collagen trimer	GO:0005102//receptor binding;GO:0019838//growth factor binding;GO:0005198//structural molecule activity	GO:0001775//cell activation;GO:0009628//response to abiotic stimulus;GO:0002683//negative regulation of immune system process;GO:0009611//response to wounding;GO:0006935//chemotaxis;GO:0008544//epidermis development;GO:0009059//macromolecule biosynthetic process;GO:0007178//transmembrane receptor protein serine/threonine kinase signaling pathway;GO:0030198//extracellular matrix organization;GO:00…
6855	2449	12	149	0.5	6.12	3.61353	Up	3.00796e-31	2.50433e-30	SYP	2	K14168|1|7e-23|112|fpg:101912737|cytoplasmic tRNA 2-thiolation protein 1 [EC:2.7.7.-]	GO:0031224//intrinsic component of membrane;GO:0032991//macromolecular complex;GO:0044459;GO:0030672//synaptic vesicle membrane	GO:0032934//sterol binding;GO:0046872//metal ion binding;GO:0019904//protein domain specific binding;GO:0019905//syntaxin binding	GO:0048168//regulation of neuronal synaptic plasticity;GO:0051234//establishment of localization;GO:0016050//vesicle organization
10202	1692	1	16.16	0.08	0.97	3.59991	Up	0.000155264	0.00040125	DHRS2	1	K11164|1|2e-82|308|nle:100600231|dehydrogenase/reductase SDR family member 2 [EC:1.1.-.-]	GO:0043231//intracellular membrane-bounded organelle;GO:0012505//endomembrane system;GO:0043231//intracellular membrane-bounded organelle;GO:0012505//endomembrane system;GO:0043231//intracellular membrane-bounded organelle;GO:0012505//endomembrane system	GO:0016616//oxidoreductase activity, acting on the CH-OH group of donors, NAD or NADP as acceptor;GO:0016616//oxidoreductase activity, acting on the CH-OH group of donors, NAD or NADP as acceptor;GO:0016616//oxidoreductase activity, acting on the CH-OH group of donors, NAD or NADP as acceptor	GO:0006979//response to oxidative stress;GO:0006915//apoptotic process;GO:0001773//myeloid dendritic cell activation;GO:0008202//steroid metabolic process;GO:0008283//cell proliferation;GO:0006979//response to oxidative stress;GO:0006915//apoptotic process;GO:0001773//myeloid dendritic cell activation;GO:0008202//steroid metabolic process;GO:0008283//cell proliferation;GO:0006979//response to oxi…
100289187	1124	4	49	0.37	4.47	3.59468	Up	4.63026e-11	1.88465e-10	GS1-259H13.2	1	-	-	-	-
284800	5111	0	6	0.01	0.12	3.58496	Up	0.0160986	0.0319534	FAM182A	1	-	-	-	-
7148	10788.1	35.2	358.29	0.28	3.3	3.55897	Up	3.10482e-68	5.16783e-67	TNXB	6	K06252|1|0.0|7771|hsa:7148|tenascin	GO:0044464;GO:0005581//collagen trimer;GO:0044464;GO:0005581//collagen trimer	GO:0005539//glycosaminoglycan binding;GO:0005102//receptor binding;GO:0005539//glycosaminoglycan binding;GO:0005102//receptor binding	GO:0085029//extracellular matrix assembly;GO:0007010//cytoskeleton organization;GO:0044259//multicellular organismal macromolecule metabolic process;GO:0085029//extracellular matrix assembly;GO:0007010//cytoskeleton organization;GO:0044259//multicellular organismal macromolecule metabolic process;GO:0023052//signaling
150538	3397	1	12	0.03	0.35	3.54432	Up	0.00192828	0.00440816	SATB2-AS1	1	-	-	-	-
101927055	1972	1	11	0.05	0.56	3.48543	Up	0.00358428	0.00790572	LOC101927055	1	K12567|1|6e-112|272|ggo:101126591|titin [EC:2.7.11.1]	GO:0015629//actin cytoskeleton;GO:0031672//A band;GO:0031674//I band;GO:0000228//nuclear chromosome	GO:0005198//structural molecule activity;GO:0000166//nucleotide binding;GO:0004672//protein kinase activity;GO:0042805//actinin binding;GO:0003779//actin binding;GO:0046872//metal ion binding	GO:0007599//hemostasis;GO:0060415//muscle tissue morphogenesis;GO:0014866//skeletal myofibril assembly;GO:0048747//muscle fiber development;GO:0006936//muscle contraction;GO:0006887//exocytosis;GO:0001932//regulation of protein phosphorylation;GO:0007015//actin filament organization;GO:0010038//response to metal ion;GO:0000070//mitotic sister chromatid segregation;GO:0001775//cell activation
146512	1980	1	11	0.05	0.56	3.48543	Up	0.00358428	0.00790315	FLJ30679	1	-	-	-	-
11209	2642	11.57	128.54	0.44	4.89	3.47426	Up	1.75757e-26	1.27705e-25	MST1P2	1	K05460|1|1e-124|176|xma:102226489|hepatocyte growth factor	-	-	-
283849	2505	1	11	0.04	0.44	3.45943	Up	0.00358428	0.00790658	EXOC3L1	3	K19987|1|0.0|1181|hsa:283849|exocyst complex component 3-like protein	GO:0043234//protein complex;GO:0016023//cytoplasmic, membrane-bounded vesicle	-	GO:0002790//peptide secretion;GO:0016192//vesicle-mediated transport
7857	2586	3833	42265	150.48	1642.83	3.44854	Up	0	0	SCG2	4	K12567|1|2e-07|60.5|dgr:Dgri_GH16495|titin [EC:2.7.11.1]	GO:0016023//cytoplasmic, membrane-bounded vesicle;GO:0044421	GO:0005102//receptor binding	GO:0006952//defense response;GO:0006915//apoptotic process;GO:0048646//anatomical structure formation involved in morphogenesis;GO:0050927//positive regulation of positive chemotaxis;GO:0001935//endothelial cell proliferation;GO:0030595//leukocyte chemotaxis;GO:0015031//protein transport
3212	1614	37	408	2.35	25.63	3.4471	Up	9.80518e-80	2.00272e-78	HOXB2	3	K09302|1|3e-123|444|hsa:3212|homeobox protein HoxA/B2	-	-	GO:0007417//central nervous system development;GO:0048513//animal organ development;GO:0003013//circulatory system process;GO:0009653//anatomical structure morphogenesis
777	14915	4	48	0.03	0.32	3.41504	Up	8.55206e-11	3.43621e-10	CACNA1E	3	K04852|1|0.0|3801|pps:100973580|voltage-dependent calcium channel R type alpha-1E	GO:0034704//calcium channel complex;GO:0034704//calcium channel complex;GO:0034704//calcium channel complex	GO:0005262//calcium channel activity;GO:0005515//protein binding;GO:0005262//calcium channel activity;GO:0005515//protein binding;GO:0005262//calcium channel activity;GO:0005515//protein binding	GO:0032412//regulation of ion transmembrane transporter activity;GO:0030073//insulin secretion;GO:0015980//energy derivation by oxidation of organic compounds;GO:0042391//regulation of membrane potential;GO:0033500//carbohydrate homeostasis;GO:0032412//regulation of ion transmembrane transporter activity;GO:0030073//insulin secretion;GO:0015980//energy derivation by oxidation of organic compounds…
642924	1924	1	10	0.05	0.53	3.40599	Up	0.00662852	0.0140529	LINC00535	1	-	-	-	-
254100	1194	6	64	0.52	5.48	3.39759	Up	1.71455e-13	7.79353e-13	SSSCA1-AS1	1	-	-	-	-
105372582	3619	2.06	22.59	0.06	0.63	3.39232	Up	2.12662e-05	5.96704e-05	LOC105372582	1	K04650|1|3e-18|97.4|myb:102249238|nuclear receptor co-repressor 1	-	-	-
100129518	1718	1.47	16	0.09	0.94	3.38466	Up	0.000155264	0.000401301	LOC100129518	1	K11447|1|6e-21|69.3|ptr:449579|histone demethylase [EC:1.14.11.-];K17985|3|2e-19|62.0|hsa:55626|activating molecule in BECN1-regulated autophagy protein 1;K12581|5|3e-19|74.7|nle:100584332|CCR4-NOT transcription complex subunit 7/8	-	-	-
11223	4668	12.68	132.02	0.27	2.82	3.38466	Up	9.32006e-27	6.82318e-26	MST1L	1	K05460|1|2e-122|444|cmk:103177006|hepatocyte growth factor	-	GO:0003824//catalytic activity	-
5992	3955.52	3	33	0.08	0.83	3.37504	Up	1.40843e-07	4.66182e-07	RFX4	1	K09174|1|0.0|1238|nle:100606918|regulatory factor X 4	GO:0043231//intracellular membrane-bounded organelle;GO:0043231//intracellular membrane-bounded organelle;GO:0043231//intracellular membrane-bounded organelle	GO:0003676//nucleic acid binding;GO:0003676//nucleic acid binding;GO:0005488//binding	GO:0006357//regulation of transcription from RNA polymerase II promoter;GO:0021510//spinal cord development;GO:0007420//brain development;GO:0009653//anatomical structure morphogenesis;GO:0006357//regulation of transcription from RNA polymerase II promoter;GO:0021510//spinal cord development;GO:0007420//brain development;GO:0009653//anatomical structure morphogenesis;GO:0006357//regulation of tra…
1496	3977.88	66	695	1.7	17.47	3.36127	Up	2.18878e-132	8.55434e-131	CTNNA2	1	K05691|1|0.0|1030|ecb:100053393|catenin alpha	GO:0070161;GO:0043005//neuron projection;GO:0005856//cytoskeleton;GO:0031252//cell leading edge;GO:0005911//cell-cell junction;GO:0044444//cytoplasmic part;GO:0070161;GO:0043005//neuron projection;GO:0005856//cytoskeleton;GO:0031252//cell leading edge;GO:0005911//cell-cell junction;GO:0044444//cytoplasmic part;GO:0070161;GO:0043005//neuron projection;GO:0005856//cytoskeleton;GO:0031252//cell lead…	GO:0050839//cell adhesion molecule binding;GO:0005198//structural molecule activity;GO:0050839//cell adhesion molecule binding;GO:0005198//structural molecule activity;GO:0050839//cell adhesion molecule binding;GO:0005198//structural molecule activity;GO:0050839//cell adhesion molecule binding;GO:0005198//structural molecule activity;GO:0050839//cell adhesion molecule binding;GO:0005198//structur…	GO:0050807//regulation of synapse organization;GO:0048667//cell morphogenesis involved in neuron differentiation;GO:0009887//organ morphogenesis;GO:0045597//positive regulation of cell differentiation;GO:0032102;GO:0021932;GO:0048812//neuron projection morphogenesis;GO:0007155//cell adhesion;GO:0050807//regulation of synapse organization;GO:0048667//cell morphogenesis involved in neuron different…
103344718	3887	19	195.62	0.49	5.03	3.3597	Up	6.71322e-38	6.51853e-37	HOTS	2	K02184|1|5e-07|60.1|gfr:102039135|formin 2;K13911|2|6e-06|53.5|rno:257651|basic salivary proline-rich protein 1/2	-	-	-
7739	3275.95	52	406	1.21	12.42	3.35959	Up	1.1175e-68	1.87538e-67	ZNF185	1	K16580|1|7e-11|73.2|shr:100931839|SLAIN motif-containing protein 1/2;K06084|3|3e-06|57.8|dre:553341|F-box protein 20;K11294|4|6e-06|56.6|dya:Dyak_GE22590|nucleolin	GO:0005924//cell-substrate adherens junction;GO:0043232;GO:0005924//cell-substrate adherens junction;GO:0043232;GO:0005924//cell-substrate adherens junction;GO:0043232;GO:0005924//cell-substrate adherens junction;GO:0043232;GO:0005924//cell-substrate adherens junction;GO:0043232;GO:0005924//cell-substrate adherens junction;GO:0043232;GO:0005924//cell-substrate adherens junction;GO:0043232;GO:0005…	GO:0046914//transition metal ion binding;GO:0046914//transition metal ion binding;GO:0046914//transition metal ion binding;GO:0046914//transition metal ion binding;GO:0046914//transition metal ion binding;GO:0046914//transition metal ion binding;GO:0046914//transition metal ion binding;GO:0046914//transition metal ion binding	-
101929549	1249	0.99	10.02	0.08	0.82	3.35755	Up	0.00102347	0.00241917	LOC101929549	1	K17557|1|8e-07|57.4|rro:104682123|protein phosphatase 1 regulatory subunit 14D;K12581|2|3e-06|51.6|nle:100584332|CCR4-NOT transcription complex subunit 7/8;K07994|4|9e-06|47.4|rro:104674670|matrix metalloproteinase-13 (collagenase 3) [EC:3.4.24.-]	-	-	-
85407	8716	14.36	151.08	0.17	1.73	3.34717	Up	3.33874e-30	2.6958e-29	NKD1	4	K03213|1|0.0|868|hsa:85407|naked cuticle	GO:0016020//membrane;GO:0044424	GO:0046872//metal ion binding	GO:0007166//cell surface receptor signaling pathway
728463	557	1	10	0.19	1.9	3.32193	Up	0.00662852	0.0140515	TGFB2-AS1	1	-	-	-	-
4975	492	1	10	0.22	2.18	3.30875	Up	0.00662852	0.0140485	OMP	1	K08574|1|2e-75|283|myb:102240924|calpain-5 [EC:3.4.22.-]	GO:0043005//neuron projection;GO:0043231//intracellular membrane-bounded organelle;GO:0044444//cytoplasmic part;GO:0044297//cell body	GO:0060089;GO:0005488//binding	GO:0007606//sensory perception of chemical stimulus;GO:0007267//cell-cell signaling
125972	1295	1	10	0.08	0.79	3.30378	Up	0.00662852	0.01405	CALR3	4	K10098|1|0.0|778|hsa:125972|calreticulin 3	GO:0044432	GO:0046872//metal ion binding;GO:0030246//carbohydrate binding;GO:0005515//protein binding	GO:0044267//cellular protein metabolic process
100287098	1196	1.02	10.24	0.09	0.88	3.28951	Up	0.00662852	0.0140544	TONSL-AS1	1	K09257|1|6e-31|137|hsa:4796|NF-kappa-B inhibitor-like protein 2	GO:0008023//transcription elongation factor complex;GO:0005657//replication fork	GO:0005515//protein binding	GO:0000725//recombinational repair
101929524	1674	1.04	9.37	0.06	0.57	3.24793	Up	0.0121858	0.0247752	LOC101929524	1	-	-	-	-
10418	5154	6	58	0.12	1.12	3.22239	Up	6.22898e-12	2.64007e-11	SPON1	3	K04596|1|1e-33|148|xma:102221541|brain-specific angiogenesis inhibitor 1;K17341|4|3e-33|147|cmk:103180075|hemicentin	GO:0031012//extracellular matrix	GO:0005488//binding	GO:0009987//cellular process
56920	4975	4	37	0.08	0.74	3.20945	Up	6.54094e-08	2.21258e-07	SEMA3G	2	K06840|1|0.0|1516|pps:100984794|semaphorin 3	GO:0044464	GO:0004871//signal transducer activity	GO:0032501//multicellular organismal process
199800	2112	3	27	0.14	1.29	3.20387	Up	5.17676e-06	1.5274e-05	ADM5	1	-	-	-	-
2303	1683	1.01	9.08	0.06	0.55	3.1964	Up	0.0121858	0.0247851	FOXC2	2	K09396|1|0.0|876|hsa:2303|forkhead box protein C	GO:0043234//protein complex;GO:0043231//intracellular membrane-bounded organelle	GO:0043566//structure-specific DNA binding;GO:0005515//protein binding;GO:0003682//chromatin binding;GO:0043565//sequence-specific DNA binding;GO:0000981//RNA polymerase II transcription factor activity, sequence-specific DNA binding	GO:0003018;GO:0033627//cell adhesion mediated by integrin;GO:0072008;GO:0035295//tube development;GO:0007169//transmembrane receptor protein tyrosine kinase signaling pathway;GO:0001945//lymph vessel development;GO:0055008//cardiac muscle tissue morphogenesis;GO:0045766//positive regulation of angiogenesis;GO:0001654//eye development;GO:0014029//neural crest formation;GO:0048771//tissue remodelin…
731220	1729	7	64	0.41	3.75	3.19319	Up	8.9268e-13	3.92513e-12	RFX8	1	K19521|1|4e-24|115|ecb:100072753|regulatory factor X 6;K09174|4|7e-21|104|hmg:100205362|regulatory factor X 4	-	-	-
100133545	1904	10	92	0.54	4.88	3.17585	Up	7.41294e-18	4.0046e-17	MRPL23-AS1	1	-	-	-	-
102724708	2041	1	11	0.06	0.54	3.16993	Up	0.00358428	0.00790744	LOC102724708	1	-	-	-	-
353514	1265.43	1.03	11.12	0.1	0.9	3.16993	Up	0.00358428	0.00790486	LILRA5	3	K06512|1|4e-161|570|hsa:353514|leukocyte immunoglobulin-like receptor	GO:0031224//intrinsic component of membrane;GO:0031224//intrinsic component of membrane;GO:0031224//intrinsic component of membrane	GO:0004871//signal transducer activity;GO:0004871//signal transducer activity;GO:0004871//signal transducer activity	GO:0006952//defense response;GO:0006952//defense response;GO:0006952//defense response
4585	3958	2	18	0.05	0.45	3.16993	Up	0.000238086	0.000604073	MUC4	1	K10955|1|0.0|675|pale:102882303|intestinal mucin-2	GO:0016021//integral component of membrane;GO:0031012//extracellular matrix;GO:0016021//integral component of membrane;GO:0031012//extracellular matrix;GO:0016021//integral component of membrane;GO:0031012//extracellular matrix;GO:0016021//integral component of membrane;GO:0031012//extracellular matrix	GO:0005201//extracellular matrix structural constituent;GO:0005102//receptor binding;GO:0005201//extracellular matrix structural constituent;GO:0005102//receptor binding;GO:0005201//extracellular matrix structural constituent;GO:0005102//receptor binding;GO:0005201//extracellular matrix structural constituent;GO:0005102//receptor binding	GO:0031589//cell-substrate adhesion;GO:0031589//cell-substrate adhesion;GO:0031589//cell-substrate adhesion;GO:0031589//cell-substrate adhesion
3215	1830	77	700	4.3	38.68	3.16918	Up	1.14721e-125	4.17826e-124	HOXB5	3	K09305|1|1e-105|386|ssc:100522700|homeobox protein HoxA/B/C5	-	-	GO:0009987//cellular process;GO:0007275//multicellular organism development;GO:0009653//anatomical structure morphogenesis
230	1665	93	845	5.72	51.42	3.16824	Up	2.67032e-151	1.22227e-149	ALDOC	2	K01623|1|0.0|795|ggo:101134921|fructose-bisphosphate aldolase, class I [EC:4.1.2.13]	GO:0043231//intracellular membrane-bounded organelle;GO:0043005//neuron projection;GO:0043232;GO:0044444//cytoplasmic part	GO:0016832//aldehyde-lyase activity;GO:0005515//protein binding	GO:0006007//glucose catabolic process;GO:0012501//programmed cell death;GO:0009719;GO:0051260//protein homooligomerization;GO:0009887//organ morphogenesis;GO:0051262//protein tetramerization;GO:0006000//fructose metabolic process;GO:0006950//response to stress;GO:0010033//response to organic substance
677769	421	1	9	0.26	2.32	3.15754	Up	0.0121858	0.0247876	SCARNA17	2	-	-	-	-
54510	5938	59	530	1	8.9	3.15381	Up	4.50364e-95	1.1258e-93	PCDH18	1	K16499|1|0.0|2184|pps:100976261|protocadherin delta 2	GO:0031224//intrinsic component of membrane;GO:0031224//intrinsic component of membrane	GO:0046872//metal ion binding;GO:0046872//metal ion binding	GO:0007417//central nervous system development;GO:0016337//single organismal cell-cell adhesion;GO:0007417//central nervous system development;GO:0016337//single organismal cell-cell adhesion
79625	2911	29	258	1.01	8.89	3.13783	Up	6.67014e-47	7.76387e-46	NDNF	3	-	GO:0044421	GO:0005539//glycosaminoglycan binding	GO:0043062//extracellular structure organization;GO:0010810//regulation of cell-substrate adhesion;GO:0018149//peptide cross-linking
6328	8994	9.36	79.89	0.1	0.88	3.1375	Up	3.12478e-15	1.53098e-14	SCN3A	3	K04836|1|0.0|3438|hsa:6328|voltage-gated sodium channel type III alpha	GO:0005887//integral component of plasma membrane;GO:0005887//integral component of plasma membrane	GO:0005272//sodium channel activity;GO:0005272//sodium channel activity	GO:0030001//metal ion transport;GO:0030001//metal ion transport
151009	2204	1.19	9.57	0.05	0.44	3.1375	Up	0.0121858	0.0247901	LINC01106	1	K10516|1|5e-35|152|ggo:101143668|zinc finger and BTB domain-containing protein 45	-	-	-
653160	1917	4	35	0.21	1.84	3.13124	Up	2.13052e-07	6.98139e-07	LOC653160	1	-	-	-	-
4485	2348	30.75	269.1	1.33	11.54	3.11715	Up	5.32196e-49	6.46106e-48	MST1	3	K05460|1|0.0|647|cmk:103177006|hepatocyte growth factor	-	GO:0004175//endopeptidase activity	GO:0019538//protein metabolic process
101928994	1933	0.97	8.23	0.05	0.43	3.10434	Up	0.00405912	0.00887122	LOC101928994	1	K17985|1|1e-07|61.2|hsa:55626|activating molecule in BECN1-regulated autophagy protein 1;K06066|2|1e-07|60.8|ggo:101129246|CBF1 interacting corepressor;K01064|3|3e-07|59.7|mcf:102130297|wingless-type MMTV integration site family, member 9;K14404|4|4e-07|59.3|cjc:103793372|cleavage and polyadenylation specificity factor subunit 4	-	-	-
3768	5230	1.71	13	0.03	0.25	3.05889	Up	0.00103278	0.00243974	KCNJ12	4	K05005|1|0.0|814|cjc:100398243|potassium inwardly-rectifying channel subfamily J member 12	GO:0031224//intrinsic component of membrane;GO:0043005//neuron projection;GO:0044297//cell body;GO:0042383//sarcolemma	GO:0005249//voltage-gated potassium channel activity;GO:0016248//channel inhibitor activity;GO:0019904//protein domain specific binding	GO:0007267//cell-cell signaling;GO:0003012//muscle system process;GO:0003013//circulatory system process;GO:0030001//metal ion transport;GO:0044057
645431	2026	3	25	0.15	1.25	3.05889	Up	1.68225e-05	4.7656e-05	FUT8-AS1	1	-	-	-	-
400997	3212	1	8	0.03	0.25	3.05889	Up	0.022247	0.0430596	LOC400997	1	-	-	-	-
285962	2262	8	67	0.36	2.98	3.04924	Up	7.28258e-13	3.21678e-12	WEE2-AS1	1	K06632|1|4e-23|112|ggo:101125951|wee1-like protein kinase [EC:2.7.11.1]	GO:0005815//microtubule organizing center;GO:0031981//nuclear lumen	GO:0046872//metal ion binding;GO:0004713//protein tyrosine kinase activity;GO:0032559//adenyl ribonucleotide binding	GO:0000087//mitotic M phase;GO:0006464//cellular protein modification process
8288	2735	1	9	0.04	0.33	3.04439	Up	0.0121858	0.0247777	EPX	5	K10788|1|0.0|1398|hsa:8288|eosinophil peroxidase [EC:1.11.1.7]	-	GO:0016209//antioxidant activity;GO:0005506//iron ion binding;GO:0003824//catalytic activity	GO:0042743//hydrogen peroxide metabolic process;GO:0006950//response to stress
101929329	1928	2	17	0.11	0.89	3.0163	Up	0.000431246	0.00106323	LAMP5-AS1	1	-	-	-	-
374378	2531	1	8	0.04	0.32	3	Up	0.022247	0.0430801	GALNT18	2	K00710|1|0.0|1181|pps:100991628|polypeptide N-acetylgalactosaminyltransferase [EC:2.4.1.41]	-	-	-
8643	3818.37	14	116	0.38	3.04	3	Up	3.16442e-21	1.95176e-20	PTCH2	4	K11101|1|0.0|2179|hsa:8643|patched 2	GO:0016021//integral component of membrane;GO:0016021//integral component of membrane	GO:0004888//transmembrane signaling receptor activity;GO:0004888//transmembrane signaling receptor activity	GO:0065003;GO:0042303//molting cycle;GO:0008544//epidermis development;GO:0048232//male gamete generation;GO:0065003;GO:0042303//molting cycle;GO:0008544//epidermis development;GO:0048232//male gamete generation
283120	2234.35	45	468	2.64	21.1	2.99863	Up	2.84754e-89	6.58368e-88	H19	1	-	-	-	-
6276	710	1	8	0.15	1.18	2.97575	Up	0.022247	0.0430514	S100A5	1	-	GO:0043231//intracellular membrane-bounded organelle	GO:0046914//transition metal ion binding;GO:0042802//identical protein binding	-
339983	5894	150	1190	2.56	20.13	2.97513	Up	1.59086e-199	1.01351e-197	NAT8L	3	K18309|1|9e-104|382|hsa:339983|aspartate N-acetyltransferase [EC:2.3.1.17]	GO:0005740//mitochondrial envelope;GO:0031090//organelle membrane;GO:0044425	GO:0008080//N-acetyltransferase activity	-
3233	1298	4	32	0.32	2.51	2.97154	Up	1.22839e-06	3.82834e-06	HOXD4	2	K09304|1|7e-99|363|hsa:3233|homeobox protein HoxA/B/C/D4	GO:0043231//intracellular membrane-bounded organelle	GO:0001071//nucleic acid binding transcription factor activity	GO:0006351//transcription, DNA-templated;GO:0032501//multicellular organismal process
100507299	1052	2	16	0.2	1.56	2.96347	Up	0.000777452	0.00186279	SMC5-AS1	1	-	-	-	-
8404	2912.52	106	824	3.66	28.39	2.95547	Up	2.4134e-137	9.71238e-136	SPARCL1	2	K08136|1|3e-12|77.0|dre:562002|sparc/osteonectin, cwcv and kazal-like domains proteoglycan (testican);K12819|2|2e-11|73.9|dvi:Dvir_GJ26298|pre-mRNA-processing factor SLU7	GO:0031012//extracellular matrix;GO:0031012//extracellular matrix;GO:0031012//extracellular matrix;GO:0031012//extracellular matrix	GO:0046872//metal ion binding;GO:0046872//metal ion binding;GO:0046872//metal ion binding;GO:0046872//metal ion binding	GO:0023052//signaling;GO:0023052//signaling;GO:0023052//signaling;GO:0023052//signaling
388585	1319	2	16	0.16	1.24	2.9542	Up	0.000777452	0.00186257	HES5	3	K06055|1|4e-65|248|cjc:100397404|hairy and enhancer of split 5	-	GO:0043566//structure-specific DNA binding	GO:0000122//negative regulation of transcription from RNA polymerase II promoter;GO:0014003//oligodendrocyte development;GO:0045686//negative regulation of glial cell differentiation;GO:0030900//forebrain development;GO:0021700//developmental maturation;GO:0009912//auditory receptor cell fate commitment;GO:0042552//myelination;GO:0030509//BMP signaling pathway
148898	1701.55	75	477	3.7	28.39	2.93979	Up	4.75542e-72	8.66766e-71	ZNF436-AS1	1	-	-	-	-
4880	777	1	8	0.14	1.07	2.93411	Up	0.022247	0.0430637	NPPC	3	K12336|1|8e-29|129|pon:100436349|natriuretic peptide C	-	GO:0005179//hormone activity	GO:0048518;GO:0008283//cell proliferation;GO:0007167//enzyme linked receptor protein signaling pathway;GO:0003413//chondrocyte differentiation involved in endochondral bone morphogenesis;GO:0006164//purine nucleotide biosynthetic process;GO:0003417//growth plate cartilage development;GO:0035264//multicellular organism growth;GO:0050880//regulation of blood vessel size
5648	3394.42	9	59	0.23	1.74	2.91938	Up	2.79336e-10	1.08983e-09	MASP1	1	K03992|1|0.0|1343|nle:100601109|mannan-binding lectin serine protease 1 [EC:3.4.21.-]	GO:0044421;GO:0044421;GO:0044421;GO:0044421	GO:0042802//identical protein binding;GO:0046872//metal ion binding;GO:0004175//endopeptidase activity;GO:0004175//endopeptidase activity;GO:0046872//metal ion binding;GO:0042802//identical protein binding;GO:0004175//endopeptidase activity;GO:0046872//metal ion binding;GO:0042802//identical protein binding;GO:0004175//endopeptidase activity;GO:0046872//metal ion binding;GO:0042802//identical pro…	GO:0006952//defense response;GO:0006956//complement activation;GO:0006952//defense response;GO:0002698;GO:0006956//complement activation;GO:0006952//defense response;GO:0002698;GO:0006956//complement activation;GO:0006952//defense response;GO:0002698;GO:0006956//complement activation
60484	1795	1	8	0.06	0.45	2.90689	Up	0.022247	0.0430678	HAPLN2	2	K06851|1|0.0|688|hsa:60484|hyaluronan and proteoglycan link protein 2	GO:0031012//extracellular matrix	GO:0005539//glycosaminoglycan binding	GO:0009987//cellular process
389634	682	1.18	8.82	0.18	1.35	2.90689	Up	0.022247	0.0430473	LINC00937	1	K14946|1|9e-10|65.9|mcf:101866148|RNA binding protein fox-1	-	-	-
6092	8694.75	33	241	0.37	2.76	2.89907	Up	4.55814e-40	4.65971e-39	ROBO2	1	K06754|1|0.0|1383|pps:100978231|roundabout, axon guidance receptor 2	GO:0032589//neuron projection membrane;GO:0031224//intrinsic component of membrane;GO:0032589//neuron projection membrane;GO:0031224//intrinsic component of membrane;GO:0032589//neuron projection membrane;GO:0031224//intrinsic component of membrane;GO:0032589//neuron projection membrane;GO:0031224//intrinsic component of membrane	GO:0005515//protein binding;GO:0004888//transmembrane signaling receptor activity;GO:0005515//protein binding;GO:0004888//transmembrane signaling receptor activity;GO:0005515//protein binding;GO:0004888//transmembrane signaling receptor activity;GO:0005515//protein binding;GO:0004888//transmembrane signaling receptor activity	GO:0050922//negative regulation of chemotaxis;GO:0021889//olfactory bulb interneuron differentiation;GO:0001822//kidney development;GO:0016198//axon choice point recognition;GO:0016337//single organismal cell-cell adhesion;GO:0031346//positive regulation of cell projection organization;GO:0006915//apoptotic process;GO:0035295//tube development;GO:0048523//negative regulation of cellular process;G…
5790	917	2	15	0.23	1.69	2.87732	Up	0.00139434	0.00324151	PTPRCAP	2	-	GO:0016020//membrane	-	GO:0006950//response to stress
100289230	1876	8	60	0.44	3.23	2.87596	Up	4.07028e-11	1.65972e-10	LOC100289230	1	-	-	-	-
101927411	2918	0.75	6.46	0.03	0.22	2.87447	Up	0.0160986	0.0319847	LOC101927411	1	K15289|1|1e-15|60.5|ggo:101143670|solute carrier family 35, member F5;K01064|3|7e-13|51.2|mcf:102130297|wingless-type MMTV integration site family, member 9;K17985|5|3e-12|50.1|hsa:55626|activating molecule in BECN1-regulated autophagy protein 1	-	-	-
222166	5814	95	702	1.65	12.04	2.8673	Up	2.5833e-114	8.3334e-113	MTURN	2	K08051|1|2e-33|148|umr:103659061|pleckstrin homology domain containing family A member 8	-	-	-
113791	2471.31	24	175	0.98	7.12	2.86102	Up	1.76808e-29	1.39274e-28	PIK3IP1	1	K01343|1|3e-08|63.2|cfr:102507711|tissue plasminogen activator [EC:3.4.21.68]	GO:0031224//intrinsic component of membrane;GO:0031224//intrinsic component of membrane	-	-
619518	2621	2	15	0.08	0.58	2.85798	Up	0.00139434	0.00324114	SSBP3-AS1	1	K13044|1|3e-12|77.0|ecb:100069254|heterogeneous nuclear ribonucleoprotein A/B/D	-	-	-
100533107	5772	5.83	41.94	0.1	0.72	2.848	Up	2.88098e-08	9.97447e-08	RTEL1-TNFRSF6B	1	K11136|1|0.0|2399|mcc:719519|regulator of telomere elongation helicase 1 [EC:3.6.4.12]	GO:0043231//intracellular membrane-bounded organelle	GO:0003678//DNA helicase activity;GO:0043169//cation binding;GO:0003676//nucleic acid binding;GO:0042623//ATPase activity, coupled;GO:0051540;GO:0032559//adenyl ribonucleotide binding	GO:0033554//cellular response to stress;GO:0000018//regulation of DNA recombination
3756	8025	9	64	0.11	0.79	2.84435	Up	1.71744e-11	7.14504e-11	KCNH1	3	K04904|1|0.0|1855|hsa:3756|potassium voltage-gated channel Eag-related subfamily H member 1	GO:0005887//integral component of plasma membrane;GO:0005887//integral component of plasma membrane	GO:0004673//protein histidine kinase activity;GO:0005249//voltage-gated potassium channel activity;GO:0005515//protein binding;GO:0004673//protein histidine kinase activity;GO:0005249//voltage-gated potassium channel activity;GO:0005515//protein binding	GO:0000768//syncytium formation by plasma membrane fusion;GO:0006351//transcription, DNA-templated;GO:0030001//metal ion transport;GO:0000768//syncytium formation by plasma membrane fusion;GO:0006351//transcription, DNA-templated;GO:0030001//metal ion transport
619383	353	16	116	5.06	36.32	2.84355	Up	5.84946e-20	3.43183e-19	SCARNA9	2	-	-	-	-
83873	2823	2	14	0.07	0.5	2.8365	Up	0.00248638	0.00559153	GPR61	4	K08414|1|0.0|755|ocu:100337741|G protein-coupled receptor 61	GO:0031224//intrinsic component of membrane	GO:0004888//transmembrane signaling receptor activity	-
27065	2468.94	2	14	0.08	0.57	2.83289	Up	0.00248638	0.0055903	NSG1	1	K15493|1|6e-15|85.9|rro:104677643|neuron-specific vesicular protein calcyon	GO:0012505//endomembrane system;GO:0043231//intracellular membrane-bounded organelle;GO:0031224//intrinsic component of membrane;GO:0012505//endomembrane system;GO:0043231//intracellular membrane-bounded organelle;GO:0031224//intrinsic component of membrane;GO:0012505//endomembrane system;GO:0043231//intracellular membrane-bounded organelle;GO:0031224//intrinsic component of membrane;GO:0012505//…	GO:0001664//G-protein coupled receptor binding;GO:0001664//G-protein coupled receptor binding;GO:0001664//G-protein coupled receptor binding;GO:0001664//G-protein coupled receptor binding	GO:0007186//G-protein coupled receptor signaling pathway;GO:0007186//G-protein coupled receptor signaling pathway;GO:0007186//G-protein coupled receptor signaling pathway;GO:0007186//G-protein coupled receptor signaling pathway
389741	1812.84	24.5	206.74	1.62	11.53	2.83133	Up	3.5631e-37	3.40286e-36	GLIDR	1	-	-	-	-
3818	2305	1	8	0.05	0.35	2.80735	Up	0.022247	0.0430719	KLKB1	1	K01324|1|0.0|1053|hsa:3818|plasma kallikrein [EC:3.4.21.34]	GO:0044424;GO:0016020//membrane;GO:0044421;GO:0044424;GO:0016020//membrane;GO:0044421;GO:0044424;GO:0016020//membrane;GO:0044421	GO:0008233//peptidase activity;GO:0004175//endopeptidase activity;GO:0004175//endopeptidase activity	GO:0031638//zymogen activation;GO:0002353//plasma kallikrein-kinin cascade;GO:0030195//negative regulation of blood coagulation;GO:0031638//zymogen activation;GO:0002353//plasma kallikrein-kinin cascade;GO:0030195//negative regulation of blood coagulation;GO:0031638//zymogen activation;GO:0002353//plasma kallikrein-kinin cascade;GO:0030195//negative regulation of blood coagulation
441430	3511	2.3	17.01	0.07	0.49	2.80735	Up	0.000431246	0.00106336	ANKRD20A2	1	K17299|1|0.0|1466|hsa:441430|POTE ankyrin domain family protein	GO:0016020//membrane	-	-
112476	2781.33	85	604	3.12	21.81	2.80537	Up	1.33838e-96	3.42568e-95	PRRT2	2	-	GO:0031224//intrinsic component of membrane;GO:0031224//intrinsic component of membrane;GO:0031224//intrinsic component of membrane	-	GO:0050896//response to stimulus;GO:0050896//response to stimulus;GO:0050896//response to stimulus
728673	2259	20.14	142.18	0.91	6.34	2.80054	Up	7.17204e-24	4.83922e-23	LOC728673	1	-	-	-	-
51084	1516	103	719	6.97	48.16	2.7886	Up	1.44046e-113	4.60291e-112	CRYL1	2	K13247|1|3e-170|600|pps:100972837|L-gulonate 3-dehydrogenase [EC:1.1.1.45]	GO:0044444//cytoplasmic part	GO:0042802//identical protein binding;GO:0051287//NAD binding;GO:0016616//oxidoreductase activity, acting on the CH-OH group of donors, NAD or NADP as acceptor	GO:0032787//monocarboxylic acid metabolic process
54760	2716	7	48	0.26	1.78	2.77529	Up	8.92852e-09	3.19969e-08	PCSK4	4	K08671|1|0.0|1505|hsa:54760|proprotein convertase subtilisin/kexin type 4 [EC:3.4.21.-]	GO:0031224//intrinsic component of membrane;GO:0001669//acrosomal vesicle	GO:0004175//endopeptidase activity	GO:0035036//sperm-egg recognition;GO:0019538//protein metabolic process;GO:0003006//developmental process involved in reproduction
146183	3624	2	15	0.06	0.41	2.77259	Up	0.00139434	0.00324077	OTOA	1	-	GO:0044459;GO:0031224//intrinsic component of membrane;GO:0031012//extracellular matrix;GO:0044459;GO:0031224//intrinsic component of membrane;GO:0031012//extracellular matrix;GO:0044459;GO:0031224//intrinsic component of membrane;GO:0031012//extracellular matrix	-	GO:0050954//sensory perception of mechanical stimulus;GO:0050954//sensory perception of mechanical stimulus;GO:0050954//sensory perception of mechanical stimulus
6844	2189.66	1239	8573	57.83	394.57	2.77039	Up	0	0	VAMP2	1	K13504|1|4e-33|145|pbi:103050427|vesicle-associated membrane protein 2	GO:0030658//transport vesicle membrane;GO:0044431//Golgi apparatus part;GO:0016021//integral component of membrane;GO:0030139//endocytic vesicle;GO:0030667//secretory granule membrane;GO:0008021//synaptic vesicle;GO:0030665//clathrin-coated vesicle membrane;GO:0044459;GO:0031201//SNARE complex;GO:0030658//transport vesicle membrane;GO:0044431//Golgi apparatus part;GO:0016021//integral component o…	GO:0008092//cytoskeletal protein binding;GO:0008289//lipid binding;GO:0019905//syntaxin binding;GO:0008092//cytoskeletal protein binding;GO:0008289//lipid binding;GO:0019905//syntaxin binding	GO:0015980//energy derivation by oxidation of organic compounds;GO:0006887//exocytosis;GO:0048193//Golgi vesicle transport;GO:0065003;GO:0030073//insulin secretion;GO:0009746;GO:0001505//regulation of neurotransmitter levels;GO:0015980//energy derivation by oxidation of organic compounds;GO:0006887//exocytosis;GO:0048193//Golgi vesicle transport;GO:0065003;GO:0030073//insulin secretion;GO:0009746…
100271874	1050	1.46	9.75	0.14	0.95	2.7625	Up	0.0121858	0.0247802	ZNRF2P2	1	K10694|1|1e-82|308|mcf:102118573|E3 ubiquitin-protein ligase ZNRF1/2 [EC:2.3.2.27]	GO:0044464	-	-
153469	1920	17	116	0.9	6.1	2.76081	Up	2.31812e-19	1.33195e-18	JAKMIP2-AS1	1	K20478|1|4e-18|95.9|sko:100376626|golgin subfamily B member 1;K04006|2|7e-07|58.5|mcf:102143442|decay accelerating factor	GO:0043231//intracellular membrane-bounded organelle	-	-
1114	2666	58	394	2.21	14.85	2.74834	Up	4.5033e-62	6.85034e-61	CHGB	2	K19991|1|0.0|1028|hsa:1114|chromogranin-B	GO:0005576//extracellular region	GO:0005102//receptor binding	-
101929125	728	3	20	0.43	2.87	2.73864	Up	0.000299624	0.000751946	LOC101929125	1	-	-	-	-
10335	6040	1.55	12.07	0.03	0.2	2.73697	Up	0.00192828	0.00440865	MRVI1	1	K12337|1|0.0|714|hsa:10335|inositol 1,4,5-triphosphate receptor-associated cGMP kinase substrate	-	-	-
319089	6903	2	14	0.03	0.2	2.73697	Up	0.00248638	0.00559092	TTC6	1	K09667|1|6e-22|110|cbr:CBG16605|protein O-GlcNAc transferase [EC:2.4.1.255]	-	-	-
100288152	1782	12	81	0.69	4.6	2.73697	Up	7.58756e-14	3.49744e-13	LOC100288152	1	K12040|1|1e-27|89.7|nle:100594232|solute carrier family 9 (sodium/hydrogen exchanger), member 3	GO:0031224//intrinsic component of membrane;GO:0005903//brush border;GO:0044459	GO:0005451//monovalent cation:proton antiporter activity	GO:0006814//sodium ion transport;GO:0048511//rhythmic process;GO:0031960//response to corticosteroid;GO:0006897//endocytosis;GO:0055067
55512	5269	8	53	0.15	1	2.73697	Up	2.08246e-09	7.79121e-09	SMPD3	3	K12352|1|0.0|1227|hsa:55512|sphingomyelin phosphodiesterase 3 [EC:3.1.4.12]	GO:0031224//intrinsic component of membrane;GO:0031985//Golgi cisterna;GO:0012505//endomembrane system	GO:0043169//cation binding;GO:0004620//phospholipase activity	GO:0006684//sphingomyelin metabolic process;GO:0032501//multicellular organismal process;GO:0002790//peptide secretion
163255	3191.65	8	55	0.26	1.73	2.73419	Up	6.83464e-10	2.61829e-09	ZNF540	4	K09228|1|0.0|1346|hsa:163255|KRAB domain-containing zinc finger protein	GO:0043231//intracellular membrane-bounded organelle;GO:0043231//intracellular membrane-bounded organelle;GO:0043231//intracellular membrane-bounded organelle	GO:0046914//transition metal ion binding;GO:0003676//nucleic acid binding;GO:0046914//transition metal ion binding;GO:0003676//nucleic acid binding;GO:0046914//transition metal ion binding;GO:0003676//nucleic acid binding	GO:0006351//transcription, DNA-templated;GO:0006351//transcription, DNA-templated;GO:0006351//transcription, DNA-templated
10110	2146	6	45	0.32	2.11	2.7211	Up	1.226e-08	4.34378e-08	SGK2	2	K13303|1|0.0|755|hsa:10110|serum/glucocorticoid-regulated kinase 2 [EC:2.7.11.1]	-	GO:0004672//protein kinase activity;GO:0032559//adenyl ribonucleotide binding;GO:0016247//channel regulator activity;GO:0004672//protein kinase activity;GO:0032559//adenyl ribonucleotide binding;GO:0016247//channel regulator activity;GO:0004672//protein kinase activity;GO:0032559//adenyl ribonucleotide binding;GO:0016247//channel regulator activity	GO:0035556//intracellular signal transduction;GO:0006464//cellular protein modification process;GO:0006950//response to stress;GO:0035556//intracellular signal transduction;GO:0006464//cellular protein modification process;GO:0006950//response to stress;GO:0035556//intracellular signal transduction;GO:0006464//cellular protein modification process;GO:0006950//response to stress
81578	4106.87	202	1328	4.93	32.33	2.71321	Up	2.5848e-201	1.6783e-199	COL21A1	1	K16629|1|0.0|935|mdo:100018467|collagen, type XXI, alpha	GO:0005576//extracellular region;GO:0044421;GO:0044421;GO:0044421;GO:0044421;GO:0044421;GO:0044421;GO:0044421	-	-
345222	2136.71	3	18	0.13	0.85	2.70895	Up	0.000917034	0.00218333	MSANTD1	1	K04533|1|4e-38|162|mgp:100540532|huntingtin	-	-	-
24141	2059	45	296	2.23	14.5	2.70094	Up	3.3454e-46	3.86079e-45	LAMP5	1	K06528|1|8e-08|61.6|rno:25328|lysosomal-associated membrane protein 1/2;K09228|2|2e-07|60.5|bom:106701552|KRAB domain-containing zinc finger protein	GO:0031224//intrinsic component of membrane;GO:0016020//membrane	-	-
23544	6345.23	1	8	0.02	0.13	2.70044	Up	0.022247	0.043076	SEZ6L	1	K10362|1|0.0|1360|gfr:102036530|myosin XVIII;K17495|2|8e-69|266|hgl:101716256|CUB and sushi domain-containing protein	GO:0031224//intrinsic component of membrane;GO:0031090//organelle membrane;GO:0043231//intracellular membrane-bounded organelle;GO:0031224//intrinsic component of membrane;GO:0031090//organelle membrane;GO:0043231//intracellular membrane-bounded organelle;GO:0031224//intrinsic component of membrane;GO:0031090//organelle membrane;GO:0043231//intracellular membrane-bounded organelle;GO:0031224//int…	-	-
90668	4615	2	12	0.04	0.26	2.70044	Up	0.00774908	0.0162238	CARMIL3	3	K20493|1|0.0|1936|hsa:90668|leucine-rich repeat-containing protein 16	-	-	-
100132062	4370	6.82	45.29	0.16	1.04	2.70044	Up	1.226e-08	4.34454e-08	LOC100132062	1	K03006|1|1e-08|65.9|rro:104665965|DNA-directed RNA polymerase II subunit RPB1 [EC:2.7.7.6]	-	-	-
57007	2114	14	91	0.67	4.34	2.69546	Up	4.2734e-15	2.0792e-14	ACKR3	2	K04304|1|0.0|740|hsa:57007|C-X-C chemokine receptor type 7	GO:0031224//intrinsic component of membrane	GO:0005488//binding;GO:0004888//transmembrane signaling receptor activity	GO:0051704
693201	97	2	13	3.31	21.29	2.68527	Up	0.00440528	0.00956297	MIR616	1	-	-	-	-
8349	2223	139.51	902.04	6.39	40.88	2.67751	Up	2.68088e-136	1.0704e-134	HIST2H2BE	2	K11252|1|4e-44|182|cfr:102521143|histone H2B	-	-	-
283232	1654.03	49	317	3.04	19.42	2.6754	Up	6.62048e-49	8.01358e-48	TMEM80	1	K19385|1|3e-15|85.9|spu:591901|transmembrane protein 216;K17572|4|3e-14|82.8|pon:100461986|brefeldin A-inhibited guanine nucleotide-exchange protein 3	-	-	-
105376306	568	2	13	0.38	2.42	2.67094	Up	0.00440528	0.00956195	LOC105376306	1	-	-	-	-
574036	817	2	13	0.26	1.65	2.66588	Up	0.00440528	0.00956399	SERTAD4-AS1	1	-	-	-	-
534	1603	26.9	191.3	1.91	12.1	2.66336	Up	3.6873e-32	3.15126e-31	ATP6V1G2	3	K02152|1|7e-14|81.3|cjc:100396510|V-type H+-transporting ATPase subunit G	GO:0005774//vacuolar membrane;GO:0030672//synaptic vesicle membrane;GO:0048770;GO:0016023//cytoplasmic, membrane-bounded vesicle;GO:0031090//organelle membrane;GO:0044446	GO:0005488//binding;GO:0015662//ATPase activity, coupled to transmembrane movement of ions, phosphorylative mechanism;GO:0016820//hydrolase activity, acting on acid anhydrides, catalyzing transmembrane movement of substances;GO:0016887//ATPase activity;GO:0005488//binding	GO:0006818//hydrogen transport;GO:0015031//protein transport;GO:0009207;GO:0007169//transmembrane receptor protein tyrosine kinase signaling pathway;GO:0006875//cellular metal ion homeostasis;GO:0015031//protein transport;GO:0007169//transmembrane receptor protein tyrosine kinase signaling pathway;GO:0006875//cellular metal ion homeostasis
100288730	2211	4	25	0.18	1.14	2.66297	Up	6.5411e-05	0.000175515	PAN3-AS1	1	K12572|1|4e-10|68.6|cjc:100405730|PAB-dependent poly(A)-specific ribonuclease subunit 3	-	-	-
201456	1739	4	26	0.24	1.51	2.65344	Up	3.7499e-05	0.000103097	FBXO15	1	K10298|1|0.0|1039|hsa:201456|F-box protein 15	GO:0031461//cullin-RING ubiquitin ligase complex;GO:0031461//cullin-RING ubiquitin ligase complex	-	-
112755	4682	36.3	228.25	0.78	4.87	2.64238	Up	3.49808e-35	3.22118e-34	STX1B	4	K08486|1|1e-133|480|shr:100929548|syntaxin 1B/2/3	GO:0016021//integral component of membrane	GO:0005231//excitatory extracellular ligand-gated ion channel activity;GO:0005515//protein binding	GO:0007267//cell-cell signaling;GO:0006887//exocytosis;GO:0015031//protein transport
11041	2077	443	2787	21.73	135.35	2.63893	Up	0	0	B4GAT1	2	K00741|1|0.0|795|ggo:101144764|N-acetyllactosaminide beta-1,3-N-acetylglucosaminyltransferase [EC:2.4.1.149]	GO:0031228//intrinsic component of Golgi membrane	GO:0008375//acetylglucosaminyltransferase activity	GO:0006023
1134	2035.25	14	89	0.71	4.41	2.63489	Up	1.27972e-14	6.11372e-14	CHRNA1	3	K04803|1|0.0|887|hsa:1134|nicotinic acetylcholine receptor alpha-1	GO:0045202//synapse;GO:0005887//integral component of plasma membrane;GO:0045202//synapse;GO:0005887//integral component of plasma membrane	GO:0042165//neurotransmitter binding;GO:0005231//excitatory extracellular ligand-gated ion channel activity;GO:0004888//transmembrane signaling receptor activity;GO:0042165//neurotransmitter binding;GO:0005231//excitatory extracellular ligand-gated ion channel activity;GO:0004888//transmembrane signaling receptor activity	GO:0001508//action potential;GO:0006810//transport;GO:0006941//striated muscle contraction;GO:0048741//skeletal muscle fiber development;GO:0050879//multicellular organismal movement;GO:0048589//developmental growth;GO:0007268//chemical synaptic transmission;GO:0001508//action potential;GO:0006810//transport;GO:0006941//striated muscle contraction;GO:0048741//skeletal muscle fiber development;GO:…
147798	2477	5	32	0.21	1.3	2.63005	Up	4.80196e-06	1.4197e-05	TMC4	2	K13516|1|3e-16|90.1|cge:100766440|lysophospholipid acyltransferase 7 [EC:2.3.1.-];K10877|2|8e-06|55.5|tsp:Tsp_10860|DNA repair and recombination protein RAD54B [EC:3.6.4.-]	-	-	-
100996511	3527	10	63	0.29	1.79	2.62583	Up	1.12923e-10	4.51581e-10	LINC01355	1	-	-	-	-
8468	1549.9	6.19	38.62	0.41	2.53	2.62544	Up	6.24476e-07	1.98393e-06	FKBP6	1	K09572|1|0.0|670|rro:104681226|FK506-binding protein 6 [EC:5.2.1.8]	GO:0044464;GO:0044464;GO:0044464	GO:0005527//macrolide binding;GO:0016859//cis-trans isomerase activity;GO:0005527//macrolide binding;GO:0016859//cis-trans isomerase activity;GO:0005527//macrolide binding;GO:0016859//cis-trans isomerase activity	GO:0018193//peptidyl-amino acid modification;GO:0018193//peptidyl-amino acid modification;GO:0018193//peptidyl-amino acid modification
51364	1797.64	13	81	0.74	4.56	2.62344	Up	2.79944e-13	1.26009e-12	ZMYND10	1	K09592|1|1e-06|57.4|pxy:105384261|hypoxia-inducible factor prolyl hydroxylase [EC:1.14.11.29];K17656|2|7e-06|55.1|mze:101480763|mitochondrial splicing suppressor protein 51	GO:0044424	GO:0046914//transition metal ion binding	-
3766	5323	173.47	1073.38	3.28	20.12	2.61686	Up	1.73815e-157	8.47109e-156	KCNJ10	4	K05003|1|0.0|718|rro:104660409|potassium inwardly-rectifying channel subfamily J member 10	GO:0016021//integral component of membrane;GO:0043234//protein complex;GO:0042995//cell projection;GO:0044459	GO:0005515//protein binding;GO:0032559//adenyl ribonucleotide binding;GO:0005242//inward rectifier potassium channel activity	GO:0055065//metal ion homeostasis;GO:0014003//oligodendrocyte development;GO:0050953//sensory perception of light stimulus;GO:0048168//regulation of neuronal synaptic plasticity;GO:0015813//L-glutamate transport;GO:0051931;GO:0071805//potassium ion transmembrane transport;GO:0021545//cranial nerve development;GO:0009416//response to light stimulus;GO:0031960//response to corticosteroid;GO:0051260…
583	2814	638	3952	22.99	141	2.61662	Up	0	0	BBS2	3	K16747|1|0.0|1377|hsa:583|Bardet-Biedl syndrome 2 protein	GO:0005929//cilium;GO:0005815//microtubule organizing center;GO:0031253//cell projection membrane;GO:0043234//protein complex	GO:0005488//binding	GO:0034613//cellular protein localization;GO:0032401//establishment of melanosome localization;GO:0003006//developmental process involved in reproduction;GO:0007610//behavior;GO:0021543//pallium development;GO:0009887//organ morphogenesis;GO:0048858//cell projection morphogenesis;GO:0030154//cell differentiation;GO:0060295;GO:0043954//cellular component maintenance;GO:0035264//multicellular organ…
79825	2691	5	31	0.19	1.16	2.61005	Up	8.3451e-06	2.41902e-05	EFCC1	2	K07930|1|4e-32|142|mgp:100542335|Ras-related protein Rab-43;K08835|2|6e-10|69.3|tru:101076612|serine/threonine-protein kinase OSR1/STK39 [EC:2.7.11.1]	-	-	-
161253	1885	7	43	0.38	2.31	2.60382	Up	1.42056e-07	4.70044e-07	REM2	2	K07848|1|1e-159|565|hsa:161253|Rad and Gem related GTP binding protein 2	GO:0016020//membrane	GO:0032561//guanyl ribonucleotide binding;GO:0005515//protein binding;GO:0017111//nucleoside-triphosphatase activity;GO:0032559//adenyl ribonucleotide binding	GO:0035556//intracellular signal transduction;GO:0006351//transcription, DNA-templated
1489	1681	7.23	44.15	0.44	2.66	2.59585	Up	8.21174e-08	2.75938e-07	CTF1	3	K05422|1|6e-59|231|hsa:1489|cardiotrophin 1	-	GO:0005126//cytokine receptor binding;GO:0005126//cytokine receptor binding	GO:0048513//animal organ development;GO:0007154//cell communication;GO:0008283//cell proliferation;GO:0048513//animal organ development;GO:0007154//cell communication;GO:0008283//cell proliferation
340544	2879	4	24	0.14	0.84	2.58496	Up	0.000113586	0.00029736	MORF4L2-AS1	1	-	-	-	-
2891	5266	3	16	0.05	0.3	2.58496	Up	0.0027393	0.00612844	GRIA2	1	K05198|1|0.0|1651|phd:102323892|glutamate receptor 2	-	-	-
1634	4379	2	13	0.05	0.3	2.58496	Up	0.00440528	0.00956093	DCN	3	K04660|1|9e-104|381|nle:100594075|decorin	GO:0030934;GO:0030934;GO:0030934;GO:0030934;GO:0030934;GO:0030934	GO:0030247//polysaccharide binding;GO:0005515//protein binding;GO:0030247//polysaccharide binding;GO:0005515//protein binding;GO:0030247//polysaccharide binding;GO:0005515//protein binding;GO:0030247//polysaccharide binding;GO:0005515//protein binding;GO:0030247//polysaccharide binding;GO:0005515//protein binding;GO:0030247//polysaccharide binding;GO:0005515//protein binding	GO:0018149//peptide cross-linking;GO:0009611//response to wounding;GO:0048513//animal organ development;GO:0014706//striated muscle tissue development;GO:0002237//response to molecule of bacterial origin;GO:0009653//anatomical structure morphogenesis;GO:0009605//response to external stimulus;GO:0018149//peptide cross-linking;GO:0009611//response to wounding;GO:0048513//animal organ development;GO…
57348	1905.53	129	778	6.91	41.25	2.57764	Up	9.8796e-113	3.12746e-111	TTYH1	2	K02923|1|4e-45|185|cmy:102946987|large subunit ribosomal protein L38e	GO:0031224//intrinsic component of membrane;GO:0031224//intrinsic component of membrane;GO:0031224//intrinsic component of membrane	GO:0015075//ion transmembrane transporter activity;GO:0015075//ion transmembrane transporter activity;GO:0015075//ion transmembrane transporter activity	GO:0006826//iron ion transport;GO:0006826//iron ion transport;GO:0006826//iron ion transport
6513	3687	741	4408	20.32	119.66	2.55797	Up	0	0	SLC2A1	2	K07299|1|0.0|892|ggo:101145851|MFS transporter, SP family, solute carrier family 2 (facilitated glucose transporter), member 1	GO:0031224//intrinsic component of membrane;GO:0030054//cell junction;GO:0048770	GO:0005402//cation:sugar symporter activity;GO:0005355//glucose transmembrane transporter activity;GO:0051183//vitamin transporter activity;GO:0019899//enzyme binding	GO:0044238//primary metabolic process;GO:0009267//cellular response to starvation;GO:0008645//hexose transport;GO:0006766//vitamin metabolic process;GO:0030073//insulin secretion;GO:0015980//energy derivation by oxidation of organic compounds;GO:0051180//vitamin transport
260341	2223	3.52	20.82	0.16	0.94	2.55459	Up	0.000299624	0.000752039	TFAMP1	1	K11830|1|2e-69|156|tup:102485702|transcription factor A, mitochondrial	-	-	GO:0006355//regulation of transcription, DNA-templated;GO:0006352//DNA-templated transcription, initiation
147658	1416.09	4	16.28	0.2	1.17	2.54844	Up	0.00762294	0.0159795	ZNF534	1	K01520|1|5e-77|259|mcc:714401|dUTP pyrophosphatase [EC:3.6.1.23]	GO:0043231//intracellular membrane-bounded organelle;GO:0043231//intracellular membrane-bounded organelle;GO:0031981//nuclear lumen;GO:0031981//nuclear lumen	GO:0046914//transition metal ion binding;GO:0003676//nucleic acid binding;GO:0046914//transition metal ion binding;GO:0003676//nucleic acid binding;GO:0005488//binding;GO:0047429//nucleoside-triphosphate diphosphatase activity;GO:0005488//binding;GO:0047429//nucleoside-triphosphate diphosphatase activity	GO:0006351//transcription, DNA-templated;GO:0006351//transcription, DNA-templated;GO:0006259//DNA metabolic process;GO:0006213//pyrimidine nucleoside metabolic process;GO:0009112;GO:0006259//DNA metabolic process;GO:0006213//pyrimidine nucleoside metabolic process;GO:0009112
119385	3155	1.41	9.27	0.05	0.29	2.53605	Up	0.0121858	0.0247826	AGAP11	1	K12491|1|0.0|934|nle:100586848|Arf-GAP with GTPase, ANK repeat and PH domain-containing protein 1/3	-	GO:0046914//transition metal ion binding	GO:0032012//regulation of ARF protein signal transduction
100996539	1432	6	35	0.43	2.49	2.53374	Up	3.21964e-06	9.65227e-06	ITPR1-AS1	1	-	-	-	-
57214	7196.85	18	104	0.25	1.44	2.52607	Up	5.7532e-16	2.9013e-15	CEMIP	2	K19031|1|0.0|2877|ggo:101130227|cell migration-inducing and hyaluronan-binding protein [EC:3.2.1.35]	GO:0044424;GO:0044424;GO:0044424	-	-
81629	1330	52	302	4.02	23.14	2.52512	Up	9.55242e-44	1.04654e-42	TSSK3	3	K08811|1|6e-155|549|hsa:81629|testis-specific serine kinase [EC:2.7.11.1]	-	GO:0046872//metal ion binding;GO:0004672//protein kinase activity;GO:0032559//adenyl ribonucleotide binding	GO:0006464//cellular protein modification process;GO:0003006//developmental process involved in reproduction;GO:0007165//signal transduction;GO:0048232//male gamete generation;GO:0048869//cellular developmental process
400073	1971	86.63	503	4.48	25.77	2.52412	Up	4.2347e-72	7.73242e-71	C12orf76	2	-	-	-	-
6004	2432	238	1374	9.94	56.84	2.51559	Up	3.14022e-192	1.88813e-190	RGS16	3	K16449|1|1e-103|380|cjc:100404849|regulator of G-protein signaling	GO:0044425;GO:0044424	GO:0060089;GO:0008047//enzyme activator activity;GO:0005515//protein binding	GO:0050953//sensory perception of light stimulus;GO:0007186//G-protein coupled receptor signaling pathway
100420587	3140	2.14	12.4	0.07	0.4	2.51457	Up	0.00774908	0.0162221	LOC100420587	1	-	-	-	-
280	2253	13	75.37	0.59	3.37	2.51396	Up	7.13622e-12	3.01516e-11	AMY2B	4	K01176|1|0.0|1096|hsa:280|alpha-amylase [EC:3.2.1.1]	GO:0044421	GO:0046872//metal ion binding;GO:0043168//anion binding;GO:0016160//amylase activity	GO:0005975//carbohydrate metabolic process;GO:0007586//digestion
116138	2029	473	2729	23.8	135.73	2.51171	Up	0	0	KLHDC3	1	K14966|1|2e-16|80.9|acs:100563537|host cell factor	GO:0000785//chromatin;GO:0000785//chromatin	GO:0005488//binding;GO:0005488//binding	GO:0022403;GO:0006310//DNA recombination;GO:0022403;GO:0006310//DNA recombination
340267	3515	3	18	0.09	0.51	2.5025	Up	0.000917034	0.00218307	COL28A1	2	K06238|1|3e-35|153|acs:100556168|collagen, type VI, alpha	GO:0005576//extracellular region	GO:0030414//peptidase inhibitor activity	-
100505683	647	3	17	0.49	2.76	2.49381	Up	0.0015902	0.00366871	LINC01431	1	-	-	-	-
253980	1755.81	212	1210	12.42	69.74	2.48932	Up	3.02568e-168	1.56865e-166	KCTD13	1	K15074|1|3e-88|328|nle:100604879|BTB/POZ domain-containing adapter for CUL3-mediated RhoA degradation protein	GO:0043231//intracellular membrane-bounded organelle;GO:0031461//cullin-RING ubiquitin ligase complex;GO:0005887//integral component of plasma membrane;GO:0043231//intracellular membrane-bounded organelle;GO:0031461//cullin-RING ubiquitin ligase complex;GO:0005887//integral component of plasma membrane	GO:0005267//potassium channel activity;GO:0017048//Rho GTPase binding;GO:0019787//ubiquitin-like protein transferase activity;GO:0005267//potassium channel activity;GO:0017048//Rho GTPase binding;GO:0019787//ubiquitin-like protein transferase activity	GO:0007266//Rho protein signal transduction;GO:0030001//metal ion transport;GO:0051017//actin filament bundle assembly;GO:0006259//DNA metabolic process;GO:0006511//ubiquitin-dependent protein catabolic process;GO:0048870//cell motility;GO:0032446//protein modification by small protein conjugation;GO:0007266//Rho protein signal transduction;GO:0030001//metal ion transport;GO:0051017//actin filame…
2893	3626.59	22	120	0.59	3.31	2.48804	Up	1.41266e-17	7.55912e-17	GRIA4	1	K05200|1|0.0|1748|hsa:2893|glutamate receptor 4	GO:0044297//cell body;GO:0030139//endocytic vesicle;GO:0033267;GO:0008328//ionotropic glutamate receptor complex;GO:0044430;GO:0044297//cell body;GO:0030139//endocytic vesicle;GO:0033267;GO:0008328//ionotropic glutamate receptor complex;GO:0044430;GO:0044297//cell body;GO:0030139//endocytic vesicle;GO:0033267;GO:0008328//ionotropic glutamate receptor complex;GO:0044430;GO:0044297//cell body;GO:00…	GO:0004970//ionotropic glutamate receptor activity;GO:0005231//excitatory extracellular ligand-gated ion channel activity;GO:0004970//ionotropic glutamate receptor activity;GO:0005231//excitatory extracellular ligand-gated ion channel activity;GO:0005488//binding;GO:0004970//ionotropic glutamate receptor activity;GO:0005231//excitatory extracellular ligand-gated ion channel activity;GO:0005488//b…	GO:0065008//regulation of biological quality;GO:0006810//transport;GO:0009636//response to toxic substance;GO:0007166//cell surface receptor signaling pathway;GO:0050806//positive regulation of synaptic transmission;GO:0065008//regulation of biological quality;GO:0006810//transport;GO:0009636//response to toxic substance;GO:0007166//cell surface receptor signaling pathway;GO:0050806//positive reg…
116362	885	1.97	11	0.23	1.29	2.48767	Up	0.00358428	0.00790401	RBP7	1	K06210|1|2e-45|185|gja:107107374|nicotinamide mononucleotide adenylyltransferase [EC:2.7.7.1 2.7.7.18];K14622|2|4e-36|154|fab:101806059|retinol binding protein 2	GO:0044424;GO:0044424	GO:0005501//retinoid binding;GO:0005501//retinoid binding	GO:0051234//establishment of localization;GO:0051234//establishment of localization
84532	3687.68	289	1642	7.95	44.57	2.48705	Up	6.03838e-227	4.68389e-225	ACSS1	1	K01895|1|0.0|1276|hsa:84532|acetyl-CoA synthetase [EC:6.2.1.1]	GO:0044429;GO:0044429;GO:0044429;GO:0044429	GO:0016405//CoA-ligase activity;GO:0032559//adenyl ribonucleotide binding;GO:0016405//CoA-ligase activity;GO:0032559//adenyl ribonucleotide binding;GO:0016405//CoA-ligase activity;GO:0032559//adenyl ribonucleotide binding;GO:0016405//CoA-ligase activity;GO:0032559//adenyl ribonucleotide binding	GO:0006067//ethanol metabolic process;GO:0006084//acetyl-CoA metabolic process;GO:0006067//ethanol metabolic process;GO:0006084//acetyl-CoA metabolic process;GO:0006067//ethanol metabolic process;GO:0006084//acetyl-CoA metabolic process;GO:0006067//ethanol metabolic process;GO:0006084//acetyl-CoA metabolic process
338005	1752	4.95	28.01	0.29	1.62	2.48187	Up	1.21722e-05	3.48416e-05	LINC00221	2	K15289|1|1e-17|94.0|ggo:101143670|solute carrier family 35, member F5;K02927|2|3e-16|89.4|nle:100604619|large subunit ribosomal protein L40e;K04613|3|4e-16|89.0|nle:100592151|vomeronasal 2 receptor;K11447|4|1e-12|65.9|ptr:449579|histone demethylase [EC:1.14.11.-]	-	-	-
105372476	733.99	4	23	0.59	3.27	2.4705	Up	0.000196293	0.000502298	LOC105372476	1	-	-	-	-
3399	1252	203	1136	16.72	92.62	2.46975	Up	5.21364e-156	2.49898e-154	ID3	4	K17694|1|2e-52|208|fca:101098313|DNA-binding protein inhibitor ID3	GO:0043231//intracellular membrane-bounded organelle	GO:0003712//transcription cofactor activity;GO:0001071//nucleic acid binding transcription factor activity;GO:0005515//protein binding	GO:0006357//regulation of transcription from RNA polymerase II promoter;GO:0006915//apoptotic process;GO:0007049//cell cycle;GO:0006260//DNA replication;GO:0009887//organ morphogenesis;GO:0007399//nervous system development;GO:0043392//negative regulation of DNA binding;GO:0030154//cell differentiation;GO:0048568//embryonic organ development;GO:0001822//kidney development;GO:0006950//response to …
390598	2607	3	17	0.12	0.66	2.45943	Up	0.0015902	0.00366913	SKOR1	1	K18499|1|4e-26|122|cmk:103185104|Ski-like protein	GO:0043231//intracellular membrane-bounded organelle;GO:0043005//neuron projection;GO:0044297//cell body	GO:0005515//protein binding	GO:0006357//regulation of transcription from RNA polymerase II promoter;GO:0030509//BMP signaling pathway;GO:0007179//transforming growth factor beta receptor signaling pathway
100874002	1731	3	17	0.18	0.99	2.45943	Up	0.0015902	0.00366829	OXCT1-AS1	1	-	-	-	-
285908	4426	16	87.47	0.36	1.97	2.45213	Up	4.3294e-13	1.93122e-12	LINC00174	1	-	-	-	-
102723344	1204	2	11	0.17	0.93	2.4517	Up	0.0135203	0.0272809	LOC102723344	1	-	-	-	-
100506046	702	2	11	0.3	1.64	2.45066	Up	0.0135203	0.0272728	GAS5-AS1	1	-	-	-	-
56113	4817	3.78	20.79	0.08	0.43	2.42626	Up	0.000299624	0.000752132	PCDHGA2	3	K16495|1|0.0|1724|hsa:56113|protocadherin gamma subfamily A	GO:0031224//intrinsic component of membrane;GO:0031224//intrinsic component of membrane	GO:0046872//metal ion binding;GO:0046872//metal ion binding	GO:0016337//single organismal cell-cell adhesion;GO:0016337//single organismal cell-cell adhesion
1571	1667	7	38	0.43	2.31	2.42548	Up	2.10268e-06	6.41729e-06	CYP2E1	3	K07415|1|0.0|934|pon:100173813|cytochrome P450, family 2, subfamily E, polypeptide 1 [EC:1.14.13.-]	GO:0005789//endoplasmic reticulum membrane	GO:0004497//monooxygenase activity;GO:0005515//protein binding;GO:0005506//iron ion binding	GO:0009719;GO:0006721//terpenoid metabolic process;GO:0010033//response to organic substance
183	2587	106	575	4.16	22.34	2.42497	Up	3.4425e-78	6.86574e-77	AGT	3	K09821|1|0.0|931|hsa:183|angiotensinogen	GO:0042579//microbody;GO:0044421	GO:0048037//cofactor binding;GO:0031701//angiotensin receptor binding;GO:0008047//enzyme activator activity;GO:0042802//identical protein binding;GO:0004866//endopeptidase inhibitor activity;GO:0008483//transaminase activity	GO:0010466//negative regulation of peptidase activity;GO:0001775//cell activation;GO:0001976//neurological system process involved in regulation of systemic arterial blood pressure;GO:0002034//regulation of blood vessel size by renin-angiotensin;GO:0014850//response to muscle activity;GO:0034369//plasma lipoprotein particle remodeling;GO:0008284//positive regulation of cell proliferation;GO:00076…
160492	2504	2.63	14.67	0.11	0.59	2.42321	Up	0.00248638	0.00559215	LMNTD1	2	K12581|1|2e-27|107|nle:100584332|CCR4-NOT transcription complex subunit 7/8;K17985|3|9e-26|121|hsa:55626|activating molecule in BECN1-regulated autophagy protein 1;K11447|4|2e-23|74.3|ptr:449579|histone demethylase [EC:1.14.11.-]	GO:0043234//protein complex;GO:0043234//protein complex;GO:0043234//protein complex;GO:0043234//protein complex;GO:0043234//protein complex	-	-
4047	3867.92	548	2871	13.95	74.26	2.41232	Up	0	0	LSS	1	K01852|1|0.0|1510|hsa:4047|lanosterol synthase [EC:5.4.99.7]	GO:0031090//organelle membrane;GO:0043231//intracellular membrane-bounded organelle;GO:0031090//organelle membrane;GO:0043231//intracellular membrane-bounded organelle;GO:0031090//organelle membrane;GO:0043231//intracellular membrane-bounded organelle;GO:0031090//organelle membrane;GO:0043231//intracellular membrane-bounded organelle	GO:0031559//oxidosqualene cyclase activity;GO:0031559//oxidosqualene cyclase activity;GO:0031559//oxidosqualene cyclase activity;GO:0031559//oxidosqualene cyclase activity	GO:0008203//cholesterol metabolic process;GO:0008203//cholesterol metabolic process;GO:0008203//cholesterol metabolic process;GO:0008203//cholesterol metabolic process
390205	2230	41	220	1.87	9.94	2.41021	Up	1.10619e-30	9.05402e-30	LRRC10B	1	K16175|1|1e-13|80.9|aec:105148223|protein scribble	-	-	-
114815	7623	3	28	0.07	0.37	2.4021	Up	2.85814e-06	8.59769e-06	SORCS1	1	K12388|1|1e-64|251|mze:101465533|sortilin	GO:0031224//intrinsic component of membrane;GO:0031224//intrinsic component of membrane;GO:0031224//intrinsic component of membrane;GO:0031224//intrinsic component of membrane;GO:0031224//intrinsic component of membrane;GO:0031224//intrinsic component of membrane	GO:0008528//G-protein coupled peptide receptor activity;GO:0008528//G-protein coupled peptide receptor activity;GO:0008528//G-protein coupled peptide receptor activity;GO:0008528//G-protein coupled peptide receptor activity;GO:0008528//G-protein coupled peptide receptor activity;GO:0008528//G-protein coupled peptide receptor activity	GO:0007186//G-protein coupled receptor signaling pathway;GO:0007186//G-protein coupled receptor signaling pathway;GO:0007186//G-protein coupled receptor signaling pathway;GO:0007186//G-protein coupled receptor signaling pathway;GO:0007186//G-protein coupled receptor signaling pathway;GO:0007186//G-protein coupled receptor signaling pathway
100532746	2728	36.78	196.71	1.37	7.24	2.40181	Up	9.15454e-28	6.90088e-27	PPT2-EGFL8	1	K01074|1|2e-140|502|mcf:102124313|palmitoyl-protein thioesterase [EC:3.1.2.22]	GO:0000323//lytic vacuole;GO:0031224//intrinsic component of membrane	GO:0046872//metal ion binding;GO:0016790//thiolester hydrolase activity	GO:0043009//chordate embryonic development;GO:0043412//macromolecule modification
9037	11825	513.24	2740.25	4.36	23.04	2.40174	Up	0	0	SEMA5A	2	K06841|1|0.0|2125|hsa:9037|semaphorin 5	GO:0031224//intrinsic component of membrane	GO:0004871//signal transducer activity	GO:0006935//chemotaxis;GO:0048731//system development;GO:0048869//cellular developmental process;GO:0007154//cell communication
58496	774	25	133	3.39	17.87	2.39818	Up	5.0923e-19	2.88677e-18	LY6G5B	2	K20005|1|6e-104|379|hsa:58496|lymphocyte antigen 6 complex locus protein G5	-	-	-
100130311	3099	4	21	0.13	0.68	2.38702	Up	0.000576976	0.00140011	C17orf107	1	K04817|1|1e-70|270|pps:100984737|nicotinic acetylcholine receptor epsilon	-	-	-
284029	2115	11	58	0.53	2.77	2.38582	Up	5.48982e-09	1.99731e-08	LINC00324	1	-	-	-	-
125050	332	11.92	62.96	4.04	21.11	2.3855	Up	6.65264e-10	2.54905e-09	RN7SK	2	K17570|1|2e-09|63.2|ssc:100624841|hydrocephalus-inducing protein;K17896|2|1e-06|53.5|umr:103660578|GATA-binding protein 5	-	-	-
79090	795.77	25	131	3.29	17.1	2.37784	Up	1.43759e-18	8.00879e-18	TRAPPC6A	1	K20304|1|1e-61|216|hsa:79090|trafficking protein particle complex subunit 6	GO:0043231//intracellular membrane-bounded organelle;GO:0043231//intracellular membrane-bounded organelle;GO:0043231//intracellular membrane-bounded organelle;GO:0043231//intracellular membrane-bounded organelle	GO:0009975//cyclase activity;GO:0005506//iron ion binding;GO:0009975//cyclase activity;GO:0005506//iron ion binding;GO:0009975//cyclase activity;GO:0005506//iron ion binding;GO:0009975//cyclase activity;GO:0005506//iron ion binding	GO:0006810//transport;GO:0006810//transport;GO:0006810//transport;GO:0006810//transport
728537	1382	6.95	36.4	0.52	2.68	2.36565	Up	1.87e-06	5.73559e-06	LINC01125	1	-	-	-	-
6487	2258.4	94	505	4.37	22.52	2.3655	Up	2.00736e-68	3.3549e-67	ST3GAL3	1	K00781|1|2e-67|259|rro:104669039|N-acetyllactosaminide alpha-2,3-sialyltransferase (sialyltransferase 6) [EC:2.4.99.6]	GO:0031228//intrinsic component of Golgi membrane;GO:0031228//intrinsic component of Golgi membrane;GO:0031228//intrinsic component of Golgi membrane;GO:0031228//intrinsic component of Golgi membrane;GO:0031228//intrinsic component of Golgi membrane;GO:0031228//intrinsic component of Golgi membrane;GO:0031228//intrinsic component of Golgi membrane;GO:0031228//intrinsic component of Golgi membrane…	GO:0008373//sialyltransferase activity;GO:0008373//sialyltransferase activity;GO:0008373//sialyltransferase activity;GO:0008373//sialyltransferase activity;GO:0008373//sialyltransferase activity;GO:0008373//sialyltransferase activity;GO:0008373//sialyltransferase activity;GO:0008373//sialyltransferase activity;GO:0008373//sialyltransferase activity;GO:0008373//sialyltransferase activity;GO:000837…	GO:0006464//cellular protein modification process;GO:0006464//cellular protein modification process;GO:0006464//cellular protein modification process;GO:0006464//cellular protein modification process;GO:0006464//cellular protein modification process;GO:0006464//cellular protein modification process;GO:0006464//cellular protein modification process;GO:0006464//cellular protein modification process…
170679	913	4	21	0.46	2.37	2.36518	Up	0.000576976	0.00139994	PSORS1C1	2	-	-	-	-
340371	3723	167	867	4.53	23.31	2.36337	Up	1.93921e-113	6.17722e-112	NRBP2	3	K08875|1|0.0|935|pps:100971016|nuclear receptor-binding protein	GO:0044424	GO:0016301//kinase activity;GO:0032559//adenyl ribonucleotide binding	GO:0030154//cell differentiation;GO:0048731//system development;GO:0006464//cellular protein modification process;GO:0043066//negative regulation of apoptotic process
3781	1473	2.27	11.85	0.16	0.82	2.35755	Up	0.0135203	0.0272755	KCNN2	1	K04943|1|3e-132|475|cge:100761590|potassium intermediate/small conductance calcium-activated channel subfamily N member 2	GO:0031224//intrinsic component of membrane;GO:0031224//intrinsic component of membrane	GO:0005515//protein binding;GO:0015269//calcium-activated potassium channel activity;GO:0005515//protein binding;GO:0015269//calcium-activated potassium channel activity	GO:0030001//metal ion transport;GO:0030001//metal ion transport
200958	2190.64	33	178	1.6	8.19	2.35579	Up	3.38604e-25	2.37701e-24	MUC20	1	K19475|1|4e-08|62.8|rro:104658412|WAS/WASL-interacting protein	GO:0016323//basolateral plasma membrane;GO:0005902//microvillus;GO:0016323//basolateral plasma membrane;GO:0005902//microvillus;GO:0042995//cell projection;GO:0016323//basolateral plasma membrane;GO:0042995//cell projection;GO:0016323//basolateral plasma membrane	-	GO:0051259//protein oligomerization;GO:0051259//protein oligomerization;GO:0051259//protein oligomerization;GO:0051259//protein oligomerization
78991	2485.31	143	741	5.87	29.99	2.35305	Up	4.41326e-97	1.13676e-95	PCYOX1L	1	K05906|1|0.0|831|ecb:100060629|prenylcysteine oxidase / farnesylcysteine lyase [EC:1.8.3.5 1.8.3.6]	-	GO:0016667//oxidoreductase activity, acting on a sulfur group of donors;GO:0016667//oxidoreductase activity, acting on a sulfur group of donors;GO:0016667//oxidoreductase activity, acting on a sulfur group of donors	GO:0030329//prenylcysteine metabolic process;GO:0030329//prenylcysteine metabolic process;GO:0030329//prenylcysteine metabolic process
404266	472.21	46	231	10.29	52.54	2.35217	Up	1.06415e-30	8.71342e-30	HOXB-AS3	1	-	-	-	GO:0048513//animal organ development;GO:0050794//regulation of cellular process;GO:0060541//respiratory system development;GO:0060429//epithelium development
54541	1752	508	2616	29.64	151.12	2.35008	Up	0	0	DDIT4	2	K08270|1|3e-100|368|hsa:54541|DNA-damage-inducible transcript 4	GO:0044424	-	GO:0012501//programmed cell death;GO:0006950//response to stress;GO:0007165//signal transduction
3202	1657	72	370	4.45	22.63	2.34636	Up	4.936e-49	5.99966e-48	HOXA5	3	K09305|1|4e-119|431|pale:102882641|homeobox protein HoxA/B/C5	-	-	-
4440	2989	317	1626	10.75	54.58	2.34404	Up	2.94334e-209	2.02086e-207	MSI1	3	K14411|1|0.0|679|bta:527436|RNA-binding protein Musashi	GO:0043231//intracellular membrane-bounded organelle;GO:0030529//intracellular ribonucleoprotein complex	GO:0008187//poly-pyrimidine tract binding	GO:0030154//cell differentiation;GO:0048731//system development;GO:0009719
3216	1686	110.81	567.78	6.72	34.11	2.34366	Up	2.05658e-74	3.89524e-73	HOXB6	4	K09306|1|6e-127|411|mcf:102125790|homeobox protein HoxA/B/C6	GO:0043231//intracellular membrane-bounded organelle	GO:0001071//nucleic acid binding transcription factor activity;GO:0003677//DNA binding	GO:0003002//regionalization;GO:0048562//embryonic organ morphogenesis;GO:0006351//transcription, DNA-templated;GO:0048872//homeostasis of number of cells;GO:0000578//embryonic axis specification
4123	3314.76	107	550	3.29	16.63	2.33763	Up	4.3407e-72	7.91886e-71	MAN2C1	1	K01191|1|0.0|1842|hsa:4123|alpha-mannosidase [EC:3.2.1.24]	-	GO:0046914//transition metal ion binding;GO:0015923//mannosidase activity;GO:0046914//transition metal ion binding;GO:0015923//mannosidase activity;GO:0046914//transition metal ion binding;GO:0015923//mannosidase activity;GO:0046914//transition metal ion binding;GO:0015923//mannosidase activity	GO:0019318//hexose metabolic process;GO:0019318//hexose metabolic process;GO:0019318//hexose metabolic process;GO:0019318//hexose metabolic process
100272228	3285	26.26	133.64	0.81	4.08	2.33258	Up	1.57439e-18	8.75171e-18	LINC00894	1	-	-	-	-
105372273	569	4.02	20.51	0.76	3.82	2.3295	Up	0.000980566	0.00232505	LOC105372273	1	K17985|1|8e-09|62.0|hsa:55626|activating molecule in BECN1-regulated autophagy protein 1;K09228|2|9e-08|58.5|hsa:55762|KRAB domain-containing zinc finger protein;K00844|3|2e-06|53.9|ggo:101131029|hexokinase [EC:2.7.1.1];K17776|4|4e-06|53.1|nle:100591060|metaxin;K14404|5|5e-06|52.8|cjc:103793372|cleavage and polyadenylation specificity factor subunit 4	GO:0044444//cytoplasmic part;GO:0044430;GO:0005886//plasma membrane	GO:0008092//cytoskeletal protein binding;GO:0046872//metal ion binding;GO:0019901//protein kinase binding	GO:0048814//regulation of dendrite morphogenesis;GO:0044087
89801	3370.89	178	907	5.37	26.96	2.32783	Up	5.46422e-117	1.80862e-115	PPP1R3F	4	K17453|1|0.0|1186|hsa:89801|protein phosphatase 1 regulatory subunit 3F	GO:0031224//intrinsic component of membrane;GO:0016020//membrane	-	-
4857	1979.64	189	896	9.11	45.7	2.32667	Up	2.01826e-109	6.07661e-108	NOVA1	2	K14944|1|4e-77|290|gja:107107771|RNA-binding protein Nova	GO:0043231//intracellular membrane-bounded organelle;GO:0043231//intracellular membrane-bounded organelle;GO:0043231//intracellular membrane-bounded organelle	GO:0003723//RNA binding;GO:0003723//RNA binding;GO:0003723//RNA binding	GO:0000377;GO:0048731//system development;GO:0007267//cell-cell signaling;GO:0007610//behavior;GO:0000377;GO:0048731//system development;GO:0007267//cell-cell signaling;GO:0007610//behavior;GO:0000377;GO:0048731//system development;GO:0007267//cell-cell signaling;GO:0007610//behavior
158314	2000	2	10	0.1	0.5	2.32193	Up	0.0233718	0.0450436	LINC00475	1	-	-	-	-
2538	4092	4.4	22.31	0.11	0.55	2.32193	Up	0.000337472	0.000841733	G6PC	1	K01084|1|6e-173|385|cjc:100415213|glucose-6-phosphatase [EC:3.1.3.9]	GO:0031227//intrinsic component of endoplasmic reticulum membrane;GO:0031224//intrinsic component of membrane;GO:0043231//intracellular membrane-bounded organelle	GO:0016772//transferase activity, transferring phosphorus-containing groups;GO:0043168//anion binding;GO:0019203//carbohydrate phosphatase activity;GO:0016772//transferase activity, transferring phosphorus-containing groups;GO:0043168//anion binding;GO:0019203//carbohydrate phosphatase activity	GO:0055092//sterol homeostasis;GO:0015712//hexose phosphate transport;GO:0040007//growth;GO:0006639//acylglycerol metabolic process;GO:0006006//glucose metabolic process;GO:0010467//gene expression;GO:0005977//glycogen metabolic process;GO:0006082//organic acid metabolic process;GO:0033500//carbohydrate homeostasis;GO:0055092//sterol homeostasis;GO:0016311//dephosphorylation;GO:0015712//hexose ph…
131831	1782	1.81	8	0.09	0.45	2.32193	Up	0.022247	0.0430555	ERICH6	4	-	-	-	-
56111	4778	32.09	162.44	0.68	3.4	2.32193	Up	4.249e-22	2.70782e-21	PCDHGA4	2	K16495|1|0.0|1511|hsa:56111|protocadherin gamma subfamily A	GO:0031224//intrinsic component of membrane;GO:0031224//intrinsic component of membrane	GO:0046872//metal ion binding;GO:0046872//metal ion binding	GO:0016337//single organismal cell-cell adhesion;GO:0016337//single organismal cell-cell adhesion
901	5489	164	826	3.01	15.01	2.31809	Up	8.58682e-106	2.45789e-104	CCNG2	2	K10146|1|7e-172|608|pps:100986996|cyclin G2	GO:0044424	-	GO:0007050//cell cycle arrest;GO:0000087//mitotic M phase
100527950	3234.03	21.03	73.96	0.46	2.29	2.31564	Up	5.34266e-08	1.81722e-07	GJA9-MYCBP	1	-	GO:0031224//intrinsic component of membrane;GO:0005921//gap junction;GO:0043231//intracellular membrane-bounded organelle;GO:0043231//intracellular membrane-bounded organelle	GO:0003712//transcription cofactor activity;GO:0005488//binding;GO:0003712//transcription cofactor activity;GO:0005488//binding	GO:0009987//cellular process;GO:0048232//male gamete generation;GO:0048232//male gamete generation
339541	1698	7	35	0.42	2.09	2.31504	Up	1.01606e-05	2.92941e-05	C1orf228	1	-	-	-	-
100652736	1144	3	15	0.27	1.34	2.3112	Up	0.00468444	0.010143	LINC01311	1	-	-	-	-
84190	2105	11	55	0.53	2.63	2.311	Up	2.60436e-08	9.04295e-08	METTL25	1	-	-	-	-
100529144	3673	67.73	338.02	1.86	9.21	2.3079	Up	2.42816e-44	2.69658e-43	CORO7-PAM16	1	K18619|1|0.0|1793|hsa:100529144|coronin-7	GO:0012505//endomembrane system;GO:0031410//cytoplasmic vesicle;GO:0043231//intracellular membrane-bounded organelle	-	-
101928042	563	2	10	0.38	1.88	2.30666	Up	0.0233718	0.0450522	LOC101928042	1	-	-	-	-
101927653	1990	2.12	10.64	0.11	0.54	2.29546	Up	0.0233718	0.0450266	LOC101927653	1	K17985|1|2e-15|86.7|hsa:55626|activating molecule in BECN1-regulated autophagy protein 1;K12581|2|1e-13|80.9|nle:100584332|CCR4-NOT transcription complex subunit 7/8;K15289|3|1e-13|80.9|ggo:101143670|solute carrier family 35, member F5;K01064|4|4e-13|79.3|mcf:102130297|wingless-type MMTV integration site family, member 9	GO:0043229//intracellular organelle	GO:0043565//sequence-specific DNA binding;GO:0005515//protein binding	GO:0009968//negative regulation of signal transduction;GO:0007049//cell cycle;GO:0051276//chromosome organization;GO:0032501//multicellular organismal process;GO:0006351//transcription, DNA-templated
100506311	870.52	165	818	19.92	97.2	2.28674	Up	1.48116e-103	4.15196e-102	HOTAIRM1	1	-	-	-	-
161497	5515	9	43	0.16	0.78	2.2854	Up	1.42001e-06	4.40863e-06	STRC	2	-	GO:0044464	-	GO:0050954//sensory perception of mechanical stimulus
619207	4900	4	19	0.08	0.39	2.2854	Up	0.00165571	0.00381292	SCART1	3	K06545|1|1e-101|260|clv:102095872|CD163 antigen	-	-	-
100874110	1164	21	103	1.86	9.05	2.28262	Up	2.99114e-14	1.40487e-13	GLYCTK-AS1	1	-	-	-	-
10841	1893.49	6	30	0.33	1.6	2.27753	Up	4.59778e-05	0.000125323	FTCD	1	K13990|1|0.0|942|hsa:10841|glutamate formiminotransferase / formiminotetrahydrofolate cyclodeaminase [EC:2.1.2.5 4.3.1.4]	GO:0043231//intracellular membrane-bounded organelle;GO:0005813//centrosome;GO:0043231//intracellular membrane-bounded organelle;GO:0005813//centrosome;GO:0043231//intracellular membrane-bounded organelle;GO:0005813//centrosome	GO:0030407//formimidoyltransferase activity;GO:0016841//ammonia-lyase activity;GO:0016597//amino acid binding;GO:0030407//formimidoyltransferase activity;GO:0016841//ammonia-lyase activity;GO:0016597//amino acid binding;GO:0030407//formimidoyltransferase activity;GO:0016841//ammonia-lyase activity;GO:0016597//amino acid binding	GO:0006996//organelle organization;GO:0006732;GO:0006547//histidine metabolic process;GO:0006996//organelle organization;GO:0006732;GO:0006547//histidine metabolic process;GO:0006996//organelle organization;GO:0006732;GO:0006547//histidine metabolic process
401149	4818	11.97	58.22	0.25	1.21	2.27501	Up	5.48982e-09	1.99695e-08	LINC01061	1	-	-	-	-
2066	11893	27	133	0.23	1.11	2.27085	Up	4.7169e-18	2.57554e-17	ERBB4	1	K05085|1|0.0|2678|pps:100996186|receptor tyrosine-protein kinase erbB-4 [EC:2.7.10.1]	GO:0031981//nuclear lumen;GO:0044430;GO:0031224//intrinsic component of membrane;GO:0044459;GO:0031981//nuclear lumen;GO:0044430;GO:0031224//intrinsic component of membrane;GO:0044459	GO:0004871//signal transducer activity;GO:0004713//protein tyrosine kinase activity;GO:0032559//adenyl ribonucleotide binding;GO:0004871//signal transducer activity;GO:0004713//protein tyrosine kinase activity;GO:0032559//adenyl ribonucleotide binding	GO:0032228//regulation of synaptic transmission, GABAergic;GO:0048732//gland development;GO:0030900//forebrain development;GO:0048545//response to steroid hormone;GO:0000302//response to reactive oxygen species;GO:0021700//developmental maturation;GO:0007167//enzyme linked receptor protein signaling pathway;GO:0008284//positive regulation of cell proliferation;GO:0048869//cellular developmental p…
339942	2211	18.68	90.61	0.86	4.13	2.26373	Up	8.70694e-13	3.83011e-12	H1FX-AS1	1	K11275|1|3e-13|79.7|bom:102272053|histone H1/5;K09228|2|6e-09|65.5|ptr:469069|KRAB domain-containing zinc finger protein	-	-	-
104413891	651	8	38	1.3	6.13	2.23738	Up	6.33434e-06	1.85654e-05	SAPCD1-AS1	1	-	-	-	-
101927901	3135	2.09	10.22	0.07	0.33	2.23704	Up	0.0233718	0.0450479	LOC101927901	1	-	-	-	-
8692	2151.46	243	1176	11.69	55.1	2.23678	Up	2.2896e-145	9.90033e-144	HYAL2	4	K01197|1|0.0|924|hsa:8692|hyaluronoglucosaminidase [EC:3.2.1.35]	GO:0000323//lytic vacuole;GO:0031224//intrinsic component of membrane;GO:0000323//lytic vacuole;GO:0031224//intrinsic component of membrane	GO:0004871//signal transducer activity;GO:0015929//hexosaminidase activity;GO:0004871//signal transducer activity;GO:0015929//hexosaminidase activity	GO:0006027//glycosaminoglycan catabolic process;GO:0006027//glycosaminoglycan catabolic process
7008	4403.52	203	965	4.65	21.9	2.23563	Up	5.83242e-118	1.95276e-116	TEF	2	K09058|1|7e-125|451|lve:103077629|thyrotrophic embryonic factor	-	GO:0003677//DNA binding	GO:0006355//regulation of transcription, DNA-templated
63915	2695	16.43	75.15	0.6	2.8	2.22239	Up	2.07012e-10	8.14699e-10	BLOC1S5	1	K20187|1|4e-98|248|pps:100977762|biogenesis of lysosome-related organelles complex 1 subunit 5	GO:0031082;GO:0031082;GO:0031082	GO:0005488//binding;GO:0005488//binding;GO:0005488//binding	GO:0042472//inner ear morphogenesis;GO:0006810//transport;GO:0042472//inner ear morphogenesis;GO:0006810//transport;GO:0042472//inner ear morphogenesis;GO:0006810//transport
283491	2647	2.46	11	0.09	0.42	2.22239	Up	0.0135203	0.0272701	OR7E156P	2	K04257|1|5e-32|142|pps:100978911|olfactory receptor	-	-	-
751580	380	3.26	15.37	0.95	4.43	2.22131	Up	0.00468444	0.010144	LINC00106	1	K06066|1|5e-06|51.6|ggo:101129246|CBF1 interacting corepressor;K17985|2|5e-06|51.6|hsa:55626|activating molecule in BECN1-regulated autophagy protein 1	-	-	-
8321	4350	136	641.21	3.16	14.73	2.22076	Up	1.98973e-78	3.98005e-77	FZD1	1	K02432|1|0.0|1132|hsa:8321|frizzled 1/7	GO:0031224//intrinsic component of membrane;GO:0044424;GO:0031253//cell projection membrane	GO:0004888//transmembrane signaling receptor activity;GO:0042802//identical protein binding;GO:0019904//protein domain specific binding;GO:0046983//protein dimerization activity	GO:0006357//regulation of transcription from RNA polymerase II promoter;GO:0030278//regulation of ossification;GO:0001932//regulation of protein phosphorylation;GO:0045137//development of primary sexual characteristics;GO:0035411//catenin import into nucleus;GO:0035567//non-canonical Wnt signaling pathway;GO:0007187//G-protein coupled receptor signaling pathway, coupled to cyclic nucleotide secon…
3204	2018	32	150.01	1.62	7.5	2.2109	Up	1.82962e-19	1.05485e-18	HOXA7	3	K09307|1|4e-102|374|hsa:3204|homeobox protein HoxA/B7	GO:0043231//intracellular membrane-bounded organelle	GO:0005515//protein binding;GO:0001071//nucleic acid binding transcription factor activity;GO:0003677//DNA binding	GO:0002683//negative regulation of immune system process;GO:0001952//regulation of cell-matrix adhesion;GO:0002762//negative regulation of myeloid leukocyte differentiation;GO:0030857//negative regulation of epithelial cell differentiation;GO:0006357//regulation of transcription from RNA polymerase II promoter;GO:0048562//embryonic organ morphogenesis;GO:0003002//regionalization;GO:0048646//anato…
23209	3699.8	76	348	2.04	9.41	2.20563	Up	2.26664e-42	2.41811e-41	MLC1	2	K20070|1|0.0|683|hsa:23209|membrane protein MLC1	GO:0044459;GO:0043231//intracellular membrane-bounded organelle;GO:0031224//intrinsic component of membrane;GO:0044459;GO:0043231//intracellular membrane-bounded organelle;GO:0031224//intrinsic component of membrane	GO:0015075//ion transmembrane transporter activity;GO:0015075//ion transmembrane transporter activity	GO:0006811//ion transport;GO:0006810//transport
10747	2471	24	112	0.99	4.56	2.20353	Up	7.68388e-15	3.70661e-14	MASP2	3	K03993|1|0.0|1435|hsa:10747|mannan-binding lectin serine protease 2 [EC:3.4.21.104]	-	GO:0046872//metal ion binding;GO:0004175//endopeptidase activity;GO:0005515//protein binding;GO:0046872//metal ion binding;GO:0004175//endopeptidase activity;GO:0005515//protein binding	GO:0006952//defense response;GO:0006956//complement activation;GO:0002455//humoral immune response mediated by circulating immunoglobulin;GO:0006952//defense response;GO:0006956//complement activation;GO:0002455//humoral immune response mediated by circulating immunoglobulin
339488	2189	15	70	0.7	3.22	2.20163	Up	9.00208e-10	3.42602e-09	TFAP2E	3	K09179|1|1e-161|572|hsa:339488|transcription factor AP-2 epsilon	-	GO:0003676//nucleic acid binding;GO:0042802//identical protein binding;GO:0046983//protein dimerization activity	GO:0006357//regulation of transcription from RNA polymerase II promoter
1278	5411	191	887	3.56	16.36	2.20022	Up	1.41155e-106	4.11577e-105	COL1A2	3	K06236|1|0.0|737|ggo:101142769|collagen, type I, alpha	GO:0005583//fibrillar collagen trimer;GO:0016020//membrane	GO:0019838//growth factor binding	GO:0007265//Ras protein signal transduction;GO:0001775//cell activation;GO:0006935//chemotaxis;GO:0002376//immune system process;GO:0001944//vasculature development;GO:0007599//hemostasis;GO:0007178//transmembrane receptor protein serine/threonine kinase signaling pathway;GO:0008015//blood circulation;GO:0048730//epidermis morphogenesis;GO:0030198//extracellular matrix organization
7832	2718	157	728	5.86	26.9	2.19863	Up	1.09513e-87	2.47567e-86	BTG2	2	K14443|1|1e-74|284|ggo:101144272|protein Tob/BTG	-	GO:0005488//binding	GO:0003002//regionalization;GO:0009725//response to hormone;GO:0006259//DNA metabolic process;GO:0030030//cell projection organization;GO:0009628//response to abiotic stimulus;GO:0031442//positive regulation of mRNA 3'-end processing;GO:0033554//cellular response to stress;GO:0008213;GO:0030154//cell differentiation;GO:0008283//cell proliferation;GO:0009605//response to external stimulus
101	3149	2	10	0.07	0.32	2.19265	Up	0.0233718	0.0450351	ADAM8	1	K06540|1|0.0|1332|hsa:101|disintegrin and metalloproteinase domain-containing protein 8 [EC:3.4.24.-]	GO:0043234//protein complex;GO:0015629//actin cytoskeleton;GO:0016021//integral component of membrane;GO:0030667//secretory granule membrane;GO:0005767//secondary lysosome;GO:0043234//protein complex;GO:0015629//actin cytoskeleton;GO:0016021//integral component of membrane;GO:0030667//secretory granule membrane;GO:0005767//secondary lysosome;GO:0043234//protein complex;GO:0015629//actin cytoskele…	GO:0004175//endopeptidase activity;GO:0005515//protein binding;GO:0046914//transition metal ion binding;GO:0004175//endopeptidase activity;GO:0005515//protein binding;GO:0046914//transition metal ion binding;GO:0004175//endopeptidase activity;GO:0005515//protein binding;GO:0046914//transition metal ion binding	GO:0002687//positive regulation of leukocyte migration;GO:0032846;GO:0051091//positive regulation of sequence-specific DNA binding transcription factor activity;GO:0032989;GO:0016337//single organismal cell-cell adhesion;GO:0033077//T cell differentiation in thymus;GO:0001666//response to hypoxia;GO:0030595//leukocyte chemotaxis;GO:0070234//positive regulation of T cell apoptotic process;GO:00018…
100131434	2367	7.74	35.36	0.33	1.5	2.18442	Up	1.01606e-05	2.92899e-05	LINC00893	5	-	-	-	-
79048	3519.28	507	2354	14.76	66.98	2.18204	Up	1.20262e-279	1.24698e-277	SECISBP2	4	K19539|1|0.0|1557|hsa:79048|selenocysteine insertion sequence-binding protein 2	GO:0043231//intracellular membrane-bounded organelle;GO:0043231//intracellular membrane-bounded organelle;GO:0043231//intracellular membrane-bounded organelle;GO:0043231//intracellular membrane-bounded organelle	GO:0003729//mRNA binding;GO:0003729//mRNA binding;GO:0003729//mRNA binding;GO:0003729//mRNA binding	GO:0010467//gene expression;GO:0010467//gene expression;GO:0010467//gene expression;GO:0010467//gene expression
389705	932	3.63	16.77	0.41	1.86	2.18161	Up	0.0027393	0.00612912	LOC389705	1	-	-	-	-
283248	2621	127	582	4.92	22.32	2.18161	Up	8.66426e-70	1.49477e-68	RCOR2	3	K11829|1|1e-109|400|gga:428911|REST corepressor 1	GO:0044427;GO:0043234//protein complex;GO:0043231//intracellular membrane-bounded organelle	GO:0003676//nucleic acid binding;GO:0003712//transcription cofactor activity;GO:0001071//nucleic acid binding transcription factor activity	-
3834	1500.39	2	10	0.15	0.68	2.18057	Up	0.0233718	0.0450308	KIF25	2	K18627|1|9e-169|595|hsa:3834|kinesin family member 25	GO:0005875//microtubule associated complex;GO:0005875//microtubule associated complex	GO:0003774//motor activity;GO:0032559//adenyl ribonucleotide binding;GO:0003774//motor activity;GO:0032559//adenyl ribonucleotide binding	GO:0000819//sister chromatid segregation;GO:0007017//microtubule-based process;GO:0000819//sister chromatid segregation;GO:0007017//microtubule-based process
63922	3096	48	219	1.57	7.09	2.17502	Up	3.62812e-27	2.69694e-26	CHTF18	2	K11269|1|0.0|1590|hsa:63922|chromosome transmission fidelity protein 18	GO:0043231//intracellular membrane-bounded organelle	GO:0003676//nucleic acid binding;GO:0016462//pyrophosphatase activity;GO:0032559//adenyl ribonucleotide binding	GO:0006259//DNA metabolic process
2946	1231.61	236.5	1074.8	19.8	89.12	2.17025	Up	1.49487e-126	5.53373e-125	GSTM2	3	K00799|1|4e-108|394|hsa:2946|glutathione S-transferase [EC:2.5.1.18]	GO:0044424;GO:0044424	GO:0016765//transferase activity, transferring alkyl or aryl (other than methyl) groups;GO:0016765//transferase activity, transferring alkyl or aryl (other than methyl) groups	GO:0006790//sulfur compound metabolic process;GO:0006805//xenobiotic metabolic process;GO:0006790//sulfur compound metabolic process;GO:0006805//xenobiotic metabolic process
100462977	1555	998.85	4525.53	65.84	295.34	2.16534	Up	0	0	MTRNR2L1	1	-	-	-	-
389792	2724	149	675	5.55	24.89	2.16501	Up	6.57888e-80	1.34781e-78	IER5L	2	-	-	-	-
79720	2766	682	3089	25.01	112.15	2.16485	Up	0	0	VPS37B	2	K12185|1|2e-84|316|ggo:101131067|ESCRT-I complex subunit VPS37	GO:0005768//endosome;GO:0031090//organelle membrane	-	GO:0016192//vesicle-mediated transport
2261	4304.22	126	568	2.95	13.19	2.16066	Up	3.03212e-67	4.94557e-66	FGFR3	1	K05094|1|0.0|852|pale:102878342|fibroblast growth factor receptor 3 [EC:2.7.10.1]	GO:0016021//integral component of membrane;GO:0000323//lytic vacuole;GO:0044459;GO:0016021//integral component of membrane;GO:0000323//lytic vacuole;GO:0044459;GO:0000323//lytic vacuole;GO:0044459;GO:0016021//integral component of membrane;GO:0045202//synapse;GO:0044421	GO:0005515//protein binding;GO:0032559//adenyl ribonucleotide binding;GO:0004714//transmembrane receptor protein tyrosine kinase activity;GO:0019838//growth factor binding;GO:0032559//adenyl ribonucleotide binding;GO:0004714//transmembrane receptor protein tyrosine kinase activity;GO:0004714//transmembrane receptor protein tyrosine kinase activity;GO:0005539//glycosaminoglycan binding;GO:0032559/…	GO:0001934//positive regulation of protein phosphorylation;GO:0000122//negative regulation of transcription from RNA polymerase II promoter;GO:0048729//tissue morphogenesis;GO:0060348//bone development;GO:0042490//mechanoreceptor differentiation;GO:0045926//negative regulation of growth;GO:0008285//negative regulation of cell proliferation;GO:0007420//brain development;GO:0016567//protein ubiquit…
84314	1758	56	253	3.26	14.56	2.15907	Up	6.62666e-31	5.45458e-30	TMEM107	2	-	GO:0031224//intrinsic component of membrane;GO:0031224//intrinsic component of membrane	-	-
113177	991.78	8	37	0.86	3.84	2.1587	Up	1.053e-05	3.03246e-05	IZUMO4	1	-	-	-	-
8340	453	2.23	10.11	0.54	2.41	2.158	Up	0.0233718	0.0450394	HIST1H2BL	3	K11252|1|1e-45|183|cge:100761268|histone H2B	GO:0000785//chromatin;GO:0043231//intracellular membrane-bounded organelle	GO:0003676//nucleic acid binding	GO:0034728//nucleosome organization
494514	860	6	27	0.73	3.25	2.15447	Up	0.00021473	0.000547068	TYMSOS	2	K00560|1|6e-13|77.0|hsa:7298|thymidylate synthase [EC:2.1.1.45]	GO:0044444//cytoplasmic part	GO:0016597//amino acid binding;GO:0042083//5,10-methylenetetrahydrofolate-dependent methyltransferase activity	GO:0019087//transformation of host cell by virus;GO:0002069;GO:0040007//growth;GO:0048017//inositol lipid-mediated signaling;GO:0006213//pyrimidine nucleoside metabolic process;GO:0017085//response to insecticide;GO:0006259//DNA metabolic process;GO:0009177;GO:0009112;GO:0009887//organ morphogenesis;GO:0000082//G1/S transition of mitotic cell cycle;GO:0031960//response to corticosteroid
100132163	1332	4	18	0.31	1.38	2.15433	Up	0.00277616	0.00620681	PHKA2-AS1	1	K07190|1|4e-30|134|cjc:100397253|phosphorylase kinase alpha/beta subunit	GO:0043234//protein complex;GO:0044444//cytoplasmic part;GO:0016020//membrane	GO:0015926//glucosidase activity;GO:0004683//calmodulin-dependent protein kinase activity;GO:0005515//protein binding	GO:0043412//macromolecule modification;GO:0005977//glycogen metabolic process;GO:0019318//hexose metabolic process
4747	3854	375	1685	9.83	43.74	2.15369	Up	2.2001e-195	1.33073e-193	NEFL	4	K04572|1|0.0|685|nle:100607275|neurofilament light polypeptide	GO:0043005//neuron projection;GO:0044444//cytoplasmic part;GO:0005882//intermediate filament	GO:0005515//protein binding;GO:0005198//structural molecule activity	GO:0007267//cell-cell signaling;GO:0045110//intermediate filament bundle assembly;GO:0008088//axo-dendritic transport
9098	8256.13	7.55	33.12	0.09	0.4	2.152	Up	2.84634e-05	7.89493e-05	USP6	1	K11837|1|0.0|2741|hsa:9098|ubiquitin carboxyl-terminal hydrolase 6/32 [EC:3.4.19.12]	GO:0000323//lytic vacuole;GO:0005768//endosome;GO:0016020//membrane;GO:0000323//lytic vacuole;GO:0005768//endosome;GO:0016020//membrane	GO:0016790//thiolester hydrolase activity;GO:0004175//endopeptidase activity;GO:0005515//protein binding;GO:0019783//ubiquitin-like protein-specific protease activity;GO:0016790//thiolester hydrolase activity;GO:0004175//endopeptidase activity;GO:0005515//protein binding;GO:0019783//ubiquitin-like protein-specific protease activity	GO:0019941//modification-dependent protein catabolic process;GO:0070646//protein modification by small protein removal;GO:0019941//modification-dependent protein catabolic process;GO:0070646//protein modification by small protein removal
54328	4265	142	637	3.36	14.93	2.15168	Up	6.70808e-75	1.27888e-73	GPR173	5	K04300|1|0.0|771|myd:102774634|super conserved receptor expressed in brain 3	GO:0044424;GO:0031224//intrinsic component of membrane	GO:0004888//transmembrane signaling receptor activity	GO:0007166//cell surface receptor signaling pathway
1809	5223.09	9600	42333	182.36	808.84	2.14907	Up	0	0	DPYSL3	2	K07528|1|0.0|898|amj:106736762|dihydropyrimidinase-like 2	GO:0044444//cytoplasmic part;GO:0030427//site of polarized growth;GO:0044444//cytoplasmic part;GO:0030427//site of polarized growth	GO:0016787//hydrolase activity;GO:0016812//hydrolase activity, acting on carbon-nitrogen (but not peptide) bonds, in cyclic amides	GO:0006935//chemotaxis;GO:0048731//system development;GO:0034641;GO:0023052//signaling;GO:0006935//chemotaxis;GO:0048731//system development;GO:0034641;GO:0023052//signaling
2823	3638.09	894	4234	26.32	116.5	2.1461	Up	0	0	GPM6A	1	K17271|1|2e-48|197|ecb:100053823|myelin proteolipid protein	GO:0031224//intrinsic component of membrane;GO:0031224//intrinsic component of membrane;GO:0031224//intrinsic component of membrane;GO:0031224//intrinsic component of membrane;GO:0031224//intrinsic component of membrane;GO:0031224//intrinsic component of membrane	GO:0005261//cation channel activity;GO:0005261//cation channel activity;GO:0005261//cation channel activity;GO:0005261//cation channel activity	GO:0006816//calcium ion transport;GO:0006816//calcium ion transport;GO:0006816//calcium ion transport
9283	2459	4.51	20.5	0.19	0.84	2.14439	Up	0.000980566	0.00232533	GPR37L1	3	K04244|1|0.0|905|hsa:9283|endothelin type b receptor-like protein 2	GO:0031224//intrinsic component of membrane	GO:0005488//binding;GO:0004888//transmembrane signaling receptor activity	-
100216546	9419	61.81	274.39	0.66	2.9	2.13551	Up	3.46124e-33	3.04119e-32	LINC01004	2	K15289|1|3e-10|72.4|ggo:101143670|solute carrier family 35, member F5;K12581|5|2e-08|66.2|nle:100584332|CCR4-NOT transcription complex subunit 7/8	-	-	-
56063	1187.93	36	153	3.01	13.17	2.12942	Up	2.31012e-18	1.27647e-17	TMEM234	1	K03246|1|1e-09|67.0|lve:103068681|translation initiation factor 3 subunit I	GO:0031224//intrinsic component of membrane;GO:0016020//membrane;GO:0031224//intrinsic component of membrane;GO:0016020//membrane	-	-
64101	3723	3	13	0.08	0.35	2.12928	Up	0.0133602	0.0269632	LRRC4	4	K16351|1|0.0|1258|pps:100984822|netrin-G2 ligand	GO:0044459;GO:0031224//intrinsic component of membrane	-	-
51313	4822.48	210	923	4.37	19.11	2.12862	Up	6.83954e-106	1.96051e-104	FAM198B	1	-	GO:0012505//endomembrane system;GO:0031224//intrinsic component of membrane;GO:0043231//intracellular membrane-bounded organelle;GO:0012505//endomembrane system;GO:0031224//intrinsic component of membrane;GO:0043231//intracellular membrane-bounded organelle;GO:0012505//endomembrane system;GO:0031224//intrinsic component of membrane;GO:0043231//intracellular membrane-bounded organelle	-	-
84519	1886	5	22	0.27	1.18	2.12776	Up	0.000986896	0.0023387	ACRBP	2	-	GO:0030141//secretory granule	-	-
200634	938.24	6	26	0.66	2.86	2.11548	Up	0.000355132	0.000883829	KRTCAP3	1	-	GO:0016020//membrane;GO:0016020//membrane;GO:0016020//membrane	-	-
374946	1773	240	1050	13.83	59.92	2.11524	Up	9.7952e-120	3.35131e-118	DRAXIN	3	-	-	-	GO:0021515//cell differentiation in spinal cord;GO:0007420//brain development;GO:0006935//chemotaxis;GO:0030178//negative regulation of Wnt signaling pathway
825	2268.54	8	39	0.4	1.73	2.1127	Up	3.79538e-06	1.13165e-05	CAPN3	1	K08573|1|2e-98|362|pps:100984344|calpain-3 [EC:3.4.22.54]	GO:0044424;GO:0043231//intracellular membrane-bounded organelle;GO:0043231//intracellular membrane-bounded organelle;GO:0043231//intracellular membrane-bounded organelle;GO:0043231//intracellular membrane-bounded organelle;GO:0043231//intracellular membrane-bounded organelle	GO:0046872//metal ion binding;GO:0004197//cysteine-type endopeptidase activity;GO:0046872//metal ion binding;GO:0060089;GO:0004197//cysteine-type endopeptidase activity;GO:0046872//metal ion binding;GO:0060089;GO:0004197//cysteine-type endopeptidase activity;GO:0046872//metal ion binding;GO:0060089;GO:0004197//cysteine-type endopeptidase activity;GO:0046872//metal ion binding;GO:0060089;GO:000419…	GO:0019538//protein metabolic process;GO:0031032//actomyosin structure organization;GO:0010038//response to metal ion;GO:0023052//signaling;GO:0019538//protein metabolic process;GO:0048513//animal organ development;GO:0031032//actomyosin structure organization;GO:0010038//response to metal ion;GO:0023052//signaling;GO:0019538//protein metabolic process;GO:0048513//animal organ development;GO:0031…
4345	2326.66	35	157	1.57	6.79	2.11265	Up	1.23384e-19	7.15621e-19	CD200	1	K06556|1|3e-122|442|nle:100585346|CD200 antigen	GO:0016021//integral component of membrane;GO:0031224//intrinsic component of membrane;GO:0031224//intrinsic component of membrane;GO:0016021//integral component of membrane;GO:0016021//integral component of membrane	-	GO:0002682//regulation of immune system process;GO:0002682//regulation of immune system process;GO:0002682//regulation of immune system process
4045	9511.86	884.01	3852.04	9.34	40.29	2.10893	Up	0	0	LSAMP	1	K06772|1|1e-163|581|ggo:101138785|limbic system-associated membrane protein	GO:0031224//intrinsic component of membrane;GO:0031224//intrinsic component of membrane	-	GO:0048731//system development;GO:0009987//cellular process;GO:0048731//system development;GO:0009987//cellular process
5211	2940.36	398	1734	13.72	59.18	2.10883	Up	8.64594e-196	5.27662e-194	PFKL	2	K00850|1|0.0|1523|ptr:458602|6-phosphofructokinase 1 [EC:2.7.1.11]	GO:0043234//protein complex;GO:0044444//cytoplasmic part;GO:0043234//protein complex;GO:0044444//cytoplasmic part	GO:0043169//cation binding;GO:0070061//fructose binding;GO:0008443//phosphofructokinase activity;GO:0019899//enzyme binding;GO:0032559//adenyl ribonucleotide binding;GO:0043169//cation binding;GO:0070061//fructose binding;GO:0008443//phosphofructokinase activity;GO:0019899//enzyme binding;GO:0032559//adenyl ribonucleotide binding	GO:0006007//glucose catabolic process;GO:0050796//regulation of insulin secretion;GO:0009746;GO:0006796//phosphate-containing compound metabolic process;GO:0006461//protein complex assembly;GO:0006000//fructose metabolic process;GO:0006007//glucose catabolic process;GO:0050796//regulation of insulin secretion;GO:0009746;GO:0006796//phosphate-containing compound metabolic process;GO:0006461//prote…
101928307	551	3	13	0.58	2.5	2.1078	Up	0.0133602	0.0269685	LOC101928307	1	-	-	-	-
108	6553	61.06	266.1	0.94	4.05	2.10719	Up	1.70653e-31	1.43135e-30	ADCY2	2	K08042|1|0.0|2026|hsa:108|adenylate cyclase 2 [EC:4.6.1.1]	GO:0032991//macromolecular complex;GO:0043005//neuron projection;GO:0044424;GO:0031224//intrinsic component of membrane	GO:0004016//adenylate cyclase activity;GO:0032559//adenyl ribonucleotide binding;GO:0043169//cation binding;GO:0032403//protein complex binding	GO:0015980//energy derivation by oxidation of organic compounds;GO:0007267//cell-cell signaling;GO:0033762//response to glucagon;GO:0032147//activation of protein kinase activity;GO:0010863//positive regulation of phospholipase C activity;GO:0007169//transmembrane receptor protein tyrosine kinase signaling pathway;GO:0007188//adenylate cyclase-modulating G-protein coupled receptor signaling pathw…
101929302	1109	8	35	0.75	3.23	2.10657	Up	2.87348e-05	7.9626e-05	RFX3-AS1	1	-	-	-	-
26206	1875.92	4	16	0.2	0.86	2.10434	Up	0.00762294	0.0159811	SPAG8	1	-	GO:0030141//secretory granule	-	-
55714	10894	11	47	0.1	0.43	2.10434	Up	1.45696e-06	4.51506e-06	TENM3	3	K06252|1|5e-65|254|lcm:102345859|tenascin	GO:0031224//intrinsic component of membrane	-	GO:0023052//signaling
8367	377	3	13	0.88	3.78	2.10281	Up	0.0133602	0.0269658	HIST1H4E	3	K11254|1|2e-49|196|pps:100980546|histone H4;K11253|5|3e-40|165|clv:102092620|histone H3	GO:0000785//chromatin;GO:0043231//intracellular membrane-bounded organelle	-	GO:0034728//nucleosome organization
387509	4099	171	741	4.21	18.08	2.1025	Up	2.446e-84	5.27708e-83	GPR153	2	K08437|1|0.0|956|hsa:387509|G protein-coupled receptor 153	GO:0031224//intrinsic component of membrane	GO:0004888//transmembrane signaling receptor activity	-
255512	1024	6	26	0.61	2.61	2.09717	Up	0.000355132	0.000884046	TOLLIP-AS1	1	K05402|1|7e-19|97.1|pps:100994067|toll-interacting protein	-	-	-
1290	6930	3324	14254	48.26	204.91	2.08609	Up	0	0	COL5A2	3	K19721|1|0.0|1456|hsa:1290|collagen, type V/XI/XXIV/XXVII, alpha	GO:0005581//collagen trimer	-	GO:0009653//anatomical structure morphogenesis;GO:0048513//animal organ development
100272217	2159	38.95	166.94	1.84	7.79	2.08192	Up	3.00936e-20	1.78411e-19	LOC100272217	1	K17985|1|7e-18|95.1|hsa:55626|activating molecule in BECN1-regulated autophagy protein 1;K15696|2|4e-14|82.8|nle:100581015|RING finger protein 113B;K15289|3|9e-13|78.2|ggo:101143670|solute carrier family 35, member F5;K02927|4|1e-11|74.3|nle:100604619|large subunit ribosomal protein L40e;K08857|5|3e-10|69.7|pps:100981661|NIMA (never in mitosis gene a)-related kinase [EC:2.7.11.1]	-	-	-
3217	1377	132.19	564.22	9.87	41.71	2.07927	Up	7.87588e-64	1.22465e-62	HOXB7	3	K09307|1|8e-102|373|hsa:3217|homeobox protein HoxA/B7	GO:0043231//intracellular membrane-bounded organelle	GO:0001071//nucleic acid binding transcription factor activity;GO:0003677//DNA binding	GO:0003002//regionalization;GO:0030097//hemopoiesis;GO:0048562//embryonic organ morphogenesis;GO:0006351//transcription, DNA-templated
3235	1902	19	81	1.02	4.3	2.07577	Up	2.17468e-10	8.53864e-10	HOXD9	3	K09294|1|2e-90|335|hsa:3235|homeobox protein HoxA/B/C/D9	-	-	GO:0048856//anatomical structure development;GO:0007275//multicellular organism development
51523	2352.98	1209	5180	52.63	221.6	2.074	Up	0	0	CXXC5	1	K03344|1|4e-33|145|cmk:103177732|Dvl-binding protein IDAX	GO:0043231//intracellular membrane-bounded organelle;GO:0043231//intracellular membrane-bounded organelle;GO:0043231//intracellular membrane-bounded organelle;GO:0043231//intracellular membrane-bounded organelle;GO:0043231//intracellular membrane-bounded organelle;GO:0043231//intracellular membrane-bounded organelle;GO:0043231//intracellular membrane-bounded organelle;GO:0043231//intracellular me…	GO:0060089;GO:0046914//transition metal ion binding;GO:0003676//nucleic acid binding;GO:0060089;GO:0046914//transition metal ion binding;GO:0003676//nucleic acid binding;GO:0060089;GO:0046914//transition metal ion binding;GO:0003676//nucleic acid binding;GO:0060089;GO:0046914//transition metal ion binding;GO:0003676//nucleic acid binding;GO:0060089;GO:0046914//transition metal ion binding;GO:0003…	GO:0007249//I-kappaB kinase/NF-kappaB signaling;GO:0007249//I-kappaB kinase/NF-kappaB signaling;GO:0007249//I-kappaB kinase/NF-kappaB signaling;GO:0007249//I-kappaB kinase/NF-kappaB signaling;GO:0007249//I-kappaB kinase/NF-kappaB signaling;GO:0007249//I-kappaB kinase/NF-kappaB signaling;GO:0007249//I-kappaB kinase/NF-kappaB signaling;GO:0007249//I-kappaB kinase/NF-kappaB signaling;GO:0007249//I-k…
3398	1402	202	858	14.81	62.27	2.07197	Up	1.09051e-95	2.75996e-94	ID2	4	K17693|1|3e-79|298|rro:104675219|DNA-binding protein inhibitor ID2	GO:0031981//nuclear lumen;GO:0032991//macromolecular complex;GO:0044427;GO:0044444//cytoplasmic part	GO:0005488//binding	GO:0060644//mammary gland epithelial cell differentiation;GO:0009605//response to external stimulus;GO:0006357//regulation of transcription from RNA polymerase II promoter;GO:0001822//kidney development;GO:0048562//embryonic organ morphogenesis;GO:0045686//negative regulation of glial cell differentiation;GO:0010033//response to organic substance;GO:0050673//epithelial cell proliferation;GO:00027…
9985	2300.16	11	48	0.5	2.1	2.07039	Up	8.91004e-07	2.80308e-06	REC8	1	K13054|1|0.0|712|hsa:9985|meiotic recombination protein REC8, animal type	GO:0044427;GO:0031981//nuclear lumen;GO:0000793//condensed chromosome;GO:0044427;GO:0031981//nuclear lumen;GO:0000793//condensed chromosome	-	GO:0006310//DNA recombination;GO:0007059//chromosome segregation;GO:0007127//meiosis I;GO:0048232//male gamete generation;GO:0007067//mitotic nuclear division;GO:0006310//DNA recombination;GO:0007059//chromosome segregation;GO:0007127//meiosis I;GO:0048232//male gamete generation;GO:0007067//mitotic nuclear division
7018	2808	38	160	1.37	5.72	2.06184	Up	5.45248e-19	3.08923e-18	TF	3	K14736|1|0.0|1431|hsa:7018|transferrin	GO:0005768//endosome;GO:0016023//cytoplasmic, membrane-bounded vesicle;GO:0031090//organelle membrane;GO:0012505//endomembrane system;GO:0016323//basolateral plasma membrane	GO:0019899//enzyme binding;GO:0005506//iron ion binding	GO:0001775//cell activation;GO:0000041//transition metal ion transport;GO:0006887//exocytosis;GO:0006875//cellular metal ion homeostasis;GO:0007599//hemostasis;GO:0015031//protein transport
93185	2363.48	539	2270	23.18	96.67	2.06019	Up	3.80294e-248	3.40472e-246	IGSF8	2	K06730|1|0.0|1136|hsa:93185|immunoglobulin superfamily, member 8	GO:0031224//intrinsic component of membrane;GO:0031224//intrinsic component of membrane;GO:0031224//intrinsic component of membrane	GO:0005488//binding;GO:0005488//binding;GO:0005488//binding	GO:0048731//system development;GO:0014706//striated muscle tissue development;GO:0009987//cellular process;GO:0009566//fertilization;GO:0048731//system development;GO:0014706//striated muscle tissue development;GO:0009987//cellular process;GO:0009566//fertilization;GO:0048731//system development;GO:0014706//striated muscle tissue development;GO:0009987//cellular process;GO:0009566//fertilization
6603	2460.89	662	2831	27.75	115.72	2.06008	Up	0	0	SMARCD2	1	K11650|1|0.0|802|hgl:101711033|SWI/SNF-related matrix-associated actin-dependent regulator of chromatin subfamily D	GO:0070603//SWI/SNF superfamily-type complex	GO:0005488//binding;GO:0003712//transcription cofactor activity	GO:0006325//chromatin organization;GO:0006355//regulation of transcription, DNA-templated
79957	1788.23	20	70	0.95	3.96	2.0595	Up	9.0308e-08	3.0246e-07	PAQR6	1	K17387|1|5e-60|234|gfr:102034408|kinesin family member 23;K07297|3|8e-13|78.2|aqu:100634009|adiponectin receptor	GO:0031224//intrinsic component of membrane;GO:0031224//intrinsic component of membrane;GO:0031224//intrinsic component of membrane;GO:0031224//intrinsic component of membrane;GO:0031224//intrinsic component of membrane;GO:0031224//intrinsic component of membrane;GO:0031224//intrinsic component of membrane;GO:0031224//intrinsic component of membrane;GO:0031224//intrinsic component of membrane;GO:…	GO:0004871//signal transducer activity;GO:0004871//signal transducer activity;GO:0004871//signal transducer activity;GO:0004871//signal transducer activity;GO:0004871//signal transducer activity;GO:0004871//signal transducer activity;GO:0004871//signal transducer activity;GO:0004871//signal transducer activity;GO:0004871//signal transducer activity;GO:0004871//signal transducer activity	-
101926964	2344	2.8	11.71	0.12	0.5	2.05889	Up	0.0135203	0.0272782	LOC101926964	1	K01064|1|5e-18|80.1|mcf:102130297|wingless-type MMTV integration site family, member 9;K17985|5|4e-11|64.7|hsa:55626|activating molecule in BECN1-regulated autophagy protein 1	-	-	-
57393	1580	14	59	0.91	3.79	2.05826	Up	7.5868e-08	2.5536e-07	TMEM27	5	K20004|1|5e-120|424|pon:100435255|collectrin	GO:0031224//intrinsic component of membrane	GO:0008238//exopeptidase activity	GO:0019538//protein metabolic process
441081	5287	12.99	55.14	0.25	1.04	2.05658	Up	7.5059e-08	2.52889e-07	LOC441081	1	K14316|1|1e-29|135|pon:100456480|nuclear pore complex protein Nup121	-	-	-
121601	4142	3	12	0.07	0.29	2.05063	Up	0.0222388	0.0430724	ANO4	1	K19499|1|0.0|1943|mcf:102114977|anoctamin-4	-	-	-
53822	713	6	25	0.89	3.66	2.03997	Up	0.000583902	0.0014159	FXYD7	1	K13364|1|9e-40|165|pps:100971458|FXYD domain-containing ion transport regulator 7	GO:0031224//intrinsic component of membrane	GO:0015075//ion transmembrane transporter activity;GO:0019899//enzyme binding	GO:0006811//ion transport
23363	4452.08	602.46	2288.32	12.49	51.36	2.03987	Up	7.63338e-227	5.8986e-225	OBSL1	1	K19574|1|0.0|3614|hsa:23363|obscurin-like protein 1	GO:0030017//sarcomere;GO:0031672//A band;GO:0031674//I band;GO:0044291//cell-cell contact zone;GO:0031224//intrinsic component of membrane;GO:0000139//Golgi membrane	GO:0015020//glucuronosyltransferase activity;GO:0043169//cation binding;GO:0008376//acetylgalactosaminyltransferase activity	GO:0030239//myofibril assembly;GO:0030239//myofibril assembly
177	1568.78	20	87	1.37	5.63	2.03896	Up	3.10988e-11	1.27733e-10	AGER	1	K19722|1|2e-174|614|pps:100988780|receptor for advanced glycosylation end products	GO:0016021//integral component of membrane;GO:0016021//integral component of membrane;GO:0016021//integral component of membrane;GO:0016021//integral component of membrane;GO:0016021//integral component of membrane;GO:0016021//integral component of membrane;GO:0016021//integral component of membrane;GO:0016021//integral component of membrane;GO:0016021//integral component of membrane;GO:0016021//…	GO:0004872//receptor activity;GO:0005515//protein binding;GO:0004872//receptor activity;GO:0005515//protein binding;GO:0004872//receptor activity;GO:0005515//protein binding;GO:0004872//receptor activity;GO:0005515//protein binding;GO:0004872//receptor activity;GO:0005515//protein binding;GO:0004872//receptor activity;GO:0005515//protein binding;GO:0004872//receptor activity;GO:0005515//protein b…	GO:0006952//defense response;GO:0051091//positive regulation of sequence-specific DNA binding transcription factor activity;GO:0030030//cell projection organization;GO:0007165//signal transduction;GO:0006952//defense response;GO:0051091//positive regulation of sequence-specific DNA binding transcription factor activity;GO:0030030//cell projection organization;GO:0007165//signal transduction;GO:00…
100505879	1405	5.07	20.97	0.37	1.52	2.03847	Up	0.00267564	0.00599526	KIF25-AS1	1	K18627|1|3e-20|102|ptr:463136|kinesin family member 25;K17985|2|6e-07|58.2|hsa:55626|activating molecule in BECN1-regulated autophagy protein 1;K09228|3|6e-06|54.7|pon:100433802|KRAB domain-containing zinc finger protein	-	-	-
284260	3206.71	6.55	26.29	0.2	0.82	2.03562	Up	0.000355132	0.000883937	LINC00907	1	-	-	-	-
487	3528	19	78	0.54	2.21	2.03302	Up	9.22638e-10	3.50941e-09	ATP2A1	1	K05853|1|0.0|1720|hsa:487|Ca2+ transporting ATPase, sarcoplasmic/endoplasmic reticulum [EC:3.6.3.8]	GO:0005789//endoplasmic reticulum membrane;GO:0031672//A band;GO:0034703//cation channel complex;GO:0005789//endoplasmic reticulum membrane;GO:0031672//A band;GO:0034703//cation channel complex;GO:0005789//endoplasmic reticulum membrane;GO:0031672//A band;GO:0034703//cation channel complex	GO:0019829//cation-transporting ATPase activity;GO:0046872//metal ion binding;GO:0042802//identical protein binding;GO:0032559//adenyl ribonucleotide binding;GO:0019829//cation-transporting ATPase activity;GO:0046872//metal ion binding;GO:0042802//identical protein binding;GO:0032559//adenyl ribonucleotide binding;GO:0019829//cation-transporting ATPase activity;GO:0046872//metal ion binding;GO:00…	GO:0051657;GO:0007599//hemostasis;GO:0051560//mitochondrial calcium ion homeostasis;GO:0090075//relaxation of muscle;GO:0032469//endoplasmic reticulum calcium ion homeostasis;GO:0009207;GO:0031443//fast-twitch skeletal muscle fiber contraction;GO:0006915//apoptotic process;GO:0033554//cellular response to stress;GO:0001775//cell activation;GO:0070588//calcium ion transmembrane transport;GO:000920…
26505	4907.59	328.69	1355.1	6.76	27.57	2.028	Up	2.4468e-146	1.06253e-144	CNNM3	4	K16302|1|0.0|940|hsa:26505|metal transporter CNNM	GO:0031224//intrinsic component of membrane;GO:0016020//membrane	GO:0005488//binding;GO:0005488//binding	GO:0006810//transport
10267	922.17	63	260	7.14	29.09	2.02653	Up	2.06972e-29	1.62531e-28	RAMP1	1	K08447|1|1e-64|249|hsa:10267|receptor activity modifying protein 1	GO:0044421;GO:0016021//integral component of membrane	GO:0004872//receptor activity;GO:0022892//substrate-specific transporter activity	GO:0007186//G-protein coupled receptor signaling pathway;GO:0015031//protein transport
100505648	1156	39.73	162.65	3.55	14.4	2.02018	Up	5.42004e-19	3.07171e-18	RAD51-AS1	1	K12581|1|1e-12|59.3|nle:100584332|CCR4-NOT transcription complex subunit 7/8;K15696|4|2e-11|50.4|nle:100581015|RING finger protein 113B	GO:0005634//nucleus	GO:0005488//binding	GO:0000122//negative regulation of transcription from RNA polymerase II promoter;GO:0007599//hemostasis
101928907	1823	4	16	0.22	0.89	2.0163	Up	0.00762294	0.0159778	LOC101928907	1	-	-	-	-
10013	3685.52	480	1915	12.86	52.01	2.0159	Up	2.0384e-199	1.29458e-197	HDAC6	1	K11407|1|0.0|2282|hsa:10013|histone deacetylase 6 [EC:3.5.1.98]	GO:0031981//nuclear lumen;GO:0044459;GO:0005875//microtubule associated complex;GO:0005874//microtubule;GO:0016234//inclusion body;GO:0044444//cytoplasmic part;GO:0031981//nuclear lumen;GO:0044459;GO:0005875//microtubule associated complex;GO:0005874//microtubule;GO:0016234//inclusion body;GO:0044444//cytoplasmic part;GO:0031981//nuclear lumen;GO:0044459;GO:0005875//microtubule associated complex…	GO:0043130//ubiquitin binding;GO:0032403//protein complex binding;GO:0015631//tubulin binding;GO:0017136//NAD-dependent histone deacetylase activity;GO:0046914//transition metal ion binding;GO:0019899//enzyme binding;GO:0031072//heat shock protein binding;GO:0043130//ubiquitin binding;GO:0032403//protein complex binding;GO:0015631//tubulin binding;GO:0017136//NAD-dependent histone deacetylase act…	GO:0034614//cellular response to reactive oxygen species;GO:0006915//apoptotic process;GO:0006914//autophagy;GO:0006325//chromatin organization;GO:0010557//positive regulation of macromolecule biosynthetic process;GO:0016567//protein ubiquitination;GO:0070841;GO:0030162//regulation of proteolysis;GO:0033143//regulation of intracellular steroid hormone receptor signaling pathway;GO:0010033//respon…
285989	717.67	26	66	2.38	9.6	2.01207	Up	3.02174e-05	8.36774e-05	ZNF789	2	K09228|1|4e-105|384|umr:103669989|KRAB domain-containing zinc finger protein	GO:0043231//intracellular membrane-bounded organelle	GO:0046914//transition metal ion binding;GO:0003676//nucleic acid binding	GO:0006351//transcription, DNA-templated
2596	1749.83	1975	8033	115.48	464.63	2.00844	Up	0	0	GAP43	3	K20041|1|5e-74|281|pps:100988957|neuromodulin	GO:0016020//membrane;GO:0042995//cell projection;GO:0005886//plasma membrane	GO:0005488//binding;GO:0005488//binding	GO:0007186//G-protein coupled receptor signaling pathway;GO:0007399//nervous system development;GO:0030154//cell differentiation;GO:0006950//response to stress;GO:0007186//G-protein coupled receptor signaling pathway;GO:0022008//neurogenesis;GO:0006950//response to stress
400752	1740	16	65	0.94	3.78	2.00765	Up	2.7936e-08	9.67524e-08	LINC01144	1	-	-	-	-
9079	2469.49	18	71	0.72	2.89	2.005	Up	1.01849e-08	3.63584e-08	LDB2	1	K15617|1|2e-13|79.0|bfo:BRAFLDRAFT_93080|LIM domain-binding protein 1	GO:0043231//intracellular membrane-bounded organelle;GO:0043231//intracellular membrane-bounded organelle	GO:0000989//transcription factor activity, transcription factor binding;GO:0019904//protein domain specific binding;GO:0000989//transcription factor activity, transcription factor binding;GO:0019904//protein domain specific binding	GO:0032501//multicellular organismal process;GO:0032501//multicellular organismal process
284739	5264	5	21	0.1	0.4	2	Up	0.00163079	0.00375809	LINC00176	1	K03145|1|2e-13|82.0|myb:102259489|transcription elongation factor S-II	-	-	-
57578	2524.08	2.29	14.05	0.14	0.56	2	Up	0.00248638	0.00558968	UNC79	4	K02273|1|2e-08|63.5|ggo:101140105|cytochrome c oxidase subunit 8	GO:0019866//organelle inner membrane;GO:0043231//intracellular membrane-bounded organelle;GO:0031224//intrinsic component of membrane	GO:0015002//heme-copper terminal oxidase activity	-
101929357	2018	3	12	0.15	0.6	2	Up	0.0222388	0.0430683	HP09053	1	-	-	-	-
56256	2028	10	40	0.5	1.99	1.99277	Up	1.68595e-05	4.77473e-05	SERTAD4	3	-	-	GO:0005488//binding	-
646019	810	3	12	0.39	1.54	1.98138	Up	0.0222388	0.0430765	CBY3	1	-	-	-	-
100996419	1490	32	127	2.2	8.66	1.97686	Up	1.27111e-14	6.07403e-14	LOC100996419	1	-	-	-	-
25956	4631	18	71	0.39	1.53	1.97199	Up	1.01849e-08	3.6352e-08	SEC31B	3	K14005|1|0.0|2201|hsa:25956|protein transport protein SEC31	GO:0030134//ER to Golgi transport vesicle;GO:0031090//organelle membrane	-	GO:0006810//transport
27433	1585.12	46	150	2.45	9.6	1.97025	Up	4.69956e-14	2.18707e-13	TOR2A	2	K01056|1|4e-20|102|tgu:100227249|peptidyl-tRNA hydrolase, PTH1 family [EC:3.1.1.29]	GO:0043231//intracellular membrane-bounded organelle;GO:0043231//intracellular membrane-bounded organelle;GO:0043231//intracellular membrane-bounded organelle;GO:0043231//intracellular membrane-bounded organelle;GO:0043231//intracellular membrane-bounded organelle;GO:0043231//intracellular membrane-bounded organelle;GO:0043231//intracellular membrane-bounded organelle	GO:0005102//receptor binding;GO:0016462//pyrophosphatase activity;GO:0032559//adenyl ribonucleotide binding;GO:0005102//receptor binding;GO:0016462//pyrophosphatase activity;GO:0032559//adenyl ribonucleotide binding;GO:0005102//receptor binding;GO:0016462//pyrophosphatase activity;GO:0032559//adenyl ribonucleotide binding;GO:0005102//receptor binding;GO:0016462//pyrophosphatase activity;GO:003255…	GO:0051084//'de novo' posttranslational protein folding;GO:0051084//'de novo' posttranslational protein folding;GO:0051084//'de novo' posttranslational protein folding;GO:0051084//'de novo' posttranslational protein folding;GO:0051084//'de novo' posttranslational protein folding;GO:0051084//'de novo' posttranslational protein folding;GO:0051084//'de novo' posttranslational protein folding
954	2134.87	67	263	3.17	12.42	1.97011	Up	1.99731e-28	1.52829e-27	ENTPD2	3	K01509|1|0.0|835|hsa:954|adenosinetriphosphatase [EC:3.6.1.3]	GO:0031224//intrinsic component of membrane;GO:0005604//basement membrane;GO:0031224//intrinsic component of membrane;GO:0005604//basement membrane	GO:0016462//pyrophosphatase activity;GO:0032559//adenyl ribonucleotide binding;GO:0016462//pyrophosphatase activity;GO:0032559//adenyl ribonucleotide binding	GO:0001775//cell activation;GO:0009137;GO:0007166//cell surface receptor signaling pathway;GO:0001775//cell activation;GO:0009137;GO:0007166//cell surface receptor signaling pathway
25972	1232.09	129	497	10.52	41.19	1.96916	Up	2.31326e-51	2.94011e-50	UNC50	1	-	GO:0019866//organelle inner membrane;GO:0012505//endomembrane system;GO:0043231//intracellular membrane-bounded organelle;GO:0031224//intrinsic component of membrane;GO:0019866//organelle inner membrane;GO:0012505//endomembrane system;GO:0043231//intracellular membrane-bounded organelle;GO:0031224//intrinsic component of membrane;GO:0019866//organelle inner membrane;GO:0012505//endomembrane syste…	GO:0003676//nucleic acid binding;GO:0003676//nucleic acid binding;GO:0003676//nucleic acid binding	GO:0006810//transport;GO:0007165//signal transduction;GO:0006810//transport;GO:0007165//signal transduction;GO:0006810//transport;GO:0007165//signal transduction
100132101	1779	58.77	232.63	3.38	13.23	1.96872	Up	1.08606e-25	7.73098e-25	HERC2P7	1	K10595|1|9e-58|163|nle:100585860|E3 ubiquitin-protein ligase HERC2 [EC:2.3.2.26]	GO:0019866//organelle inner membrane;GO:0000152//nuclear ubiquitin ligase complex	GO:0030695//GTPase regulator activity;GO:0019787//ubiquitin-like protein transferase activity;GO:0005506//iron ion binding	GO:0006259//DNA metabolic process;GO:0007088//regulation of mitotic nuclear division;GO:0016567//protein ubiquitination;GO:0048232//male gamete generation;GO:0015031//protein transport
3763	2790	6	24	0.22	0.86	1.96683	Up	0.000954072	0.00226541	KCNJ6	4	K05000|1|0.0|815|rno:25743|potassium inwardly-rectifying channel subfamily J member 6	GO:0043231//intracellular membrane-bounded organelle;GO:0043005//neuron projection;GO:0043025//neuronal cell body;GO:0005887//integral component of plasma membrane	GO:0005488//binding;GO:0005242//inward rectifier potassium channel activity	GO:0006575//cellular modified amino acid metabolic process;GO:0007267//cell-cell signaling;GO:0009628//response to abiotic stimulus;GO:0034220//ion transmembrane transport;GO:0030001//metal ion transport
5010	2761	411.25	1686.47	15.74	61.34	1.96239	Up	1.90451e-180	1.10271e-178	CLDN11	1	K06087|1|2e-36|156|pon:100436219|claudin	GO:0043296//apical junction complex	GO:0005515//protein binding	GO:0016337//single organismal cell-cell adhesion;GO:0032501//multicellular organismal process
4753	3407.22	49	188	1.42	5.53	1.96139	Up	2.5343e-20	1.50863e-19	NELL2	1	K01482|1|4e-59|233|xma:102227700|dimethylargininase [EC:3.5.3.18];K17307|3|8e-48|195|tad:TRIADDRAFT_53733|fibulin 1/2	-	GO:0046872//metal ion binding;GO:0046872//metal ion binding;GO:0046872//metal ion binding;GO:0046872//metal ion binding;GO:0046872//metal ion binding	GO:0050789;GO:0009987//cellular process;GO:0050789;GO:0009987//cellular process;GO:0050789;GO:0009987//cellular process;GO:0050789;GO:0009987//cellular process;GO:0050789;GO:0009987//cellular process
342666	3580	3.07	12.63	0.09	0.35	1.95936	Up	0.0222388	0.0430807	LRRC37A11P	2	K10955|1|7e-15|65.9|fab:101821326|intestinal mucin-2	-	-	-
92691	3411.61	167.36	659.71	4.99	19.37	1.95671	Up	4.0852e-69	6.93018e-68	TMEM169	1	K12581|1|1e-25|91.7|nle:100584332|CCR4-NOT transcription complex subunit 7/8;K07560|3|5e-14|83.2|pon:100459622|D-tyrosyl-tRNA(Tyr) deacylase [EC:3.1.-.-];K01064|4|1e-12|75.9|mcf:102130297|wingless-type MMTV integration site family, member 9	GO:0031224//intrinsic component of membrane;GO:0031224//intrinsic component of membrane;GO:0031224//intrinsic component of membrane;GO:0031224//intrinsic component of membrane	-	-
1152	1475	1110	4305	77.23	296.57	1.94114	Up	0	0	CKB	4	K00933|1|0.0|752|mcc:698299|creatine kinase [EC:2.7.3.2]	GO:0043231//intracellular membrane-bounded organelle;GO:0044444//cytoplasmic part	GO:0016301//kinase activity;GO:0032559//adenyl ribonucleotide binding	GO:0007417//central nervous system development;GO:0006796//phosphate-containing compound metabolic process;GO:0006599;GO:0030320//cellular monovalent inorganic anion homeostasis
25837	1644.07	50	194	3.12	11.96	1.9386	Up	3.85008e-21	2.36605e-20	RAB26	1	K07913|1|4e-129|464|hsa:25837|Ras-related protein Rab-26	GO:0031224//intrinsic component of membrane;GO:0031224//intrinsic component of membrane	GO:0032561//guanyl ribonucleotide binding;GO:0032561//guanyl ribonucleotide binding	GO:0035556//intracellular signal transduction;GO:0048731//system development;GO:0006887//exocytosis;GO:0035556//intracellular signal transduction;GO:0048731//system development;GO:0006887//exocytosis
9924	5302.7	277.62	1072.25	5.27	20.18	1.93705	Up	3.1121e-109	9.3561e-108	PAN2	2	K12571|1|0.0|2329|hsa:9924|PAB-dependent poly(A)-specific ribonuclease subunit 2 [EC:3.1.13.4]	GO:0043231//intracellular membrane-bounded organelle;GO:0044444//cytoplasmic part;GO:0043231//intracellular membrane-bounded organelle;GO:0044444//cytoplasmic part;GO:0043231//intracellular membrane-bounded organelle;GO:0044444//cytoplasmic part	GO:0000175//3'-5'-exoribonuclease activity;GO:0005488//binding;GO:0016790//thiolester hydrolase activity;GO:0000175//3'-5'-exoribonuclease activity;GO:0005488//binding;GO:0016790//thiolester hydrolase activity;GO:0000175//3'-5'-exoribonuclease activity;GO:0005488//binding;GO:0016790//thiolester hydrolase activity	GO:0000288//nuclear-transcribed mRNA catabolic process, deadenylation-dependent decay;GO:0019941//modification-dependent protein catabolic process;GO:0000288//nuclear-transcribed mRNA catabolic process, deadenylation-dependent decay;GO:0019941//modification-dependent protein catabolic process;GO:0000288//nuclear-transcribed mRNA catabolic process, deadenylation-dependent decay;GO:0019941//modific…
112703	1281	6	24	0.5	1.91	1.93357	Up	0.000954072	0.00226567	FAM71E1	1	-	-	-	-
285362	2159.99	120	459	5.61	21.42	1.93289	Up	3.11468e-47	3.64839e-46	SUMF1	3	K13444|1|0.0|698|hsa:285362|sulfatase modifying factor 1	GO:0044432;GO:0044432;GO:0044432	GO:0003824//catalytic activity;GO:0042802//identical protein binding;GO:0043169//cation binding;GO:0003824//catalytic activity;GO:0042802//identical protein binding;GO:0043169//cation binding;GO:0003824//catalytic activity;GO:0042802//identical protein binding;GO:0043169//cation binding	GO:0008152//metabolic process;GO:0008152//metabolic process;GO:0008152//metabolic process
64375	5506	104	398.12	1.9	7.21	1.924	Up	3.39918e-41	3.54083e-40	IKZF4	3	K09220|1|0.0|1197|pps:100980350|IKAROS family zinc finger protein	GO:0043231//intracellular membrane-bounded organelle	GO:0003676//nucleic acid binding;GO:0046914//transition metal ion binding;GO:0042802//identical protein binding;GO:0001071//nucleic acid binding transcription factor activity;GO:0046983//protein dimerization activity	GO:0006355//regulation of transcription, DNA-templated
339883	1742.1	5	19	0.29	1.1	1.92338	Up	0.00435628	0.0094738	C3orf35	2	-	GO:0031224//intrinsic component of membrane;GO:0031224//intrinsic component of membrane;GO:0031224//intrinsic component of membrane;GO:0031224//intrinsic component of membrane;GO:0031224//intrinsic component of membrane;GO:0031224//intrinsic component of membrane;GO:0031224//intrinsic component of membrane;GO:0016020//membrane	-	-
727832	4013	12.43	46.86	0.31	1.17	1.91617	Up	5.96532e-06	1.75117e-05	GOLGA6L6	2	K20358|1|2e-107|394|rro:104658317|golgin subfamily A member 2	-	-	-
2863	2821	572	2177	20.56	77.48	1.91398	Up	3.08704e-216	2.24867e-214	GPR39	2	K08412|1|0.0|863|hsa:2863|G protein-coupled receptor 39	GO:0016021//integral component of membrane	GO:0043169//cation binding;GO:0004888//transmembrane signaling receptor activity	GO:0007166//cell surface receptor signaling pathway
27113	1788.97	17	66	0.99	3.73	1.91368	Up	4.33728e-08	1.4822e-07	BBC3	4	K10132|1|2e-64|249|rro:104673391|Bcl-2-binding component 3	GO:0031966//mitochondrial membrane;GO:0031966//mitochondrial membrane;GO:0031966//mitochondrial membrane;GO:0031966//mitochondrial membrane	GO:0005488//binding;GO:0005488//binding;GO:0005488//binding	GO:0040008//regulation of growth;GO:0001836//release of cytochrome c from mitochondria;GO:0010259//multicellular organism aging;GO:0070234//positive regulation of T cell apoptotic process;GO:0032461//positive regulation of protein oligomerization;GO:0008630//intrinsic apoptotic signaling pathway in response to DNA damage;GO:0040008//regulation of growth;GO:0001836//release of cytochrome c from mi…
23162	5648.61	845	3215	15.07	56.77	1.91345	Up	0	0	MAPK8IP3	4	K04436|1|0.0|2514|hsa:23162|mitogen-activated protein kinase 8 interacting protein 3	GO:0012505//endomembrane system;GO:0044424;GO:0012505//endomembrane system;GO:0044424;GO:0012505//endomembrane system;GO:0044424	GO:0008092//cytoskeletal protein binding;GO:0032947//protein complex scaffold;GO:0019900//kinase binding;GO:0008092//cytoskeletal protein binding;GO:0032947//protein complex scaffold;GO:0019900//kinase binding;GO:0008092//cytoskeletal protein binding;GO:0032947//protein complex scaffold;GO:0019900//kinase binding	GO:0006810//transport;GO:0043408//regulation of MAPK cascade;GO:0006810//transport;GO:0043408//regulation of MAPK cascade;GO:0006810//transport;GO:0043408//regulation of MAPK cascade
26784	134	5	19	5.13	19.31	1.91232	Up	0.00435628	0.00947279	SNORA64	1	-	GO:0015935//small ribosomal subunit;GO:0031981//nuclear lumen	GO:0003676//nucleic acid binding;GO:0017134//fibroblast growth factor binding	GO:0006412//translation;GO:0019080;GO:0031016//pancreas development
399821	2527	4	15	0.16	0.6	1.90689	Up	0.012465	0.025277	FLJ37035	1	-	-	-	-
132158	1672.98	27	74	1.2	4.48	1.90046	Up	2.64596e-06	7.98424e-06	GLYCTK	1	K15788|1|8e-68|261|ggo:101124058|glycerate kinase [EC:2.7.1.31]	GO:0043231//intracellular membrane-bounded organelle;GO:0043231//intracellular membrane-bounded organelle;GO:0043231//intracellular membrane-bounded organelle;GO:0043231//intracellular membrane-bounded organelle;GO:0043231//intracellular membrane-bounded organelle;GO:0043231//intracellular membrane-bounded organelle	GO:0016301//kinase activity;GO:0032559//adenyl ribonucleotide binding;GO:0016301//kinase activity;GO:0032559//adenyl ribonucleotide binding;GO:0016301//kinase activity;GO:0032559//adenyl ribonucleotide binding;GO:0016301//kinase activity;GO:0032559//adenyl ribonucleotide binding;GO:0016301//kinase activity;GO:0032559//adenyl ribonucleotide binding;GO:0016301//kinase activity;GO:0032559//adenyl ri…	GO:0006464//cellular protein modification process;GO:0006464//cellular protein modification process;GO:0006464//cellular protein modification process;GO:0006464//cellular protein modification process;GO:0006464//cellular protein modification process;GO:0006464//cellular protein modification process
115817	1494.34	43	162	2.95	11.01	1.90003	Up	2.03074e-17	1.08039e-16	DHRS1	2	K11163|1|5e-159|563|hsa:115817|dehydrogenase/reductase SDR family member 1 [EC:1.1.-.-]	GO:0019866//organelle inner membrane;GO:0043231//intracellular membrane-bounded organelle;GO:0019866//organelle inner membrane;GO:0043231//intracellular membrane-bounded organelle	GO:0003824//catalytic activity;GO:0003824//catalytic activity	GO:0008152//metabolic process;GO:0008152//metabolic process
64781	4445	334.07	1257.94	7.58	28.28	1.89951	Up	2.87818e-124	1.0262e-122	CERK	5	K04715|1|0.0|1068|hsa:64781|ceramide kinase [EC:2.7.1.138]	GO:0043231//intracellular membrane-bounded organelle	GO:0001727//lipid kinase activity;GO:0046872//metal ion binding;GO:0032559//adenyl ribonucleotide binding	GO:0007186//G-protein coupled receptor signaling pathway;GO:0046519//sphingoid metabolic process
149095	2256	4	15	0.18	0.67	1.89616	Up	0.012465	0.0252821	DCST1	2	K06836|1|0.0|962|fca:101095312|disintegrin and metalloproteinase domain-containing protein 15 [EC:3.4.24.-]	GO:0031224//intrinsic component of membrane;GO:0031224//intrinsic component of membrane	GO:0046914//transition metal ion binding;GO:0046914//transition metal ion binding	-
1408	4168.32	295	1112	7.22	26.67	1.88515	Up	2.51932e-110	7.68771e-109	CRY2	3	K02295|1|0.0|1137|hsa:1408|cryptochrome	GO:0043231//intracellular membrane-bounded organelle;GO:0043231//intracellular membrane-bounded organelle	GO:0004872//receptor activity;GO:0005488//binding;GO:0016830//carbon-carbon lyase activity;GO:0004872//receptor activity;GO:0005488//binding;GO:0016830//carbon-carbon lyase activity	GO:0006259//DNA metabolic process;GO:0006464//cellular protein modification process;GO:0006605//protein targeting;GO:0048511//rhythmic process;GO:0006259//DNA metabolic process;GO:0006464//cellular protein modification process;GO:0006605//protein targeting;GO:0048511//rhythmic process
5252	2306.15	1110	4138	48.96	180.68	1.88376	Up	0	0	PHF1	1	K11467|1|0.0|748|rro:104657965|polycomb-like protein 1	GO:0043231//intracellular membrane-bounded organelle;GO:0043231//intracellular membrane-bounded organelle	GO:0046914//transition metal ion binding;GO:0001071//nucleic acid binding transcription factor activity;GO:0046914//transition metal ion binding;GO:0001071//nucleic acid binding transcription factor activity	GO:0006325//chromatin organization;GO:0010467//gene expression;GO:0006325//chromatin organization;GO:0010467//gene expression
51332	11748	22	83	0.19	0.7	1.88136	Up	1.32789e-09	5.01893e-09	SPTBN5	3	K06115|1|0.0|6185|hsa:51332|spectrin beta	GO:0030864//cortical actin cytoskeleton	GO:0003779//actin binding;GO:0046983//protein dimerization activity	GO:0006935//chemotaxis;GO:0030835//negative regulation of actin filament depolymerization
23670	6521.05	1525	5685	23.6	86.88	1.88024	Up	0	0	TMEM2	2	K19031|1|0.0|891|cmk:103187599|cell migration-inducing and hyaluronan-binding protein [EC:3.2.1.35]	GO:0031224//intrinsic component of membrane;GO:0031224//intrinsic component of membrane	-	-
222663	7732	21.15	80	0.28	1.03	1.87915	Up	2.21392e-09	8.26934e-09	SCUBE3	3	K17307|1|3e-88|330|nvi:100115744|fibulin 1/2	GO:0044464;GO:0044464	GO:0046872//metal ion binding;GO:0046872//metal ion binding	GO:0051259//protein oligomerization;GO:0051259//protein oligomerization
140825	1440	10	37	0.71	2.61	1.87816	Up	6.9697e-05	0.000186547	NEURL2	3	K16782|1|2e-151|538|hsa:140825|neuralized-like protein 2	GO:0005924//cell-substrate adherens junction;GO:0000153//cytoplasmic ubiquitin ligase complex;GO:0005924//cell-substrate adherens junction;GO:0000153//cytoplasmic ubiquitin ligase complex	-	GO:0007165//signal transduction;GO:0031032//actomyosin structure organization;GO:0007165//signal transduction;GO:0031032//actomyosin structure organization
10417	1883	14	52	0.76	2.79	1.87619	Up	2.09904e-06	6.40811e-06	SPON2	1	K06532|1|8e-23|111|dpe:Dper_GL10630|prominin 1;K03995|2|2e-06|57.4|bfo:BRAFLDRAFT_81766|complement component 6	GO:0031012//extracellular matrix;GO:0031012//extracellular matrix;GO:0031012//extracellular matrix	GO:0043169//cation binding;GO:0005515//protein binding;GO:0043169//cation binding;GO:0005515//protein binding;GO:0043169//cation binding;GO:0005515//protein binding	GO:0006935//chemotaxis;GO:0006952//defense response;GO:0009987//cellular process;GO:0006935//chemotaxis;GO:0006952//defense response;GO:0009987//cellular process;GO:0006935//chemotaxis;GO:0006952//defense response;GO:0009987//cellular process
84926	2949	615	2280	21.14	77.58	1.87571	Up	2.09866e-220	1.55661e-218	SPRYD3	2	K08844|1|3e-07|60.5|crg:105342840|leucine-rich repeat kinase 2 [EC:2.7.11.1]	-	-	-
6843	3373	139	567	4.59	16.84	1.87533	Up	1.4326e-61	2.15506e-60	VAMP1	1	K08510|1|1e-32|142|myd:102767561|vesicle-associated membrane protein 1	GO:0031966//mitochondrial membrane;GO:0016021//integral component of membrane;GO:0008021//synaptic vesicle;GO:0044459;GO:0030139//endocytic vesicle;GO:0031966//mitochondrial membrane;GO:0016021//integral component of membrane;GO:0008021//synaptic vesicle;GO:0044459;GO:0030139//endocytic vesicle;GO:0005739//mitochondrion;GO:0016021//integral component of membrane;GO:0044459;GO:0045202//synapse;GO:…	GO:0005488//binding;GO:0005488//binding;GO:0005488//binding;GO:0005488//binding;GO:0005488//binding	GO:0006810//transport;GO:0001505//regulation of neurotransmitter levels;GO:0006810//transport;GO:0001505//regulation of neurotransmitter levels;GO:0006810//transport;GO:0001505//regulation of neurotransmitter levels;GO:0006810//transport;GO:0001505//regulation of neurotransmitter levels;GO:0006810//transport;GO:0001505//regulation of neurotransmitter levels
116372	3640.52	641.29	2394.45	17.97	65.84	1.87337	Up	4.3536e-233	3.52503e-231	LYPD1	1	K08412|1|4e-77|292|hsa:2863|G protein-coupled receptor 39	GO:0016021//integral component of membrane;GO:0016021//integral component of membrane;GO:0016021//integral component of membrane;GO:0016021//integral component of membrane	GO:0043169//cation binding;GO:0004888//transmembrane signaling receptor activity;GO:0043169//cation binding;GO:0004888//transmembrane signaling receptor activity;GO:0043169//cation binding;GO:0004888//transmembrane signaling receptor activity;GO:0043169//cation binding;GO:0004888//transmembrane signaling receptor activity	GO:0007166//cell surface receptor signaling pathway;GO:0007166//cell surface receptor signaling pathway;GO:0007166//cell surface receptor signaling pathway;GO:0007166//cell surface receptor signaling pathway
10966	1776	61.83	228.82	3.56	13.04	1.87299	Up	9.86164e-24	6.61446e-23	RAB40B	2	K07928|1|5e-172|449|ggo:101129654|Ras-related protein Rab-40	GO:0016020//membrane	GO:0032561//guanyl ribonucleotide binding	GO:0006810//transport;GO:0035556//intracellular signal transduction
104355426	892	27.07	100.17	3.17	11.6	1.87157	Up	4.10444e-11	1.67331e-10	LENG8-AS1	1	K11447|1|2e-19|69.3|ptr:449579|histone demethylase [EC:1.14.11.-];K01064|4|2e-17|91.7|mcf:102130297|wingless-type MMTV integration site family, member 9	-	-	-
23208	5298	2733.82	10099.3	52.01	190.22	1.87081	Up	0	0	SYT11	4	K19911|1|0.0|750|hsa:23208|synaptotagmin-11	GO:0044459;GO:0008021//synaptic vesicle;GO:0016021//integral component of membrane	GO:0046872//metal ion binding;GO:0005543//phospholipid binding	-
7568	3077	8.88	32.63	0.29	1.06	1.86994	Up	0.000125129	0.000326317	ZNF20	3	K09228|1|0.0|1258|pps:103785278|KRAB domain-containing zinc finger protein	GO:0043231//intracellular membrane-bounded organelle;GO:0043231//intracellular membrane-bounded organelle	GO:0046914//transition metal ion binding;GO:0003676//nucleic acid binding;GO:0046914//transition metal ion binding;GO:0003676//nucleic acid binding	GO:0006351//transcription, DNA-templated;GO:0006351//transcription, DNA-templated
100534593	4048	134.91	498.39	3.37	12.31	1.86901	Up	1.13102e-49	1.39391e-48	STX16-NPEPL1	1	K09611|1|0.0|909|nle:100602030|probable aminopeptidase NPEPL1 [EC:3.4.11.-]	GO:0044424	GO:0046914//transition metal ion binding;GO:0008237//metallopeptidase activity;GO:0008238//exopeptidase activity	GO:0019538//protein metabolic process
728492	1021.5	69.18	133.63	3.68	13.44	1.86876	Up	7.88924e-06	2.29178e-05	SERF1B	2	K17773|1|8e-24|69.3|rro:104675566|mitochondrial import receptor subunit TOM5;K01064|3|2e-21|82.4|mcf:102130297|wingless-type MMTV integration site family, member 9	-	-	GO:0048731//system development;GO:0048731//system development
6611	1864.66	2121	7801	115.99	422.87	1.86621	Up	0	0	SMS	1	K00802|1|6e-158|560|nle:100592294|spermine synthase [EC:2.5.1.22]	GO:0044444//cytoplasmic part	GO:0016765//transferase activity, transferring alkyl or aryl (other than methyl) groups	GO:0006596//polyamine biosynthetic process;GO:0000096//sulfur amino acid metabolic process
808	2219.49	1227	4465	55.61	202.69	1.86586	Up	0	0	CALM3	1	K02183|1|6e-73|275|mze:101482160|calmodulin	GO:0031981//nuclear lumen;GO:0016020//membrane;GO:0005815//microtubule organizing center;GO:0005819//spindle	GO:0016772//transferase activity, transferring phosphorus-containing groups;GO:0047485//protein N-terminus binding;GO:0008092//cytoskeletal protein binding;GO:0046872//metal ion binding;GO:0016247//channel regulator activity;GO:0019900//kinase binding	GO:0003012//muscle system process;GO:0051099//positive regulation of binding;GO:0007599//hemostasis;GO:0007267//cell-cell signaling;GO:0032768;GO:0032414//positive regulation of ion transmembrane transporter activity;GO:0006807//nitrogen compound metabolic process;GO:0005977//glycogen metabolic process;GO:0006796//phosphate-containing compound metabolic process;GO:0006887//exocytosis;GO:0010863//…
81669	4565.02	997.23	3859.41	23.18	84.46	1.86539	Up	0	0	CCNL2	1	K15188|1|2e-17|84.7|cmk:103180382|cyclin T	GO:0016604//nuclear body;GO:0016604//nuclear body;GO:0016604//nuclear body;GO:0016604//nuclear body;GO:0016604//nuclear body	-	-
392617	3751	4	15	0.11	0.4	1.8625	Up	0.012465	0.0252795	ELFN1	2	K17567|1|0.0|1274|hsa:392617|protein phosphatase 1 regulatory subunit 28	GO:0031224//intrinsic component of membrane	-	-
582	3370	301	1105	9.04	32.85	1.8615	Up	1.00337e-106	2.94249e-105	BBS1	4	K16746|1|0.0|1092|hsa:582|Bardet-Biedl syndrome 1 protein	GO:0031253//cell projection membrane;GO:0043234//protein complex;GO:0044424	GO:0005488//binding	GO:0042384//cilium assembly;GO:0001894//tissue homeostasis;GO:0043954//cellular component maintenance
730971	2140	5.13	18.54	0.24	0.87	1.85798	Up	0.00703388	0.0148581	FLJ36777	1	K12581|1|3e-23|69.7|nle:100584332|CCR4-NOT transcription complex subunit 7/8;K17985|3|3e-16|56.2|hsa:55626|activating molecule in BECN1-regulated autophagy protein 1	GO:0044459;GO:0044444//cytoplasmic part;GO:0044430	GO:0008092//cytoskeletal protein binding;GO:0046914//transition metal ion binding;GO:0019901//protein kinase binding	GO:0048814//regulation of dendrite morphogenesis;GO:0044087
25878	9800	83	303	0.85	3.08	1.8574	Up	2.57028e-30	2.08277e-29	MXRA5	3	K17341|1|1e-96|358|xma:102235049|hemicentin	-	-	-
147011	1655.19	47	171	2.89	10.47	1.85712	Up	1.04321e-17	5.60876e-17	PROCA1	1	K01047|1|4e-22|108|mdo:103094068|secretory phospholipase A2 [EC:3.1.1.4]	-	-	-
726	4393	654	2392	15.03	54.41	1.85603	Up	6.69616e-228	5.23408e-226	CAPN5	4	K08574|1|0.0|1341|hsa:726|calpain-5 [EC:3.4.22.-]	GO:0044464	GO:0004197//cysteine-type endopeptidase activity	GO:0019538//protein metabolic process;GO:0023052//signaling
23635	8978.23	550.27	2007.22	6.16	22.25	1.8528	Up	4.43356e-191	2.6501e-189	SSBP2	2	K01064|1|6e-26|74.3|mcf:102130297|wingless-type MMTV integration site family, member 9	GO:0043231//intracellular membrane-bounded organelle;GO:0044424;GO:0044424;GO:0043231//intracellular membrane-bounded organelle	GO:0043566//structure-specific DNA binding;GO:0003677//DNA binding;GO:0003677//DNA binding;GO:0043566//structure-specific DNA binding	-
115703	4138.18	49	179	1.2	4.32	1.848	Up	1.53242e-18	8.5254e-18	ARHGAP33	1	K17933|1|0.0|1885|mcf:101926146|Rho GTPase-activating protein 33	-	-	-
80726	3860	4	14	0.1	0.36	1.848	Up	0.0201794	0.0394674	KIAA1683	1	K10955|1|1e-08|65.5|aam:106496918|intestinal mucin-2	GO:0043231//intracellular membrane-bounded organelle;GO:0043231//intracellular membrane-bounded organelle;GO:0043231//intracellular membrane-bounded organelle	-	-
8722	2032	200	727	10.03	36.1	1.84768	Up	4.09032e-70	7.10492e-69	CTSF	3	K01373|1|0.0|897|hsa:8722|cathepsin F [EC:3.4.22.41]	GO:0000323//lytic vacuole	GO:0004175//endopeptidase activity	GO:0019538//protein metabolic process
2043	6432	399	1449	6.24	22.45	1.8471	Up	8.48848e-138	3.42965e-136	EPHA4	1	K05105|1|0.0|1961|ggo:101150665|Eph receptor A4 [EC:2.7.10.1]	GO:0016021//integral component of membrane;GO:0016021//integral component of membrane;GO:0016021//integral component of membrane	GO:0004714//transmembrane receptor protein tyrosine kinase activity;GO:0032559//adenyl ribonucleotide binding;GO:0004714//transmembrane receptor protein tyrosine kinase activity;GO:0032559//adenyl ribonucleotide binding;GO:0004714//transmembrane receptor protein tyrosine kinase activity;GO:0032559//adenyl ribonucleotide binding	GO:0008344//adult locomotory behavior;GO:0006935//chemotaxis;GO:0007167//enzyme linked receptor protein signaling pathway;GO:0006464//cellular protein modification process;GO:0008344//adult locomotory behavior;GO:0006935//chemotaxis;GO:0007167//enzyme linked receptor protein signaling pathway;GO:0006464//cellular protein modification process;GO:0008344//adult locomotory behavior;GO:0006935//chemo…
55367	3017.65	93	338	3.13	11.24	1.84441	Up	1.74436e-33	1.54874e-32	PIDD1	3	K10130|1|0.0|1434|ptr:450935|leucine-rich repeats and death domain-containing protein	GO:0043231//intracellular membrane-bounded organelle;GO:0043231//intracellular membrane-bounded organelle	GO:0032813//tumor necrosis factor receptor superfamily binding;GO:0032813//tumor necrosis factor receptor superfamily binding	GO:0012501//programmed cell death;GO:0023052//signaling;GO:0012501//programmed cell death;GO:0023052//signaling
150776	3798	120.75	437.4	3.21	11.52	1.8435	Up	6.63566e-43	7.16179e-42	LOC150776	1	K12353|1|0.0|1337|hsa:55627|sphingomyelin phosphodiesterase 4 [EC:3.1.4.12]	GO:0012505//endomembrane system;GO:0044431//Golgi apparatus part;GO:0031090//organelle membrane;GO:0031224//intrinsic component of membrane	GO:0043169//cation binding;GO:0004620//phospholipase activity	GO:0006684//sphingomyelin metabolic process
100128071	716	8	29	1.18	4.23	1.84187	Up	0.00051972	0.00126676	FAM229A	1	-	-	-	-
2053	2133.78	50	178	2.35	8.41	1.83945	Up	5.52274e-18	3.00586e-17	EPHX2	1	K08726|1|0.0|1071|hsa:2053|soluble epoxide hydrolase / lipid-phosphate phosphatase [EC:3.3.2.10 3.1.3.76]	GO:0031981//nuclear lumen;GO:0042579//microbody;GO:0005924//cell-substrate adherens junction;GO:0031981//nuclear lumen;GO:0042579//microbody;GO:0005924//cell-substrate adherens junction;GO:0031981//nuclear lumen;GO:0042579//microbody;GO:0005924//cell-substrate adherens junction;GO:0031981//nuclear lumen;GO:0042579//microbody;GO:0005924//cell-substrate adherens junction	GO:0043169//cation binding;GO:0042802//identical protein binding;GO:0016803;GO:0043169//cation binding;GO:0042802//identical protein binding;GO:0016803;GO:0043169//cation binding;GO:0042802//identical protein binding;GO:0016803;GO:0043169//cation binding;GO:0042802//identical protein binding;GO:0016803	GO:0006952//defense response;GO:0006875//cellular metal ion homeostasis;GO:0042221//response to chemical;GO:0006725//cellular aromatic compound metabolic process;GO:0042311//vasodilation;GO:0006952//defense response;GO:0006875//cellular metal ion homeostasis;GO:0042221//response to chemical;GO:0006725//cellular aromatic compound metabolic process;GO:0042311//vasodilation;GO:0006952//defense respo…
51435	3631	342	1235	9.52	34.05	1.83862	Up	4.99682e-117	1.65932e-115	SCARA3	2	K10062|1|7e-45|185|lcm:102347627|collectin sub-family member 12	GO:0012505//endomembrane system;GO:0031090//organelle membrane;GO:0043231//intracellular membrane-bounded organelle;GO:0031224//intrinsic component of membrane;GO:0012505//endomembrane system;GO:0031090//organelle membrane;GO:0043231//intracellular membrane-bounded organelle;GO:0031224//intrinsic component of membrane	GO:0004888//transmembrane signaling receptor activity;GO:0004888//transmembrane signaling receptor activity	GO:0006950//response to stress;GO:0009411//response to UV;GO:0006950//response to stress;GO:0009411//response to UV
79847	2834	13.57	49.5	0.49	1.75	1.8365	Up	3.54032e-06	1.05855e-05	MFSD13A	3	K12581|1|6e-21|105|nle:100584332|CCR4-NOT transcription complex subunit 7/8;K17985|2|2e-18|97.4|hsa:55626|activating molecule in BECN1-regulated autophagy protein 1;K02927|4|1e-17|94.7|nle:100604619|large subunit ribosomal protein L40e;K01064|5|5e-14|82.8|mcf:102130297|wingless-type MMTV integration site family, member 9	GO:0031224//intrinsic component of membrane	-	-
6909	3396	274	988	8.16	29.14	1.83636	Up	7.56736e-94	1.85963e-92	TBX2	3	K10176|1|0.0|1098|hsa:6909|T-box protein 2	GO:0043231//intracellular membrane-bounded organelle;GO:0043234//protein complex	GO:0001071//nucleic acid binding transcription factor activity;GO:0003677//DNA binding	GO:0001709//cell fate determination;GO:0006357//regulation of transcription from RNA polymerase II promoter;GO:0009887//organ morphogenesis;GO:0007568//aging;GO:0014706//striated muscle tissue development;GO:0060788//ectodermal placode formation;GO:0008283//cell proliferation
5518	2504.09	1117	4013	45.14	161.16	1.83602	Up	0	0	PPP2R1A	1	K03456|1|0.0|982|cjc:100413664|serine/threonine-protein phosphatase 2A regulatory subunit A	GO:0043231//intracellular membrane-bounded organelle;GO:0044427;GO:0008287//protein serine/threonine phosphatase complex;GO:0005856//cytoskeleton;GO:0044444//cytoplasmic part;GO:0043231//intracellular membrane-bounded organelle;GO:0044427;GO:0008287//protein serine/threonine phosphatase complex;GO:0005856//cytoskeleton;GO:0044444//cytoplasmic part	GO:0004721//phosphoprotein phosphatase activity;GO:0046983//protein dimerization activity;GO:0019888//protein phosphatase regulator activity;GO:0004721//phosphoprotein phosphatase activity;GO:0046983//protein dimerization activity;GO:0019888//protein phosphatase regulator activity	GO:0042221//response to chemical;GO:0007155//cell adhesion;GO:0016055//Wnt signaling pathway;GO:0042503//tyrosine phosphorylation of Stat3 protein;GO:0006396//RNA processing;GO:0065003;GO:0022402//cell cycle process;GO:0006915//apoptotic process;GO:0012502//induction of programmed cell death;GO:0046519//sphingoid metabolic process;GO:0016049//cell growth;GO:0006470//protein dephosphorylation;GO:0…
23632	1834	25	90	1.39	4.96	1.83526	Up	7.05922e-10	2.70229e-09	CA14	2	K01672|1|0.0|667|nle:100599881|carbonic anhydrase [EC:4.2.1.1]	GO:0031224//intrinsic component of membrane	GO:0043169//cation binding;GO:0016836//hydro-lyase activity	-
9145	4160.65	182	778	5.24	18.69	1.83463	Up	2.01684e-87	4.54415e-86	SYNGR1	2	K04403|1|6e-43|177|gfr:102037151|TAK1-binding protein 1;K17783|2|8e-32|140|shr:100917660|mitochondrial FAD-linked sulfhydryl oxidase [EC:1.8.3.2]	GO:0016021//integral component of membrane;GO:0008021//synaptic vesicle;GO:0044459;GO:0048770;GO:0016021//integral component of membrane;GO:0008021//synaptic vesicle;GO:0044459;GO:0048770;GO:0016021//integral component of membrane;GO:0008021//synaptic vesicle;GO:0044459;GO:0048770	-	GO:0048168//regulation of neuronal synaptic plasticity;GO:0006886//intracellular protein transport;GO:0048168//regulation of neuronal synaptic plasticity;GO:0006886//intracellular protein transport;GO:0048168//regulation of neuronal synaptic plasticity;GO:0006886//intracellular protein transport
135138	1611.53	4.93	17	0.3	1.07	1.83458	Up	0.00461946	0.0100087	PACRG	1	K03018|1|6e-68|261|cfo:105258154|DNA-directed RNA polymerase III subunit RPC1 [EC:2.7.7.6]	GO:0043231//intracellular membrane-bounded organelle;GO:0043231//intracellular membrane-bounded organelle;GO:0043231//intracellular membrane-bounded organelle	-	-
200197	6979	11.37	39.82	0.16	0.57	1.83289	Up	6.472e-05	0.000173844	TMEM51-AS1	1	K12581|1|9e-07|60.1|nle:100584332|CCR4-NOT transcription complex subunit 7/8;K01064|2|4e-06|58.2|mcf:102130297|wingless-type MMTV integration site family, member 9	GO:0005911//cell-cell junction;GO:0005856//cytoskeleton;GO:0043231//intracellular membrane-bounded organelle	-	GO:0030216//keratinocyte differentiation
3746	6502.16	18	67	0.29	1.03	1.82852	Up	6.56866e-08	2.22158e-07	KCNC1	4	K04887|1|0.0|862|ptr:466452|potassium voltage-gated channel Shaw-related subfamily C member 1	GO:0032589//neuron projection membrane;GO:0043025//neuronal cell body;GO:0005887//integral component of plasma membrane;GO:0032589//neuron projection membrane;GO:0043025//neuronal cell body;GO:0005887//integral component of plasma membrane	GO:0005267//potassium channel activity;GO:0005267//potassium channel activity	GO:0034220//ion transmembrane transport;GO:0030001//metal ion transport;GO:0034220//ion transmembrane transport;GO:0030001//metal ion transport
84662	3712.37	835	2994	22.73	80.72	1.82833	Up	8.35596e-279	8.62021e-277	GLIS2	2	K09233|1|1e-176|623|pps:100970771|zinc finger protein GLIS2	GO:0016604//nuclear body;GO:0016604//nuclear body	GO:0046914//transition metal ion binding;GO:0000982//transcription factor activity, RNA polymerase II core promoter proximal region sequence-specific binding;GO:0043565//sequence-specific DNA binding;GO:0046914//transition metal ion binding;GO:0000982//transcription factor activity, RNA polymerase II core promoter proximal region sequence-specific binding;GO:0043565//sequence-specific DNA binding	GO:0048869//cellular developmental process;GO:0048731//system development;GO:0000122//negative regulation of transcription from RNA polymerase II promoter;GO:0043392//negative regulation of DNA binding;GO:0048869//cellular developmental process;GO:0048731//system development;GO:0000122//negative regulation of transcription from RNA polymerase II promoter;GO:0043392//negative regulation of DNA bin…
1153	1624.96	347	1168	20.52	72.87	1.82829	Up	1.48297e-102	4.08934e-101	CIRBP	2	K13195|1|3e-39|116|ptr:742386|cold-inducible RNA-binding protein	GO:0030529//intracellular ribonucleoprotein complex;GO:0005634//nucleus;GO:0030529//intracellular ribonucleoprotein complex;GO:0005634//nucleus;GO:0043231//intracellular membrane-bounded organelle;GO:0030529//intracellular ribonucleoprotein complex	GO:0003729//mRNA binding;GO:0019843//rRNA binding;GO:0045182//translation regulator activity;GO:0003729//mRNA binding;GO:0019843//rRNA binding;GO:0045182//translation regulator activity;GO:0003729//mRNA binding;GO:0019843//rRNA binding;GO:0045182//translation regulator activity	GO:0006412//translation;GO:0009416//response to light stimulus;GO:0043488//regulation of mRNA stability;GO:0022618//ribonucleoprotein complex assembly;GO:0006950//response to stress;GO:0006412//translation;GO:0009416//response to light stimulus;GO:0043488//regulation of mRNA stability;GO:0022618//ribonucleoprotein complex assembly;GO:0006950//response to stress;GO:0006412//translation;GO:0009416/…
79987	12356	52	185	0.42	1.49	1.82685	Up	1.2721e-18	7.10049e-18	SVEP1	3	K17495|1|0.0|7474|hsa:79987|CUB and sushi domain-containing protein	GO:0044424	GO:0046872//metal ion binding	GO:0009987//cellular process
26002	3063	1355	4845	44.81	158.64	1.82386	Up	0	0	MOXD1	3	K15266|1|6e-96|355|bfo:BRAFLDRAFT_125270|dimethyladenosine transferase 1, mitochondrial [EC:2.1.1.-];K00503|3|3e-75|286|xtr:100492247|dopamine beta-monooxygenase [EC:1.14.17.1]	GO:0031090//organelle membrane;GO:0043231//intracellular membrane-bounded organelle;GO:0031224//intrinsic component of membrane	GO:0046914//transition metal ion binding;GO:0016715//oxidoreductase activity, acting on paired donors, with incorporation or reduction of molecular oxygen, reduced ascorbate as one donor, and incorporation of one atom of oxygen	GO:0006576//cellular biogenic amine metabolic process
348262	1283.15	252.99	913	20.56	72.58	1.81973	Up	2.69802e-87	6.05208e-86	MCRIP1	1	-	-	-	-
80148	2412.42	98	330	3.9	13.76	1.81893	Up	3.34696e-30	2.70136e-29	PQLC1	1	K19475|1|7e-06|55.5|tup:102476048|WAS/WASL-interacting protein	GO:0031224//intrinsic component of membrane;GO:0031224//intrinsic component of membrane	-	-
8760	9323	1156	4115	12.46	43.91	1.81725	Up	0	0	CDS2	3	K00981|1|0.0|919|hsa:8760|phosphatidate cytidylyltransferase [EC:2.7.7.41]	GO:0019866//organelle inner membrane;GO:0043231//intracellular membrane-bounded organelle;GO:0031224//intrinsic component of membrane	GO:0070567	GO:0006644//phospholipid metabolic process
5916	2777.33	293	1043	10.72	37.71	1.81464	Up	1.25906e-97	3.27211e-96	RARG	2	K08529|1|0.0|663|pps:100988215|retinoic acid receptor gamma	GO:0031981//nuclear lumen;GO:0031224//intrinsic component of membrane;GO:0043234//protein complex;GO:0031981//nuclear lumen;GO:0031224//intrinsic component of membrane;GO:0043234//protein complex;GO:0031981//nuclear lumen;GO:0031224//intrinsic component of membrane;GO:0043234//protein complex;GO:0031981//nuclear lumen;GO:0031224//intrinsic component of membrane;GO:0043234//protein complex;GO:0031…	GO:0046914//transition metal ion binding;GO:0004879//RNA polymerase II transcription factor activity, ligand-activated sequence-specific DNA binding;GO:0001071//nucleic acid binding transcription factor activity;GO:0042974//retinoic acid receptor binding;GO:0003677//DNA binding;GO:0046914//transition metal ion binding;GO:0004879//RNA polymerase II transcription factor activity, ligand-activated s…	GO:0002062//chondrocyte differentiation;GO:0051093//negative regulation of developmental process;GO:0016055//Wnt signaling pathway;GO:0048562//embryonic organ morphogenesis;GO:0003006//developmental process involved in reproduction;GO:0033189//response to vitamin A;GO:0008283//cell proliferation;GO:0032535//regulation of cellular component size;GO:0048732//gland development;GO:0030326//embryonic …
399947	5937	71	251	1.2	4.22	1.81421	Up	1.42942e-24	9.85419e-24	C11orf87	3	-	-	-	-
605	3731.5	120	427	3.26	11.45	1.8124	Up	5.70376e-41	5.91114e-40	BCL7A	2	-	-	-	-
155060	3154	24.02	84.97	0.77	2.7	1.81003	Up	4.55874e-09	1.66722e-08	LOC155060	1	K09228|1|3e-63|134|nle:101178035|KRAB domain-containing zinc finger protein	-	-	-
563	1278	216	764	17.41	60.98	1.80842	Up	1.66953e-71	3.01064e-70	AZGP1	3	K06751|1|6e-53|210|acs:100559978|major histocompatibility complex, class I	GO:0042611	GO:0008289//lipid binding;GO:0004518//nuclease activity;GO:0008565//protein transporter activity	GO:0006629//lipid metabolic process;GO:0008283//cell proliferation;GO:0002376//immune system process;GO:0009987//cellular process
632	760	4.69	16.56	0.65	2.27	1.80418	Up	0.00762294	0.0159762	BGLAP	5	K11546|1|6e-45|182|ggo:101142439|polyamine-modulated factor 1	GO:0031982//vesicle;GO:0005783//endoplasmic reticulum;GO:0044421	GO:0046872//metal ion binding;GO:0005198//structural molecule activity	GO:0009888//tissue development;GO:0010038//response to metal ion;GO:0009628//response to abiotic stimulus;GO:0032844//regulation of homeostatic process;GO:0009887//organ morphogenesis;GO:0014070//response to organic cyclic compound;GO:0030278//regulation of ossification;GO:0031960//response to corticosteroid;GO:0007568//aging;GO:0001649//osteoblast differentiation;GO:0033280//response to vitamin …
10227	1804.41	132	466	7.48	26.12	1.80404	Up	3.42456e-44	3.78864e-43	MFSD10	4	K13506|1|9e-09|64.7|tsp:Tsp_00306|glycerol-3-phosphate O-acyltransferase 3/4 [EC:2.3.1.15]	-	GO:0042895//antibiotic transporter activity;GO:0042895//antibiotic transporter activity	GO:0015850//organic hydroxy compound transport;GO:0015850//organic hydroxy compound transport
256949	2801	9	32	0.33	1.15	1.8011	Up	0.00030159	0.000756413	KANK3	2	K15503|1|4e-17|93.2|aqu:100635111|serine/threonine-protein phosphatase 6 regulatory ankyrin repeat subunit B	-	-	-
57484	4661	9	31	0.19	0.66	1.79647	Up	0.00047655	0.00116841	RNF150	1	K15701|1|1e-93|348|cmk:103188225|E3 ubiquitin-protein ligase RNF130 [EC:2.3.2.27]	GO:0031224//intrinsic component of membrane	GO:0046914//transition metal ion binding	-
100133311	3939.33	53	183	1.34	4.65	1.795	Up	6.93198e-18	3.75176e-17	HOXA-AS3	1	K09307|1|2e-31|140|xtr:101734257|homeobox protein HoxA/B7	-	-	-
27156	1286	4	14	0.32	1.11	1.79442	Up	0.0201794	0.0394598	RSPH14	2	K07922|1|2e-11|72.8|ggo:101135073|Ras-related protein Rab-36	-	-	-
89845	5062.44	154	536	3.05	10.57	1.79309	Up	8.15674e-50	1.00833e-48	ABCC10	1	K05674|1|0.0|2171|ptr:462717|ATP-binding cassette, subfamily C (CFTR/MRP), member 10	GO:0016020//membrane;GO:0031224//intrinsic component of membrane	GO:0017111//nucleoside-triphosphatase activity;GO:0000166//nucleotide binding;GO:0015405;GO:0017111//nucleoside-triphosphatase activity;GO:0032559//adenyl ribonucleotide binding	GO:0006810//transport
84885	1186.33	97	339	8.46	29.22	1.78823	Up	3.00992e-32	2.57995e-31	ZDHHC12	1	K18932|1|4e-85|317|pps:100978942|palmitoyltransferase [EC:2.3.1.225]	-	-	-
10120	2258	378	1318	17.03	58.79	1.78749	Up	3.82926e-120	1.31456e-118	ACTR1B	3	K16575|1|0.0|755|pon:100450422|centractin	GO:0005875//microtubule associated complex	GO:0032559//adenyl ribonucleotide binding	-
79661	1961.5	16	55	0.82	2.83	1.78711	Up	2.85132e-06	8.57844e-06	NEIL1	1	K10567|1|0.0|749|pps:100970682|endonuclease VIII-like 1 [EC:3.2.2.- 4.2.99.18]	GO:0043231//intracellular membrane-bounded organelle;GO:0043231//intracellular membrane-bounded organelle;GO:0043231//intracellular membrane-bounded organelle	GO:0016799//hydrolase activity, hydrolyzing N-glycosyl compounds;GO:0046914//transition metal ion binding;GO:0003677//DNA binding;GO:0005515//protein binding;GO:0016835//carbon-oxygen lyase activity;GO:0016799//hydrolase activity, hydrolyzing N-glycosyl compounds;GO:0046914//transition metal ion binding;GO:0003677//DNA binding;GO:0005515//protein binding;GO:0016835//carbon-oxygen lyase activity;G…	GO:0032069;GO:0006281//DNA repair;GO:0032069;GO:0006281//DNA repair;GO:0032069;GO:0006281//DNA repair
81854	1229.56	20.06	70.21	1.69	5.83	1.78647	Up	9.0308e-08	3.02411e-07	ZNF205-AS1	1	K09228|1|7e-35|150|hsa:7755|KRAB domain-containing zinc finger protein	GO:0043231//intracellular membrane-bounded organelle;GO:0044430;GO:0044459;GO:0044444//cytoplasmic part;GO:0043231//intracellular membrane-bounded organelle;GO:0044430;GO:0044459;GO:0044444//cytoplasmic part	GO:0046914//transition metal ion binding;GO:0019901//protein kinase binding;GO:0008092//cytoskeletal protein binding;GO:0003676//nucleic acid binding;GO:0046914//transition metal ion binding;GO:0019901//protein kinase binding;GO:0008092//cytoskeletal protein binding;GO:0003676//nucleic acid binding	GO:0006351//transcription, DNA-templated;GO:0044087;GO:0048814//regulation of dendrite morphogenesis;GO:0006351//transcription, DNA-templated;GO:0044087;GO:0048814//regulation of dendrite morphogenesis
9772	5597.1	740	2575	13.33	45.89	1.7835	Up	2.39852e-232	1.9191e-230	TMEM94	1	-	GO:0031224//intrinsic component of membrane;GO:0031224//intrinsic component of membrane	GO:0042625//ATPase coupled ion transmembrane transporter activity;GO:0042625//ATPase coupled ion transmembrane transporter activity	GO:0009206;GO:0006811//ion transport;GO:0009206;GO:0006811//ion transport
9479	3234	380	1321	11.9	40.94	1.78255	Up	5.1457e-120	1.76351e-118	MAPK8IP1	3	K04434|1|0.0|1147|hsa:9479|mitogen-activated protein kinase 8 interacting protein 1	GO:0043231//intracellular membrane-bounded organelle;GO:0042995//cell projection;GO:0044444//cytoplasmic part	GO:0019901//protein kinase binding;GO:0008092//cytoskeletal protein binding;GO:0019887//protein kinase regulator activity;GO:0032947//protein complex scaffold	GO:0006351//transcription, DNA-templated;GO:0006810//transport;GO:0043409//negative regulation of MAPK cascade;GO:0043407//negative regulation of MAP kinase activity;GO:0043066//negative regulation of apoptotic process
53834	3130.49	2992	10413	96.98	333.52	1.78201	Up	0	0	FGFRL1	3	K05095|1|3e-45|186|fab:101814756|fibroblast growth factor receptor 4 [EC:2.7.10.1];K05094|2|6e-45|185|tru:101063860|fibroblast growth factor receptor 3 [EC:2.7.10.1]	GO:0031224//intrinsic component of membrane;GO:0031224//intrinsic component of membrane;GO:0031224//intrinsic component of membrane	GO:0005539//glycosaminoglycan binding;GO:0019838//growth factor binding;GO:0004714//transmembrane receptor protein tyrosine kinase activity;GO:0005539//glycosaminoglycan binding;GO:0019838//growth factor binding;GO:0004714//transmembrane receptor protein tyrosine kinase activity;GO:0005539//glycosaminoglycan binding;GO:0019838//growth factor binding;GO:0004714//transmembrane receptor protein tyro…	GO:0016049//cell growth;GO:0007169//transmembrane receptor protein tyrosine kinase signaling pathway;GO:0003170//heart valve development;GO:0008283//cell proliferation;GO:0060411//cardiac septum morphogenesis;GO:0060538//skeletal muscle organ development;GO:0016049//cell growth;GO:0007169//transmembrane receptor protein tyrosine kinase signaling pathway;GO:0003170//heart valve development;GO:0008…
4550	1559	85445	296384	5617.29	19291.5	1.78002	Up	0	0	RNR2	1	-	-	-	-
1590	2429	8.93	30.75	0.37	1.27	1.77923	Up	0.00032517	0.000812046	CYP21A1P	1	K00513|1|0.0|386|ptr:745345|steroid 21-monooxygenase [EC:1.14.14.16]	GO:0043231//intracellular membrane-bounded organelle;GO:0031090//organelle membrane	GO:0008289//lipid binding;GO:0004497//monooxygenase activity;GO:0005506//iron ion binding	GO:0006700//C21-steroid hormone biosynthetic process
5037	1688	2459	8513	149.03	510.82	1.77721	Up	0	0	PEBP1	3	K17439|1|4e-81|304|acs:100555543|large subunit ribosomal protein L35;K12367|2|5e-51|204|tsp:Tsp_02455|dedicator of cytokinesis protein 2	GO:0044297//cell body;GO:0031966//mitochondrial membrane;GO:0033267;GO:0005783//endoplasmic reticulum;GO:0044421;GO:0030136//clathrin-coated vesicle	GO:0019901//protein kinase binding;GO:0005543//phospholipid binding;GO:0032559//adenyl ribonucleotide binding;GO:0004866//endopeptidase inhibitor activity	GO:0007417//central nervous system development;GO:0008016//regulation of heart contraction;GO:0051384//response to glucocorticoid;GO:0051346//negative regulation of hydrolase activity;GO:0007088//regulation of mitotic nuclear division;GO:0001932//regulation of protein phosphorylation;GO:0009967//positive regulation of signal transduction;GO:0010038//response to metal ion;GO:0009628//response to a…
100287177	939.78	6.46	19.06	0.61	2.09	1.77662	Up	0.00995844	0.0205447	EML2-AS1	1	K09228|1|1e-09|66.2|nle:101176279|KRAB domain-containing zinc finger protein;K12642|2|1e-09|65.9|hsa:5318|plakophilin 2	-	-	-
4549	954	10673.9	36937	1164.43	3989.54	1.7766	Up	0	0	RNR1	1	-	-	-	-
8398	3196.28	65	227	2.08	7.12	1.77529	Up	4.3434e-22	2.76625e-21	PLA2G6	1	K16343|1|0.0|1638|hsa:8398|calcium-independent phospholipase A2 [EC:3.1.1.4]	GO:0005815//microtubule organizing center;GO:0005815//microtubule organizing center;GO:0005815//microtubule organizing center	-	GO:0006655//phosphatidylglycerol biosynthetic process;GO:0006655//phosphatidylglycerol biosynthetic process;GO:0006655//phosphatidylglycerol biosynthetic process
643988	2104	26	90	1.26	4.31	1.77426	Up	1.60493e-09	6.03684e-09	FNDC10	1	K11094|1|6e-14|78.6|tup:102471655|U2 small nuclear ribonucleoprotein B'';K15544|3|1e-08|64.7|gfr:102036773|RNA polymerase II subunit A C-terminal domain phosphatase SSU72 [EC:3.1.3.16]	-	-	-
55504	4348.97	173	579	3.9	13.31	1.77096	Up	2.12454e-51	2.70363e-50	TNFRSF19	3	K05155|1|0.0|702|pps:100983979|tumor necrosis factor receptor superfamily member 19	GO:0031224//intrinsic component of membrane;GO:0043231//intracellular membrane-bounded organelle;GO:0031224//intrinsic component of membrane;GO:0043231//intracellular membrane-bounded organelle;GO:0031224//intrinsic component of membrane;GO:0043231//intracellular membrane-bounded organelle	GO:0005035//death receptor activity;GO:0005488//binding;GO:0005035//death receptor activity;GO:0005488//binding;GO:0005035//death receptor activity;GO:0005488//binding	GO:0012502//induction of programmed cell death;GO:0000165//MAPK cascade;GO:0008544//epidermis development;GO:0019221//cytokine-mediated signaling pathway;GO:0007249//I-kappaB kinase/NF-kappaB signaling;GO:0012502//induction of programmed cell death;GO:0000165//MAPK cascade;GO:0008544//epidermis development;GO:0019221//cytokine-mediated signaling pathway;GO:0007249//I-kappaB kinase/NF-kappaB signa…
101927572	677	7	24	1.09	3.71	1.76709	Up	0.0022761	0.00515286	LOC101927572	1	K10423|1|6e-08|59.7|ssc:100524809|CAP-Gly domain-containing linker protein 3/4	-	-	-
222068	2329.63	970.34	3409.1	43.3	147.33	1.76661	Up	0	0	TMED4	1	K20346|1|8e-105|357|cge:100764565|p24 family protein alpha	GO:0043231//intracellular membrane-bounded organelle;GO:0044425;GO:0031090//organelle membrane;GO:0043231//intracellular membrane-bounded organelle;GO:0031224//intrinsic component of membrane;GO:0031090//organelle membrane;GO:0043231//intracellular membrane-bounded organelle;GO:0031224//intrinsic component of membrane;GO:0031090//organelle membrane;GO:0043231//intracellular membrane-bounded organ…	GO:0060089;GO:0060089;GO:0060089;GO:0060089;GO:0060089;GO:0060089	GO:0007249//I-kappaB kinase/NF-kappaB signaling;GO:0051234//establishment of localization;GO:0007249//I-kappaB kinase/NF-kappaB signaling;GO:0051234//establishment of localization;GO:0007249//I-kappaB kinase/NF-kappaB signaling;GO:0051234//establishment of localization;GO:0007249//I-kappaB kinase/NF-kappaB signaling;GO:0051234//establishment of localization;GO:0007249//I-kappaB kinase/NF-kappaB s…
50615	4512	13.52	45.95	0.3	1.02	1.76553	Up	2.2126e-05	6.19546e-05	IL21R	2	K05075|1|0.0|1054|hsa:50615|interleukin 21 receptor	GO:0031224//intrinsic component of membrane;GO:0031224//intrinsic component of membrane	GO:0004896//cytokine receptor activity;GO:0004896//cytokine receptor activity	GO:0046649//lymphocyte activation;GO:0046649//lymphocyte activation
100996693	815	7	24	0.9	3.06	1.76553	Up	0.0022761	0.00515343	LOC100996693	1	K08809|1|1e-118|427|ggo:101149569|striated muscle-specific serine/threonine protein kinase [EC:2.7.11.1];K00907|3|3e-31|137|spu:581963|myosin-light-chain kinase [EC:2.7.11.18]	-	-	-
22927	2681	1506	5168	57	193.66	1.76449	Up	0	0	HABP4	3	K19019|1|2e-142|509|hsa:22927|intracellular hyaluronan-binding protein 4	GO:0044444//cytoplasmic part	GO:0005488//binding	GO:0007599//hemostasis;GO:0001775//cell activation;GO:0006887//exocytosis
3642	2838	13	44	0.46	1.56	1.76184	Up	3.46186e-05	9.54489e-05	INSM1	2	-	GO:0043231//intracellular membrane-bounded organelle	GO:0005488//binding	GO:0031016//pancreas development;GO:0048869//cellular developmental process
402573	1020	9	31	0.92	3.12	1.76184	Up	0.00047655	0.00116813	C7orf61	1	-	-	-	-
221468	1917.02	6.12	19.96	0.31	1.05	1.76005	Up	0.00995844	0.0205405	TMEM217	1	-	GO:0031224//intrinsic component of membrane;GO:0016020//membrane;GO:0031224//intrinsic component of membrane	-	-
5346	2951.07	9	31	0.31	1.05	1.76005	Up	0.00047655	0.00116827	PLIN1	1	K08768|1|0.0|850|hsa:5346|perilipin-1	GO:0044444//cytoplasmic part;GO:0044444//cytoplasmic part	GO:0005488//binding;GO:0005488//binding	GO:0006641//triglyceride metabolic process;GO:0006641//triglyceride metabolic process
11184	2819	9.58	32.22	0.34	1.15	1.75803	Up	0.00030159	0.00075632	MAP4K1	5	K04408|1|0.0|1534|hsa:11184|mitogen-activated protein kinase kinase kinase kinase 1 [EC:2.7.11.1]	-	GO:0030695//GTPase regulator activity;GO:0032559//adenyl ribonucleotide binding;GO:0004702//receptor signaling protein serine/threonine kinase activity;GO:0030695//GTPase regulator activity;GO:0032559//adenyl ribonucleotide binding;GO:0004702//receptor signaling protein serine/threonine kinase activity	GO:0000187//activation of MAPK activity;GO:0000187//activation of MAPK activity
80020	5019	157.89	537.91	3.17	10.7	1.75506	Up	5.76508e-49	6.99068e-48	FOXRED2	5	K17985|1|1e-22|112|hsa:55626|activating molecule in BECN1-regulated autophagy protein 1	GO:0044432;GO:0044432	GO:0050662//coenzyme binding;GO:0003824//catalytic activity;GO:0050662//coenzyme binding;GO:0003824//catalytic activity	GO:0043161//proteasome-mediated ubiquitin-dependent protein catabolic process;GO:0043161//proteasome-mediated ubiquitin-dependent protein catabolic process
5947	920.47	766.25	2594.43	86.23	290.85	1.75401	Up	5.55116e-227	4.32246e-225	RBP1	3	K06210|1|9e-105|382|mcc:715667|nicotinamide mononucleotide adenylyltransferase [EC:2.7.7.1 2.7.7.18];K14622|4|4e-41|170|ola:101166154|retinol binding protein 2	GO:0044424;GO:0044424;GO:0044424	GO:0005501//retinoid binding;GO:0005501//retinoid binding;GO:0005501//retinoid binding	GO:0001523//retinoid metabolic process;GO:0033273//response to vitamin;GO:0002761//regulation of myeloid leukocyte differentiation;GO:0001523//retinoid metabolic process;GO:0033273//response to vitamin;GO:0002761//regulation of myeloid leukocyte differentiation;GO:0001523//retinoid metabolic process;GO:0033273//response to vitamin;GO:0002761//regulation of myeloid leukocyte differentiation
260294	1784	59.45	202.84	3.41	11.5	1.75379	Up	2.0365e-19	1.17312e-18	NSUN5P2	3	K15264|1|2e-142|431|pale:102893519|putative methyltransferase [EC:2.1.1.-]	-	-	-
730098	1472.86	52	176	3.6	12.14	1.7537	Up	6.6537e-17	3.47975e-16	LOC730098	1	K16598|1|1e-49|199|rro:104680017|C-C motif chemokine 27	GO:0044421;GO:0044421	GO:0005125//cytokine activity;GO:0005125//cytokine activity	GO:0007154//cell communication;GO:0042221//response to chemical;GO:0007154//cell communication;GO:0002376//immune system process;GO:0042221//response to chemical;GO:0007154//cell communication;GO:0002376//immune system process;GO:0042221//response to chemical
65010	2523.43	135	470	5.56	18.73	1.75219	Up	6.69916e-44	7.37924e-43	SLC26A6	2	K14704|1|0.0|1146|hsa:65010|solute carrier family 26 (sulfate anion transporter), member 6	GO:0031224//intrinsic component of membrane;GO:0031224//intrinsic component of membrane;GO:0031224//intrinsic component of membrane;GO:0031224//intrinsic component of membrane;GO:0031224//intrinsic component of membrane;GO:0031224//intrinsic component of membrane	GO:0015301//anion:anion antiporter activity;GO:0015301//anion:anion antiporter activity;GO:0015301//anion:anion antiporter activity;GO:0015301//anion:anion antiporter activity;GO:0015301//anion:anion antiporter activity;GO:0015301//anion:anion antiporter activity	GO:0015698//inorganic anion transport;GO:0015698//inorganic anion transport;GO:0015698//inorganic anion transport;GO:0015698//inorganic anion transport;GO:0015698//inorganic anion transport;GO:0015698//inorganic anion transport
3679	4141.01	3022	10259	73.62	247.69	1.75037	Up	0	0	ITGA7	1	K06583|1|0.0|2136|hsa:3679|integrin alpha 7	GO:0005887//integral component of plasma membrane;GO:0005887//integral component of plasma membrane;GO:0005887//integral component of plasma membrane	GO:0004871//signal transducer activity;GO:0004871//signal transducer activity;GO:0004871//signal transducer activity	GO:0065008//regulation of biological quality;GO:0031589//cell-substrate adhesion;GO:0007166//cell surface receptor signaling pathway;GO:0048513//animal organ development;GO:0065008//regulation of biological quality;GO:0031589//cell-substrate adhesion;GO:0007166//cell surface receptor signaling pathway;GO:0048513//animal organ development;GO:0065008//regulation of biological quality;GO:0031589//ce…
283807	1570	5.06	17.22	0.33	1.11	1.75002	Up	0.0112553	0.0230077	FBXL22	2	K10288|1|1e-105|386|hsa:283807|F-box and leucine-rich repeat protein 22	-	-	-
10938	3435.86	1687.35	5743.64	49.85	167.44	1.74798	Up	0	0	EHD1	3	K12483|1|0.0|1049|mcf:101926234|EH domain-containing protein 1	GO:0016023//cytoplasmic, membrane-bounded vesicle;GO:0005769//early endosome;GO:0010008//endosome membrane	GO:0017111//nucleoside-triphosphatase activity;GO:0046872//metal ion binding;GO:0032561//guanyl ribonucleotide binding;GO:0032559//adenyl ribonucleotide binding	GO:0055092//sterol homeostasis;GO:0051259//protein oligomerization;GO:0007599//hemostasis;GO:0016197//endosomal transport;GO:0034381//plasma lipoprotein particle clearance;GO:0015031//protein transport;GO:0010878//cholesterol storage
1123	2298.69	689	2301	30.07	100.8	1.7451	Up	2.31542e-198	1.45235e-196	CHN1	1	K02649|1|5e-38|162|bfo:BRAFLDRAFT_91712|phosphoinositide-3-kinase, regulatory subunit;K10360|2|2e-37|159|tca:656579|myosin IX	GO:0044444//cytoplasmic part;GO:0044444//cytoplasmic part;GO:0044444//cytoplasmic part;GO:0044444//cytoplasmic part	GO:0008047//enzyme activator activity;GO:0043169//cation binding;GO:0030674//protein binding, bridging;GO:0008047//enzyme activator activity;GO:0043169//cation binding;GO:0030674//protein binding, bridging;GO:0008047//enzyme activator activity;GO:0043169//cation binding;GO:0030674//protein binding, bridging;GO:0008047//enzyme activator activity;GO:0043169//cation binding;GO:0030674//protein bindi…	GO:0035556//intracellular signal transduction;GO:0009966//regulation of signal transduction;GO:0035556//intracellular signal transduction;GO:0009966//regulation of signal transduction;GO:0035556//intracellular signal transduction;GO:0009966//regulation of signal transduction;GO:0035556//intracellular signal transduction;GO:0009966//regulation of signal transduction
9580	4088	940	3174	23.22	77.64	1.74143	Up	2.37218e-276	2.41049e-274	SOX13	2	K09269|1|0.0|1097|hsa:9580|transcription factor SOX5/6/13 (SOX group D)	GO:0043231//intracellular membrane-bounded organelle	GO:0003677//DNA binding;GO:0001071//nucleic acid binding transcription factor activity	GO:0032502//developmental process;GO:0010467//gene expression
9028	1537.38	14	46	0.91	3.04	1.74013	Up	3.1395e-05	8.68673e-05	RHBDL1	1	K02857|1|0.0|895|hsa:9028|rhomboid-related protein 1/2/3 [EC:3.4.21.105]	GO:0016021//integral component of membrane;GO:0016021//integral component of membrane	GO:0046872//metal ion binding;GO:0004175//endopeptidase activity;GO:0046872//metal ion binding;GO:0004175//endopeptidase activity	GO:0023052//signaling;GO:0023052//signaling
101978719	1129	18.66	63	1.71	5.71	1.73949	Up	4.04536e-07	1.30106e-06	LINC00970	1	K12581|1|7e-31|116|nle:100584332|CCR4-NOT transcription complex subunit 7/8;K04613|3|5e-24|114|nle:100592151|vomeronasal 2 receptor;K15289|4|1e-23|113|ggo:101143670|solute carrier family 35, member F5;K02927|5|1e-21|106|nle:100604619|large subunit ribosomal protein L40e	-	-	-
1032	1216.83	65	219	5.51	18.39	1.7388	Up	1.42536e-20	8.56773e-20	CDKN2D	2	K06623|1|4e-87|324|ptr:745942|cyclin-dependent kinase inhibitor 2D	GO:0043231//intracellular membrane-bounded organelle;GO:0044444//cytoplasmic part;GO:0043231//intracellular membrane-bounded organelle;GO:0044444//cytoplasmic part	GO:0016538//cyclin-dependent protein serine/threonine kinase regulator activity;GO:0019900//kinase binding;GO:0016538//cyclin-dependent protein serine/threonine kinase regulator activity;GO:0019900//kinase binding	GO:0033189//response to vitamin A;GO:0008283//cell proliferation;GO:0016310//phosphorylation;GO:0051318;GO:0051726//regulation of cell cycle;GO:0009416//response to light stimulus;GO:0016049//cell growth;GO:0043066//negative regulation of apoptotic process;GO:0010466//negative regulation of peptidase activity;GO:0006281//DNA repair;GO:0033189//response to vitamin A;GO:0008283//cell proliferation;…
103689912	768.69	31	104	4.22	14.08	1.73833	Up	1.82375e-10	7.19969e-10	TBX2-AS1	1	-	-	-	-
123745	4798	5.55	19.02	0.12	0.4	1.73697	Up	0.00435628	0.00947076	PLA2G4E	1	K16342|1|0.0|1630|hsa:123745|cytosolic phospholipase A2 [EC:3.1.1.4]	-	-	-
2548	3563.59	541	1825	15.39	51.28	1.7364	Up	1.41485e-159	6.99609e-158	GAA	1	-	GO:0005764//lysosome;GO:0005764//lysosome;GO:0005764//lysosome	GO:0004558//alpha-1,4-glucosidase activity;GO:0005488//binding;GO:0004558//alpha-1,4-glucosidase activity;GO:0005488//binding;GO:0004558//alpha-1,4-glucosidase activity;GO:0005488//binding	GO:0003011//involuntary skeletal muscle contraction;GO:0008016//regulation of heart contraction;GO:0005984//disaccharide metabolic process;GO:0007033//vacuole organization;GO:0051651//maintenance of location in cell;GO:0005977//glycogen metabolic process;GO:0007610//behavior;GO:0055008//cardiac muscle tissue morphogenesis;GO:0019725//cellular homeostasis;GO:0019318//hexose metabolic process;GO:00…
375791	1314	16.15	54.5	1.27	4.23	1.73583	Up	4.44532e-06	1.31925e-05	CYSRT1	3	K12022|1|8e-06|54.3|rro:104663466|tripartite motif-containing protein 46	-	-	-
541473	1013	28.41	95.34	2.91	9.68	1.73399	Up	8.764e-10	3.33791e-09	LOC541473	3	K09572|1|9e-72|272|rro:104681226|FK506-binding protein 6 [EC:5.2.1.8]	GO:0044464	GO:0005527//macrolide binding;GO:0016859//cis-trans isomerase activity	GO:0018193//peptidyl-amino acid modification
197187	1984.95	18	49	0.75	2.49	1.73118	Up	0.000150558	0.000389583	SNAI3-AS1	1	-	-	-	-
5327	3220.83	1413	4735	44.41	147.36	1.73039	Up	0	0	PLAT	1	K01343|1|0.0|1088|ptr:472748|tissue plasminogen activator [EC:3.4.21.68]	GO:0016023//cytoplasmic, membrane-bounded vesicle;GO:0044421;GO:0016023//cytoplasmic, membrane-bounded vesicle;GO:0044421;GO:0044424;GO:0044421	GO:0005488//binding;GO:0004175//endopeptidase activity;GO:0005488//binding;GO:0004175//endopeptidase activity;GO:0005488//binding;GO:0004175//endopeptidase activity	GO:0007169//transmembrane receptor protein tyrosine kinase signaling pathway;GO:0030195//negative regulation of blood coagulation;GO:0030162//regulation of proteolysis;GO:0043412//macromolecule modification;GO:0014812//muscle cell migration;GO:0007169//transmembrane receptor protein tyrosine kinase signaling pathway;GO:0030195//negative regulation of blood coagulation;GO:0030162//regulation of pr…
7483	1240	6	20	0.5	1.65	1.72247	Up	0.0063326	0.0134663	WNT9A	2	K01064|1|0.0|695|rro:104672033|wingless-type MMTV integration site family, member 9	GO:0016020//membrane;GO:0031012//extracellular matrix	GO:0005198//structural molecule activity;GO:0005102//receptor binding;GO:0060089	GO:0000122//negative regulation of transcription from RNA polymerase II promoter;GO:0002062//chondrocyte differentiation;GO:0051093//negative regulation of developmental process;GO:0035115//embryonic forelimb morphogenesis;GO:0032526//response to retinoic acid;GO:0008283//cell proliferation;GO:0010941//regulation of cell death;GO:0007154//cell communication;GO:0003002//regionalization;GO:0035567/…
54857	2295.84	27.74	90.31	1.2	3.96	1.72247	Up	3.54446e-09	1.30638e-08	GDPD2	1	K01124|1|0.0|903|ggo:101125597|glycerophosphoinositol inositolphosphodiesterase [EC:3.1.4.43]	GO:0043232;GO:0031224//intrinsic component of membrane;GO:0043232;GO:0031224//intrinsic component of membrane;GO:0043232;GO:0031224//intrinsic component of membrane;GO:0016020//membrane;GO:0044424	GO:0043169//cation binding;GO:0008081//phosphoric diester hydrolase activity;GO:0043169//cation binding;GO:0008081//phosphoric diester hydrolase activity;GO:0043169//cation binding;GO:0008081//phosphoric diester hydrolase activity;GO:0008081//phosphoric diester hydrolase activity	GO:0019400;GO:0019400;GO:0019400;GO:0044238//primary metabolic process
482	2988.19	643.81	2104.83	21.47	70.67	1.71878	Up	3.02474e-177	1.71231e-175	ATP1B2	1	K01540|1|1e-172|610|ggo:101133872|sodium/potassium-transporting ATPase subunit beta	GO:0031224//intrinsic component of membrane;GO:0044424;GO:0031224//intrinsic component of membrane;GO:0044424	GO:0005488//binding;GO:0008556//potassium-transporting ATPase activity;GO:0005488//binding;GO:0008556//potassium-transporting ATPase activity	GO:0009206;GO:0002376//immune system process;GO:0007599//hemostasis;GO:0030001//metal ion transport;GO:0009206;GO:0002376//immune system process;GO:0007599//hemostasis;GO:0030001//metal ion transport
730087	1964	6.06	19.89	0.31	1.02	1.71823	Up	0.00995844	0.0205467	ZNF726	1	K09228|1|0.0|1333|hsa:730087|KRAB domain-containing zinc finger protein	GO:0043231//intracellular membrane-bounded organelle	GO:0003676//nucleic acid binding;GO:0046914//transition metal ion binding	GO:0006357//regulation of transcription from RNA polymerase II promoter
3306	2802	100.81	334.86	3.65	12	1.71707	Up	2.82856e-30	2.28932e-29	HSPA2	3	K03283|1|0.0|1137|rro:104678425|heat shock 70kDa protein 1/8	GO:0043073//germ cell nucleus;GO:0000794//condensed nuclear chromosome	GO:0005515//protein binding;GO:0032559//adenyl ribonucleotide binding;GO:0008289//lipid binding	GO:0007127//meiosis I;GO:0070193//synaptonemal complex organization;GO:0031660//regulation of cyclin-dependent protein serine/threonine kinase activity involved in G2/M transition of mitotic cell cycle;GO:0007281//germ cell development;GO:0048232//male gamete generation;GO:0006950//response to stress
10801	3730.91	5172	17287	141.19	463.71	1.71558	Up	0	0	SEPT9	1	K16938|1|0.0|677|hsa:10801|septin 3/9/12	GO:0015630//microtubule cytoskeleton;GO:0044444//cytoplasmic part;GO:0032432//actin filament bundle;GO:0015630//microtubule cytoskeleton;GO:0044444//cytoplasmic part;GO:0032432//actin filament bundle;GO:0015630//microtubule cytoskeleton;GO:0044444//cytoplasmic part;GO:0032432//actin filament bundle;GO:0015630//microtubule cytoskeleton;GO:0044444//cytoplasmic part;GO:0032432//actin filament bundle…	GO:0017111//nucleoside-triphosphatase activity;GO:0032561//guanyl ribonucleotide binding;GO:0017111//nucleoside-triphosphatase activity;GO:0032561//guanyl ribonucleotide binding;GO:0017111//nucleoside-triphosphatase activity;GO:0032561//guanyl ribonucleotide binding;GO:0017111//nucleoside-triphosphatase activity;GO:0032561//guanyl ribonucleotide binding;GO:0017111//nucleoside-triphosphatase activ…	GO:0051259//protein oligomerization;GO:0009207;GO:0051259//protein oligomerization;GO:0009207;GO:0051259//protein oligomerization;GO:0009207;GO:0051259//protein oligomerization;GO:0009207;GO:0051259//protein oligomerization;GO:0009207;GO:0051259//protein oligomerization;GO:0009207;GO:0051259//protein oligomerization;GO:0009207;GO:0051259//protein oligomerization;GO:0009207;GO:0051259//protein oli…
80310	3994.21	121	401	3.06	10.04	1.71416	Up	1.034e-35	9.62181e-35	PDGFD	3	K05450|1|0.0|760|ptr:466765|platelet derived growth factor C/D	GO:0012505//endomembrane system;GO:0044432;GO:0012505//endomembrane system;GO:0044432	GO:0005102//receptor binding;GO:0005102//receptor binding	GO:0048522;GO:0001932//regulation of protein phosphorylation;GO:0048522;GO:0001932//regulation of protein phosphorylation
4439	2945	11.63	38.54	0.4	1.31	1.71149	Up	0.000101938	0.000268388	MSH5	3	K08741|1|0.0|1538|hsa:4439|DNA mismatch repair protein MSH5	GO:0043234//protein complex;GO:0000794//condensed nuclear chromosome;GO:0043234//protein complex;GO:0000794//condensed nuclear chromosome;GO:0043234//protein complex;GO:0000794//condensed nuclear chromosome;GO:0043234//protein complex;GO:0000794//condensed nuclear chromosome	GO:0003690//double-stranded DNA binding;GO:0042623//ATPase activity, coupled;GO:0032559//adenyl ribonucleotide binding;GO:0003690//double-stranded DNA binding;GO:0042623//ATPase activity, coupled;GO:0032559//adenyl ribonucleotide binding;GO:0003690//double-stranded DNA binding;GO:0042623//ATPase activity, coupled;GO:0032559//adenyl ribonucleotide binding;GO:0003690//double-stranded DNA binding;GO…	GO:0007135//meiosis II;GO:0006310//DNA recombination;GO:0006298//mismatch repair;GO:0007135//meiosis II;GO:0006310//DNA recombination;GO:0006298//mismatch repair;GO:0007135//meiosis II;GO:0006310//DNA recombination;GO:0006298//mismatch repair;GO:0007135//meiosis II;GO:0006310//DNA recombination;GO:0006298//mismatch repair
3293	1134	10	33	0.91	2.98	1.71137	Up	0.000431204	0.00106339	HSD17B3	1	K10207|1|2e-165|584|hsa:3293|testosterone 17beta-dehydrogenase (NADP+) [EC:1.1.1.64]	GO:0031090//organelle membrane	GO:0033764//steroid dehydrogenase activity, acting on the CH-OH group of donors, NAD or NADP as acceptor	GO:0046546//development of primary male sexual characteristics;GO:0006694//steroid biosynthetic process
53635	1639.92	279.32	902.25	17.06	55.76	1.70861	Up	5.7477e-76	1.1146e-74	PTOV1	1	K15168|1|4e-67|258|myb:102243510|mediator of RNA polymerase II transcription subunit 25	GO:0043231//intracellular membrane-bounded organelle;GO:0044444//cytoplasmic part;GO:0016020//membrane;GO:0043231//intracellular membrane-bounded organelle;GO:0044444//cytoplasmic part;GO:0016020//membrane;GO:0043231//intracellular membrane-bounded organelle;GO:0044444//cytoplasmic part;GO:0016020//membrane;GO:0043231//intracellular membrane-bounded organelle;GO:0044444//cytoplasmic part;GO:00160…	-	GO:0006351//transcription, DNA-templated;GO:0006351//transcription, DNA-templated
1593	2388	210	693	8.94	29.2	1.70762	Up	3.35678e-60	4.93274e-59	CYP27A1	3	K00488|1|0.0|926|hsa:1593|cholestanetriol 26-monooxygenase [EC:1.14.15.15]	GO:0019866//organelle inner membrane;GO:0044429	GO:0016709//oxidoreductase activity, acting on paired donors, with incorporation or reduction of molecular oxygen, NAD(P)H as one donor, and incorporation of one atom of oxygen;GO:0070643;GO:0005506//iron ion binding;GO:0008395//steroid hydroxylase activity	GO:0016125//sterol metabolic process;GO:0006694//steroid biosynthetic process;GO:0044237//cellular metabolic process
2686	2640	97	320	3.73	12.18	1.70727	Up	1.12729e-28	8.68459e-28	GGT7	2	K00681|1|0.0|1080|pon:100449131|gamma-glutamyltranspeptidase / glutathione hydrolase [EC:2.3.2.2 3.4.19.13]	GO:0031224//intrinsic component of membrane	GO:0016747//transferase activity, transferring acyl groups other than amino-acyl groups;GO:0016755//transferase activity, transferring amino-acyl groups	GO:0006749//glutathione metabolic process
79073	2412	268	881	11.29	36.75	1.7027	Up	1.0316e-75	1.99669e-74	TMEM109	2	K17599|1|1e-06|57.8|tup:102471154|transmembrane protein 132	GO:0005635//nuclear envelope;GO:0031090//organelle membrane;GO:0005783//endoplasmic reticulum;GO:0031981//nuclear lumen;GO:0042175//nuclear outer membrane-endoplasmic reticulum membrane network	-	-
1293	8778	7	23	0.08	0.26	1.70044	Up	0.0035869	0.00790807	COL6A3	4	K06238|1|0.0|2812|pps:100978109|collagen, type VI, alpha	GO:0030934;GO:0030934;GO:0030934	GO:0030414//peptidase inhibitor activity	GO:0006935//chemotaxis;GO:0009987//cellular process;GO:0048513//animal organ development;GO:0006935//chemotaxis;GO:0048513//animal organ development;GO:0006935//chemotaxis;GO:0009987//cellular process;GO:0048513//animal organ development
114915	1194	54	177	4.67	15.15	1.69782	Up	2.03094e-16	1.04256e-15	EPB41L4A-AS1	2	-	GO:0005740//mitochondrial envelope;GO:0031224//intrinsic component of membrane	-	-
340526	4354	172	563	3.99	12.92	1.69515	Up	9.05468e-49	1.09016e-47	RGAG4	3	-	-	-	-
58473	2028.41	713	2332	35.85	116.02	1.69433	Up	3.92914e-196	2.41244e-194	PLEKHB1	1	-	GO:0031224//intrinsic component of membrane;GO:0044424;GO:0031224//intrinsic component of membrane;GO:0044424;GO:0031224//intrinsic component of membrane;GO:0044424;GO:0031224//intrinsic component of membrane;GO:0044424;GO:0031224//intrinsic component of membrane;GO:0044424	GO:0042802//identical protein binding;GO:0060089;GO:0042802//identical protein binding;GO:0060089;GO:0042802//identical protein binding;GO:0060089;GO:0042802//identical protein binding;GO:0060089;GO:0042802//identical protein binding;GO:0060089	GO:0032501//multicellular organismal process;GO:0007165//signal transduction;GO:0032501//multicellular organismal process;GO:0007165//signal transduction;GO:0032501//multicellular organismal process;GO:0007165//signal transduction;GO:0032501//multicellular organismal process;GO:0007165//signal transduction;GO:0032501//multicellular organismal process;GO:0007165//signal transduction
9766	5393	321	1048	6	19.39	1.69228	Up	5.33078e-89	1.22971e-87	SUSD6	3	-	GO:0031224//intrinsic component of membrane	-	-
51385	3399	125.74	409.93	3.74	12.08	1.69151	Up	7.23166e-36	6.74479e-35	ZNF589	2	K09228|1|0.0|1465|pps:100983646|KRAB domain-containing zinc finger protein	-	-	-
27440	1775.26	90	295	5.22	16.81	1.6872	Up	2.29664e-26	1.66339e-25	CECR5	5	-	GO:0043231//intracellular membrane-bounded organelle;GO:0043231//intracellular membrane-bounded organelle	GO:0003824//catalytic activity;GO:0003824//catalytic activity	-
7681	2744	89	289	3.29	10.58	1.68518	Up	1.37491e-25	9.7598e-25	MKRN3	3	K15687|1|0.0|834|hsa:7681|E3 ubiquitin-protein ligase makorin [EC:2.3.2.27]	GO:0032991//macromolecular complex	GO:0046914//transition metal ion binding;GO:0003824//catalytic activity	-
56937	4756.11	748	2423	15.85	50.88	1.68262	Up	2.2908e-201	1.49218e-199	PMEPA1	2	-	GO:0031224//intrinsic component of membrane;GO:0031224//intrinsic component of membrane;GO:0031224//intrinsic component of membrane;GO:0031224//intrinsic component of membrane;GO:0031224//intrinsic component of membrane	GO:0019904//protein domain specific binding;GO:0019904//protein domain specific binding;GO:0019904//protein domain specific binding;GO:0019904//protein domain specific binding;GO:0019904//protein domain specific binding	GO:0030518//intracellular steroid hormone receptor signaling pathway;GO:0030518//intracellular steroid hormone receptor signaling pathway;GO:0030518//intracellular steroid hormone receptor signaling pathway;GO:0030518//intracellular steroid hormone receptor signaling pathway;GO:0030518//intracellular steroid hormone receptor signaling pathway
2222	2202.79	2578.03	8310.92	118.58	380.19	1.68086	Up	0	0	FDFT1	1	K00801|1|0.0|773|pon:100173463|farnesyl-diphosphate farnesyltransferase [EC:2.5.1.21]	GO:0031090//organelle membrane;GO:0043231//intracellular membrane-bounded organelle;GO:0031224//intrinsic component of membrane;GO:0031090//organelle membrane;GO:0043231//intracellular membrane-bounded organelle;GO:0031224//intrinsic component of membrane;GO:0031090//organelle membrane;GO:0043231//intracellular membrane-bounded organelle;GO:0031224//intrinsic component of membrane;GO:0031090//org…	GO:0005488//binding;GO:0004311//farnesyltranstransferase activity;GO:0005488//binding;GO:0004311//farnesyltranstransferase activity;GO:0005488//binding;GO:0004311//farnesyltranstransferase activity;GO:0005488//binding;GO:0004311//farnesyltranstransferase activity;GO:0005488//binding;GO:0004311//farnesyltranstransferase activity;GO:0005488//binding;GO:0004311//farnesyltranstransferase activity;GO:…	GO:0006694//steroid biosynthetic process;GO:0006720//isoprenoid metabolic process;GO:0006644//phospholipid metabolic process;GO:0008203//cholesterol metabolic process;GO:0006720//isoprenoid metabolic process;GO:0006644//phospholipid metabolic process;GO:0008203//cholesterol metabolic process;GO:0006694//steroid biosynthetic process;GO:0006720//isoprenoid metabolic process;GO:0006644//phospholipid…
100288866	1221	8	26	0.68	2.18	1.68072	Up	0.00204256	0.00465109	LOC100288866	1	K02583|1|2e-35|152|cfr:102511996|nerve growth factor receptor (TNFR superfamily member 16)	GO:0016020//membrane	GO:0043121//neurotrophin binding;GO:0004888//transmembrane signaling receptor activity	GO:0010467//gene expression;GO:0045683;GO:0042475//odontogenesis of dentin-containing tooth;GO:0001942//hair follicle development;GO:0008284//positive regulation of cell proliferation;GO:0012502//induction of programmed cell death;GO:0006935//chemotaxis;GO:0009266//response to temperature stimulus;GO:0007399//nervous system development;GO:0008543//fibroblast growth factor receptor signaling pathw…
100302650	1667	6.37	20.53	0.39	1.25	1.68038	Up	0.0063326	0.0134649	BRE-AS1	1	K00852|1|1e-08|63.9|mcf:102135829|ribokinase [EC:2.7.1.15]	-	-	-
84660	2759.28	13	43	0.49	1.57	1.67991	Up	5.39212e-05	0.000145956	CCDC62	2	K11498|1|5e-13|79.3|bacu:103012842|centromeric protein E;K20283|4|1e-12|77.8|gga:420758|golgin subfamily A member 4	GO:0043231//intracellular membrane-bounded organelle;GO:0043231//intracellular membrane-bounded organelle	-	-
9986	1489	89.56	289.64	6.17	19.76	1.67924	Up	1.37491e-25	9.75639e-25	RCE1	2	K08658|1|1e-137|492|mcf:102116161|prenyl protein peptidase [EC:3.4.22.-]	GO:0043231//intracellular membrane-bounded organelle;GO:0016021//integral component of membrane	GO:0004175//endopeptidase activity	GO:0019538//protein metabolic process
25999	3389.61	1229	3972	36.69	117.39	1.67785	Up	0	0	CLIP3	2	K10423|1|0.0|960|pps:100983298|CAP-Gly domain-containing linker protein 3/4	GO:0000139//Golgi membrane;GO:0044425;GO:0005769//early endosome;GO:0010008//endosome membrane;GO:0000139//Golgi membrane;GO:0044425;GO:0005769//early endosome;GO:0010008//endosome membrane	GO:0043208//glycosphingolipid binding;GO:0015631//tubulin binding;GO:0043208//glycosphingolipid binding;GO:0015631//tubulin binding	GO:0030100//regulation of endocytosis;GO:0018231;GO:0010827//regulation of glucose transport;GO:0015031//protein transport;GO:0001932//regulation of protein phosphorylation;GO:0006915//apoptotic process;GO:0048522;GO:0030154//cell differentiation;GO:0031111//negative regulation of microtubule polymerization or depolymerization;GO:0030100//regulation of endocytosis;GO:0018231;GO:0010827//regulatio…
7067	2488.47	896	2919	36.92	117.97	1.67595	Up	7.7238e-244	6.54045e-242	THRA	3	K05547|1|0.0|842|rro:104655114|thyroid hormone receptor alpha	GO:0031981//nuclear lumen;GO:0044444//cytoplasmic part;GO:0031981//nuclear lumen;GO:0044444//cytoplasmic part;GO:0031981//nuclear lumen;GO:0044444//cytoplasmic part	GO:0042562//hormone binding;GO:0004879//RNA polymerase II transcription factor activity, ligand-activated sequence-specific DNA binding;GO:0008134//transcription factor binding;GO:0001071//nucleic acid binding transcription factor activity;GO:0044212//transcription regulatory region DNA binding;GO:0003727//single-stranded RNA binding;GO:0042802//identical protein binding;GO:0043565//sequence-spec…	GO:0002154//thyroid hormone mediated signaling pathway;GO:0009894;GO:0007619//courtship behavior;GO:0044057;GO:0043392//negative regulation of DNA binding;GO:0016337//single organismal cell-cell adhesion;GO:0009653//anatomical structure morphogenesis;GO:0042981//regulation of apoptotic process;GO:0030099//myeloid cell differentiation;GO:0010830//regulation of myotube differentiation;GO:0035270//e…
8632	13723	29	93	0.21	0.67	1.67377	Up	4.49036e-09	1.64251e-08	DNAH17	3	K10408|1|0.0|8613|hsa:8632|dynein heavy chain, axonemal	GO:0030286//dynein complex;GO:0005930//axoneme	GO:0003774//motor activity;GO:0032559//adenyl ribonucleotide binding	GO:0048870//cell motility;GO:0007017//microtubule-based process
728118	3308	36.28	116.95	1.11	3.54	1.67319	Up	4.82026e-11	1.95885e-10	NUTM2A	1	-	-	-	-
653677	2649	16.78	53.66	0.64	2.04	1.67243	Up	6.9044e-06	2.01664e-05	SEC1P	2	K00718|1|0.0|445|pon:100445051|galactoside 2-L-fucosyltransferase 1/2 [EC:2.4.1.69]	-	-	-
4185	4435.03	15	48	0.34	1.08	1.66742	Up	2.82542e-05	7.83905e-05	ADAM11	1	K16067|1|0.0|1169|pps:100975584|disintegrin and metalloproteinase domain-containing protein 11 [EC:3.4.24.-]	GO:0031224//intrinsic component of membrane;GO:0031224//intrinsic component of membrane	GO:0004175//endopeptidase activity;GO:0046914//transition metal ion binding;GO:0005102//receptor binding;GO:0004175//endopeptidase activity;GO:0046914//transition metal ion binding;GO:0005102//receptor binding	GO:0019538//protein metabolic process;GO:0007166//cell surface receptor signaling pathway;GO:0019538//protein metabolic process;GO:0007166//cell surface receptor signaling pathway
202051	719	19	61	2.79	8.86	1.66704	Up	2.1366e-06	6.51788e-06	SPATA24	1	K16469|1|3e-07|57.4|mze:101479616|rootletin;K17388|2|1e-06|55.8|mze:101475967|Rho-associated protein kinase 2 [EC:2.7.11.1];K16464|3|2e-06|55.1|gfr:102045207|centrosomal protein CEP250	GO:0031981//nuclear lumen	GO:0003676//nucleic acid binding	GO:0048232//male gamete generation;GO:0048869//cellular developmental process
9723	6489.53	77.19	250.05	1.21	3.84	1.6661	Up	2.44052e-22	1.57157e-21	SEMA3E	1	K06840|1|0.0|1490|hsa:9723|semaphorin 3	GO:0044421;GO:0044464;GO:0044421;GO:0044464	GO:0004871//signal transducer activity;GO:0004871//signal transducer activity	GO:0006935//chemotaxis;GO:0048731//system development;GO:0048869//cellular developmental process;GO:0006935//chemotaxis;GO:0048731//system development;GO:0048869//cellular developmental process
100506639	1548	33	106	2.19	6.95	1.66608	Up	3.56628e-10	1.38289e-09	LOC100506639	1	-	-	-	-
100507639	1025	10.1	32.17	1.02	3.23	1.66297	Up	0.000670576	0.00161758	LOC100507639	1	-	-	-	-
374875	1719.15	19	64.45	1.2	3.8	1.66297	Up	5.79462e-07	1.84583e-06	HSD11B1L	1	K15680|1|3e-44|137|dre:100333777|corticosteroid 11-beta-dehydrogenase isozyme 1 [EC:1.1.1.146]	-	GO:0003824//catalytic activity;GO:0003824//catalytic activity;GO:0003824//catalytic activity;GO:0003824//catalytic activity;GO:0003824//catalytic activity;GO:0003824//catalytic activity;GO:0003824//catalytic activity;GO:0003824//catalytic activity;GO:0003824//catalytic activity;GO:0003824//catalytic activity	GO:0008152//metabolic process;GO:0008152//metabolic process;GO:0008152//metabolic process;GO:0008152//metabolic process;GO:0008152//metabolic process;GO:0008152//metabolic process;GO:0008152//metabolic process;GO:0008152//metabolic process;GO:0008152//metabolic process;GO:0008152//metabolic process
23119	6812	42.88	136.32	0.63	1.99	1.65934	Up	8.89146e-13	3.91043e-12	HIC2	2	K08583|1|8e-40|169|chx:102175325|calpain, small subunit 1;K09228|2|6e-35|153|gja:107122447|KRAB domain-containing zinc finger protein	GO:0031981//nuclear lumen;GO:0005924//cell-substrate adherens junction	GO:0003676//nucleic acid binding;GO:0046914//transition metal ion binding;GO:0005515//protein binding	GO:0006355//regulation of transcription, DNA-templated
347252	3559	18.04	57.13	0.51	1.61	1.65849	Up	5.60772e-06	1.65048e-05	IGFBPL1	2	K15696|1|4e-17|69.7|nle:100581015|RING finger protein 113B;K17985|3|9e-15|58.9|hsa:55626|activating molecule in BECN1-regulated autophagy protein 1;K12581|5|4e-14|83.6|nle:100584332|CCR4-NOT transcription complex subunit 7/8	-	GO:0019838//growth factor binding	GO:0016049//cell growth
738	2761	337	1074	12.38	39.06	1.65768	Up	1.45549e-88	3.33483e-87	VPS51	1	K20296|1|0.0|1316|hsa:738|vacuolar protein sorting-associated protein 51	GO:0031224//intrinsic component of membrane;GO:0043231//intracellular membrane-bounded organelle;GO:0031224//intrinsic component of membrane;GO:0043231//intracellular membrane-bounded organelle	-	GO:0006810//transport;GO:0010876//lipid localization;GO:0006810//transport;GO:0010876//lipid localization
115399	2789	19.61	62.21	0.71	2.24	1.65761	Up	1.38769e-06	4.31025e-06	LRRC56	3	K09228|1|6e-10|69.3|nle:101176279|KRAB domain-containing zinc finger protein	-	-	-
5326	5656	266	848	4.74	14.95	1.65719	Up	2.46904e-70	4.30715e-69	PLAGL2	3	K19486|1|0.0|970|pps:100974632|zinc finger protein PLAGL2	GO:0043231//intracellular membrane-bounded organelle	GO:0003676//nucleic acid binding;GO:0046914//transition metal ion binding;GO:0001071//nucleic acid binding transcription factor activity	GO:0012502//induction of programmed cell death;GO:0006357//regulation of transcription from RNA polymerase II promoter
646903	1964	23	73	1.19	3.75	1.65593	Up	2.52764e-07	8.23357e-07	LOC646903	1	-	GO:0044424	GO:0005488//binding	GO:0030036//actin cytoskeleton organization
8406	1875.28	777	2442	41.82	131.61	1.654	Up	1.54708e-195	9.38544e-194	SRPX	1	K19408|1|2e-120|435|ecb:100057264|sushi repeat-containing protein SRPX2	GO:0044464;GO:0044464;GO:0044464;GO:0044464	-	GO:0009987//cellular process;GO:0009987//cellular process;GO:0009987//cellular process
116842	707	5	16	0.75	2.36	1.65382	Up	0.0178347	0.0351967	LEAP2	2	-	-	-	GO:0006952//defense response
1005	3804.18	18.24	58.68	0.49	1.54	1.65208	Up	3.65012e-06	1.09058e-05	CDH7	3	K06799|1|0.0|1413|pps:100989662|cadherin 7, type 2	GO:0031224//intrinsic component of membrane;GO:0031224//intrinsic component of membrane;GO:0031224//intrinsic component of membrane	GO:0046872//metal ion binding;GO:0046872//metal ion binding;GO:0046872//metal ion binding	GO:0045216//cell-cell junction organization;GO:0016337//single organismal cell-cell adhesion;GO:0045216//cell-cell junction organization;GO:0016337//single organismal cell-cell adhesion;GO:0045216//cell-cell junction organization;GO:0016337//single organismal cell-cell adhesion
2678	2479.24	10.88	32.5	0.42	1.32	1.65208	Up	0.000670576	0.00161739	GGT1	1	K18592|1|0.0|1035|hsa:2678|gamma-glutamyltranspeptidase / glutathione hydrolase / leukotriene-C4 hydrolase [EC:2.3.2.2 3.4.19.13 3.4.19.14]	GO:0031224//intrinsic component of membrane;GO:0031224//intrinsic component of membrane;GO:0031224//intrinsic component of membrane	GO:0016747//transferase activity, transferring acyl groups other than amino-acyl groups;GO:0005488//binding;GO:0016755//transferase activity, transferring amino-acyl groups;GO:0016747//transferase activity, transferring acyl groups other than amino-acyl groups;GO:0005488//binding;GO:0016755//transferase activity, transferring amino-acyl groups;GO:0016747//transferase activity, transferring acyl g…	GO:0006749//glutathione metabolic process;GO:0006749//glutathione metabolic process;GO:0006749//glutathione metabolic process
127262	2440	825.81	2619.7	34.39	108.01	1.6511	Up	3.4044e-212	2.43618e-210	TPRG1L	3	K17776|1|3e-06|56.6|nle:100591060|metaxin	GO:0044459;GO:0030136//clathrin-coated vesicle	GO:0005515//protein binding	-
23385	2944	1242	3989	43.44	135.96	1.64609	Up	0	0	NCSTN	2	K06171|1|0.0|1302|ggo:101134867|nicastrin	GO:0005764//lysosome;GO:0016021//integral component of membrane;GO:0048770;GO:0005764//lysosome;GO:0016021//integral component of membrane;GO:0048770;GO:0005764//lysosome;GO:0016021//integral component of membrane;GO:0048770	GO:0005488//binding;GO:0016787//hydrolase activity;GO:0005488//binding;GO:0016787//hydrolase activity;GO:0005488//binding;GO:0016787//hydrolase activity	GO:0044267//cellular protein metabolic process;GO:0006516//glycoprotein catabolic process;GO:0007169//transmembrane receptor protein tyrosine kinase signaling pathway;GO:0051604//protein maturation;GO:0044093;GO:0033619//membrane protein proteolysis;GO:0044267//cellular protein metabolic process;GO:0006516//glycoprotein catabolic process;GO:0007169//transmembrane receptor protein tyrosine kinase …
157567	2668.52	66	206	2.48	7.76	1.64572	Up	7.47232e-18	4.03561e-17	ANKRD46	1	K10380|1|1e-13|81.6|crg:105334014|ankyrin;K08803|3|8e-12|75.5|lcm:102361878|death-associated protein kinase [EC:2.7.11.1]	GO:0031224//intrinsic component of membrane;GO:0031224//intrinsic component of membrane;GO:0031224//intrinsic component of membrane;GO:0031224//intrinsic component of membrane	-	-
6721	5301.94	2656	8383	50.47	157.77	1.64432	Up	0	0	SREBF2	1	K09107|1|0.0|870|cjc:100396395|sterol regulatory element-binding transcription factor 2	GO:0043005//neuron projection;GO:0030176//integral component of endoplasmic reticulum membrane;GO:0030134//ER to Golgi transport vesicle;GO:0043005//neuron projection;GO:0030176//integral component of endoplasmic reticulum membrane;GO:0030134//ER to Golgi transport vesicle	GO:0005515//protein binding;GO:0001071//nucleic acid binding transcription factor activity;GO:0003677//DNA binding;GO:0016863//intramolecular oxidoreductase activity, transposing C=C bonds;GO:0005515//protein binding;GO:0001071//nucleic acid binding transcription factor activity;GO:0003677//DNA binding;GO:0016863//intramolecular oxidoreductase activity, transposing C=C bonds	GO:0016125//sterol metabolic process;GO:0010033//response to organic substance;GO:0010038//response to metal ion;GO:0048232//male gamete generation;GO:0009719;GO:0032502//developmental process;GO:0016125//sterol metabolic process;GO:0010033//response to organic substance;GO:0010038//response to metal ion;GO:0048232//male gamete generation;GO:0009719;GO:0032502//developmental process
250	2987	4.62	14.94	0.16	0.5	1.64386	Up	0.0201794	0.0394636	ALPP	4	K01077|1|0.0|972|hsa:250|alkaline phosphatase [EC:3.1.3.1]	-	-	-
101928147	965	6	19	0.65	2.03	1.64297	Up	0.00995844	0.0205384	C21orf140	1	-	-	-	-
1718	4286	4483	14128	105.59	329.47	1.64167	Up	0	0	DHCR24	3	K09828|1|0.0|1073|hsa:1718|Delta24-sterol reductase [EC:1.3.1.72 1.3.1.-]	GO:0043231//intracellular membrane-bounded organelle;GO:0031224//intrinsic component of membrane;GO:0031090//organelle membrane;GO:0012505//endomembrane system;GO:0043232;GO:0044444//cytoplasmic part	GO:0005515//protein binding;GO:0003823//antigen binding;GO:0050662//coenzyme binding;GO:0016628//oxidoreductase activity, acting on the CH-CH group of donors, NAD or NADP as acceptor	GO:0033036;GO:0008544//epidermis development;GO:0031638//zymogen activation;GO:0046546//development of primary male sexual characteristics;GO:0006516//glycoprotein catabolic process;GO:0006694//steroid biosynthetic process;GO:0008283//cell proliferation;GO:0008203//cholesterol metabolic process;GO:0043523//regulation of neuron apoptotic process;GO:0007264//small GTPase mediated signal transductio…
65264	3137	1471	4635	47.49	148.14	1.64127	Up	0	0	UBE2Z	4	K10585|1|1e-151|540|pale:102880209|ubiquitin-conjugating enzyme E2 Z [EC:2.3.2.23]	GO:0031981//nuclear lumen	GO:0019787//ubiquitin-like protein transferase activity;GO:0032559//adenyl ribonucleotide binding	GO:0006464//cellular protein modification process;GO:0012501//programmed cell death
28992	1277	47	148	3.79	11.82	1.64096	Up	2.30476e-13	1.04088e-12	MACROD1	3	K15212|1|2e-47|192|bfo:BRAFLDRAFT_123909|TATA box-binding protein-associated factor RNA polymerase I subunit A;K15260|2|9e-15|84.0|ngi:103741978|poly [ADP-ribose] polymerase 9 [EC:2.4.2.30];K15261|3|1e-14|83.6|cmk:103188935|poly [ADP-ribose] polymerase 10/14/15 [EC:2.4.2.30]	GO:0043231//intracellular membrane-bounded organelle	-	-
4129	2611	107	337.01	4.16	12.97	1.64052	Up	1.52374e-28	1.16989e-27	MAOB	4	K00274|1|0.0|1028|hsa:4129|monoamine oxidase [EC:1.4.3.4]	GO:0031966//mitochondrial membrane;GO:0031224//intrinsic component of membrane;GO:0019866//organelle inner membrane	GO:0016641//oxidoreductase activity, acting on the CH-NH2 group of donors, oxygen as acceptor;GO:0050662//coenzyme binding;GO:0042802//identical protein binding	GO:0042053//regulation of dopamine metabolic process;GO:0051384//response to glucocorticoid;GO:0042133//neurotransmitter metabolic process;GO:0010038//response to metal ion;GO:0002237//response to molecule of bacterial origin;GO:0001820//serotonin secretion
255043	1751	42	132	2.45	7.63	1.6389	Up	4.81026e-12	2.04859e-11	TMEM86B	4	K18575|1|1e-118|429|hsa:255043|alkenylglycerophosphocholine/alkenylglycerophosphoethanolamine hydrolase [EC:3.3.2.2 3.3.2.5]	GO:0031224//intrinsic component of membrane	-	-
3798	3897	356	1117	9.23	28.67	1.63514	Up	2.72574e-90	6.4488e-89	KIF5A	2	K10396|1|0.0|1735|rro:104682357|kinesin family member 5	GO:0005875//microtubule associated complex;GO:0030424//axon;GO:0044444//cytoplasmic part	GO:0003774//motor activity;GO:0005515//protein binding;GO:0032559//adenyl ribonucleotide binding	GO:0007267//cell-cell signaling;GO:0007017//microtubule-based process;GO:0007599//hemostasis
122773	2702	5	16	0.19	0.59	1.63472	Up	0.0178347	0.0351933	KLHDC1	2	K12562|1|2e-28|130|nve:NEMVE_v1g246594|amphiphysin;K10317|3|9e-19|98.6|nve:NEMVE_v1g100198|F-box protein 42;K14966|5|3e-16|90.1|tgu:100225405|host cell factor	GO:0044424	-	-
91319	3216	5	19	0.19	0.59	1.63472	Up	0.00435628	0.00947177	DERL3	3	K13989|1|3e-90|336|hsa:91319|Derlin-2/3	GO:0031227//intrinsic component of endoplasmic reticulum membrane;GO:0031227//intrinsic component of endoplasmic reticulum membrane;GO:0031227//intrinsic component of endoplasmic reticulum membrane	GO:0005488//binding;GO:0005488//binding;GO:0005488//binding	GO:0043161//proteasome-mediated ubiquitin-dependent protein catabolic process;GO:0006984//ER-nucleus signaling pathway;GO:0043161//proteasome-mediated ubiquitin-dependent protein catabolic process;GO:0006984//ER-nucleus signaling pathway;GO:0043161//proteasome-mediated ubiquitin-dependent protein catabolic process;GO:0006984//ER-nucleus signaling pathway
7730	2370.92	20.51	65	0.89	2.76	1.63279	Up	8.1404e-07	2.56651e-06	ZNF177	2	K09228|1|0.0|687|hsa:100529215|KRAB domain-containing zinc finger protein	GO:0043231//intracellular membrane-bounded organelle;GO:0043231//intracellular membrane-bounded organelle	GO:0003676//nucleic acid binding;GO:0046914//transition metal ion binding;GO:0003676//nucleic acid binding;GO:0046914//transition metal ion binding	GO:0006357//regulation of transcription from RNA polymerase II promoter;GO:0006357//regulation of transcription from RNA polymerase II promoter
91442	1484.4	41.14	117.71	2.6	8.06	1.63227	Up	1.08508e-09	4.11497e-09	FAAP24	1	K10898|1|8e-67|256|hsa:91442|fanconi anemia-associated protein	GO:0043234//protein complex;GO:0031981//nuclear lumen;GO:0043234//protein complex;GO:0031981//nuclear lumen	GO:0003676//nucleic acid binding;GO:0003676//nucleic acid binding	GO:0006259//DNA metabolic process;GO:0006259//DNA metabolic process
80235	2759	33	103	1.21	3.75	1.63188	Up	1.2644e-09	4.78608e-09	PIGZ	3	K08098|1|0.0|1005|hsa:80235|phosphatidylinositol glycan, class Z [EC:2.4.1.-]	GO:0005789//endoplasmic reticulum membrane;GO:0031224//intrinsic component of membrane	GO:0000030//mannosyltransferase activity	GO:0006497//protein lipidation
56172	8224	397.9	1241.21	4.86	15.02	1.62786	Up	1.2057e-99	3.21145e-98	ANKH	4	K17985|1|2e-15|80.5|hsa:55626|activating molecule in BECN1-regulated autophagy protein 1;K14404|3|5e-15|87.8|cjc:103793372|cleavage and polyadenylation specificity factor subunit 4;K12581|4|2e-14|47.8|nle:100584332|CCR4-NOT transcription complex subunit 7/8	GO:0016021//integral component of membrane	GO:0015291//secondary active transmembrane transporter activity;GO:0015103//inorganic anion transmembrane transporter activity	GO:0048731//system development;GO:0006817//phosphate ion transport;GO:0030278//regulation of ossification;GO:0007610//behavior
100462983	1383	58	181.04	4.31	13.32	1.62783	Up	7.34064e-16	3.68628e-15	MTRNR2L3	1	-	-	-	-
4784	5572.85	2056.83	6433	37.26	115.15	1.62781	Up	0	0	NFIX	2	K09171|1|0.0|819|aml:100480429|nuclear factor I/X	GO:0043231//intracellular membrane-bounded organelle;GO:0043231//intracellular membrane-bounded organelle	GO:0003676//nucleic acid binding;GO:0000981//RNA polymerase II transcription factor activity, sequence-specific DNA binding;GO:0003676//nucleic acid binding;GO:0000981//RNA polymerase II transcription factor activity, sequence-specific DNA binding	GO:0006259//DNA metabolic process;GO:0000122//negative regulation of transcription from RNA polymerase II promoter;GO:0006259//DNA metabolic process;GO:0000122//negative regulation of transcription from RNA polymerase II promoter
79006	3282	255.63	797.19	7.88	24.34	1.62706	Up	1.25085e-64	1.96604e-63	METRN	3	K00901|1|2e-29|134|bfo:BRAFLDRAFT_118688|diacylglycerol kinase (ATP) [EC:2.7.1.107];K09228|2|2e-06|57.8|nle:101176279|KRAB domain-containing zinc finger protein;K19720|3|7e-06|48.1|myd:102765218|collagen, type III, alpha	GO:0044421	-	GO:0030154//cell differentiation;GO:0048731//system development;GO:0031346//positive regulation of cell projection organization
100506548	3881	857.06	2670.29	22.31	68.83	1.62535	Up	2.8534e-211	1.99964e-209	LOC100506548	1	K02927|1|1e-18|98.6|nle:100604619|large subunit ribosomal protein L40e;K17985|4|3e-17|94.0|hsa:55626|activating molecule in BECN1-regulated autophagy protein 1	-	-	-
975	1493.77	881	2736	60.38	186.06	1.62363	Up	1.44273e-215	1.04717e-213	CD81	1	K06508|1|9e-119|429|ggo:101145252|CD81 antigen	GO:0016021//integral component of membrane;GO:0016021//integral component of membrane	GO:0005488//binding;GO:0005488//binding	GO:0002682//regulation of immune system process;GO:0000165//MAPK cascade;GO:0046474//glycerophospholipid biosynthetic process;GO:0043126;GO:0030260//entry into host cell;GO:0033036;GO:0001934//positive regulation of protein phosphorylation;GO:0008283//cell proliferation;GO:0002682//regulation of immune system process;GO:0000165//MAPK cascade;GO:0046474//glycerophospholipid biosynthetic process;GO…
5587	3697.73	164	512	4.5	13.86	1.62293	Up	4.51026e-42	4.78403e-41	PRKD1	2	K06070|1|0.0|1708|hsa:5587|protein kinase D [EC:2.7.11.13]	GO:0044444//cytoplasmic part;GO:0016021//integral component of membrane;GO:0044444//cytoplasmic part;GO:0016021//integral component of membrane	GO:0043169//cation binding;GO:0004674//protein serine/threonine kinase activity;GO:0032559//adenyl ribonucleotide binding;GO:0043169//cation binding;GO:0004674//protein serine/threonine kinase activity;GO:0032559//adenyl ribonucleotide binding	GO:0006643//membrane lipid metabolic process;GO:0006464//cellular protein modification process;GO:0007165//signal transduction;GO:0006643//membrane lipid metabolic process;GO:0006464//cellular protein modification process;GO:0007165//signal transduction
381	1096	724	2251	68.4	210.54	1.62203	Up	5.739e-178	3.25792e-176	ARF5	3	K07940|1|2e-99|364|pale:102897918|ADP-ribosylation factor 5	GO:0043231//intracellular membrane-bounded organelle;GO:0044444//cytoplasmic part;GO:0016020//membrane	GO:0017111//nucleoside-triphosphatase activity;GO:0032561//guanyl ribonucleotide binding	GO:0006810//transport;GO:0035556//intracellular signal transduction;GO:0009207
101060091	590	9	28	1.63	5.01	1.61994	Up	0.00181119	0.00415263	LOC101060091	1	-	-	-	-
79068	4313	828.96	2572.82	19.4	59.62	1.61974	Up	7.94308e-203	5.20733e-201	FTO	2	K19469|1|0.0|972|mcf:102119714|alpha-ketoglutarate-dependent dioxygenase FTO [EC:1.14.11.-]	GO:0043231//intracellular membrane-bounded organelle	GO:0016706//oxidoreductase activity, acting on paired donors, with incorporation or reduction of molecular oxygen, 2-oxoglutarate as one donor, and incorporation of one atom each of oxygen into both donors;GO:0016701//oxidoreductase activity, acting on single donors with incorporation of molecular oxygen;GO:0005506//iron ion binding	GO:0009888//tissue development;GO:0035513//oxidative RNA demethylation;GO:0006281//DNA repair;GO:0043576//regulation of respiratory gaseous exchange;GO:0035511//oxidative DNA demethylation;GO:0035264//multicellular organism growth;GO:0070344;GO:0019915//lipid storage;GO:0048871//multicellular organismal homeostasis
285704	4601	521	1616	11.42	35.08	1.61909	Up	6.28466e-128	2.35652e-126	RGMB	2	K06847|1|0.0|857|mcf:102119253|RGM domain family	-	-	-
100131213	2338.16	25	82	1.15	3.53	1.61803	Up	2.41864e-08	8.41534e-08	ZNF503-AS2	1	-	-	-	-
3198	2491.02	86	262	3.45	10.58	1.61667	Up	1.16326e-21	7.29661e-21	HOXA1	4	K09301|1|4e-65|252|ptr:463308|homeobox protein HoxA/B/D1	GO:0043231//intracellular membrane-bounded organelle;GO:0043231//intracellular membrane-bounded organelle	GO:0001071//nucleic acid binding transcription factor activity;GO:0003677//DNA binding;GO:0001071//nucleic acid binding transcription factor activity;GO:0003677//DNA binding	GO:0007411//axon guidance;GO:0006357//regulation of transcription from RNA polymerase II promoter;GO:0021546//rhombomere development;GO:0021548//pons development;GO:0003002//regionalization;GO:0021604;GO:0042471//ear morphogenesis;GO:0007411//axon guidance;GO:0006357//regulation of transcription from RNA polymerase II promoter;GO:0021546//rhombomere development;GO:0021548//pons development;GO:000…
11094	2721.05	157.1	487.69	5.87	18	1.61656	Up	8.74742e-40	8.87981e-39	CACFD1	3	-	GO:0031224//intrinsic component of membrane;GO:0031224//intrinsic component of membrane;GO:0031224//intrinsic component of membrane	-	-
158056	3669	6	19	0.17	0.52	1.61298	Up	0.00995844	0.0205426	MAMDC4	2	K18762|1|2e-41|174|ecb:100146768|zygote arrest protein 1	GO:0031224//intrinsic component of membrane	-	GO:0006810//transport
92305	2810.73	417	1310	15.38	46.79	1.60514	Up	9.86128e-106	2.81872e-104	TMEM129	1	K18710|1|8e-78|294|myb:102253882|histone RNA hairpin-binding protein;K17924|3|4e-06|56.6|fab:107604227|sorting nexin-10/11	GO:0031224//intrinsic component of membrane;GO:0031224//intrinsic component of membrane	-	-
56996	3274.38	83	265	2.67	8.11	1.60286	Up	3.85332e-23	2.5368e-22	SLC12A9	3	K14429|1|0.0|784|ggo:101143016|solute carrier family 12 (potassium/chloride transporters), member 9	GO:0031224//intrinsic component of membrane;GO:0031224//intrinsic component of membrane;GO:0031224//intrinsic component of membrane	GO:0015108//chloride transmembrane transporter activity;GO:0015108//chloride transmembrane transporter activity;GO:0015108//chloride transmembrane transporter activity	GO:0006810//transport;GO:0006810//transport;GO:0006810//transport
80335	4292	2623.99	8047.72	61.72	187.41	1.60239	Up	0	0	WDR82	3	K14962|1|1e-177|627|pale:102898949|COMPASS component SWD2	GO:0044427;GO:0034708;GO:0008287//protein serine/threonine phosphatase complex	GO:0005488//binding;GO:0018024//histone-lysine N-methyltransferase activity	GO:0034968//histone lysine methylation
57165	2411	13	40	0.55	1.67	1.60234	Up	0.000197978	0.000506357	GJC2	3	K07619|1|6e-154|547|hsa:57165|gap junction protein, alpha 12	GO:0044425;GO:0005886//plasma membrane	-	-
126075	1080	30	92	2.88	8.74	1.60156	Up	1.42255e-08	5.02528e-08	CCDC159	2	K19581|1|1e-28|129|asn:102379922|lipid phosphate phosphatase-related protein type 1/2/5	-	-	-
26261	2181	6	19	0.29	0.88	1.60145	Up	0.00995844	0.0205363	FBXO24	1	K10304|1|0.0|1106|hsa:26261|F-box protein 24	GO:0043234//protein complex;GO:0043234//protein complex;GO:0043234//protein complex	GO:0019787//ubiquitin-like protein transferase activity;GO:0019787//ubiquitin-like protein transferase activity;GO:0019787//ubiquitin-like protein transferase activity	GO:0032446//protein modification by small protein conjugation;GO:0032446//protein modification by small protein conjugation;GO:0032446//protein modification by small protein conjugation
26090	2110.15	795	2449	38.64	117.04	1.59883	Up	3.50492e-191	2.10119e-189	ABHD12	2	K13704|1|0.0|778|ptr:744997|abhydrolase domain-containing protein 12 [EC:3.1.1.23]	GO:0031224//intrinsic component of membrane;GO:0031224//intrinsic component of membrane	-	GO:0050953//sensory perception of light stimulus;GO:0050953//sensory perception of light stimulus
100874131	675	9.22	28.3	1.45	4.39	1.59817	Up	0.00181119	0.00415216	ZBTB20-AS4	1	K12581|1|3e-22|107|nle:100584332|CCR4-NOT transcription complex subunit 7/8;K11447|2|5e-16|86.7|ptr:449579|histone demethylase [EC:1.14.11.-];K01064|3|1e-14|82.0|mcf:102130297|wingless-type MMTV integration site family, member 9;K07560|5|3e-12|73.9|pon:100459622|D-tyrosyl-tRNA(Tyr) deacylase [EC:3.1.-.-]	-	-	-
129804	2220.51	25	74	1.11	3.36	1.5979	Up	7.00042e-07	2.21638e-06	FBLN7	2	K17342|1|0.0|910|hsa:129804|fibulin 7	GO:0031012//extracellular matrix;GO:0031012//extracellular matrix	GO:0005539//glycosaminoglycan binding;GO:0046872//metal ion binding;GO:0005539//glycosaminoglycan binding;GO:0046872//metal ion binding	GO:0009987//cellular process;GO:0009987//cellular process
3199	1791	15	46	0.86	2.6	1.5961	Up	6.6451e-05	0.000178188	HOXA2	3	K09302|1|2e-172|608|ptr:472322|homeobox protein HoxA/B2	GO:0031981//nuclear lumen	GO:0001071//nucleic acid binding transcription factor activity;GO:0003677//DNA binding	GO:0007411//axon guidance;GO:0045596//negative regulation of cell differentiation;GO:0001649//osteoblast differentiation;GO:0006357//regulation of transcription from RNA polymerase II promoter;GO:0045165//cell fate commitment;GO:0003002//regionalization;GO:0042471//ear morphogenesis;GO:0021569//rhombomere 3 development
57060	2043.75	306	922	15.06	45.52	1.59578	Up	4.1608e-71	7.40455e-70	PCBP4	1	K13162|1|3e-175|617|rro:104663725|poly(rC)-binding protein 2/3/4	GO:0044424;GO:0032991//macromolecular complex;GO:0044424;GO:0032991//macromolecular complex;GO:0044424;GO:0032991//macromolecular complex;GO:0044424;GO:0032991//macromolecular complex	GO:0003676//nucleic acid binding;GO:0003676//nucleic acid binding;GO:0003676//nucleic acid binding;GO:0003676//nucleic acid binding	-
11253	2786.35	1343	4097	48.85	147.65	1.59575	Up	0	0	MAN1B1	1	K01230|1|0.0|1351|hsa:11253|mannosyl-oligosaccharide alpha-1,2-mannosidase [EC:3.2.1.113]	GO:0044432;GO:0031090//organelle membrane;GO:0031224//intrinsic component of membrane;GO:0044432;GO:0031090//organelle membrane;GO:0031224//intrinsic component of membrane;GO:0044432;GO:0031090//organelle membrane;GO:0031224//intrinsic component of membrane	GO:0046872//metal ion binding;GO:0015924//mannosyl-oligosaccharide mannosidase activity;GO:0046872//metal ion binding;GO:0015924//mannosyl-oligosaccharide mannosidase activity;GO:0046872//metal ion binding;GO:0015924//mannosyl-oligosaccharide mannosidase activity	GO:0006487//protein N-linked glycosylation;GO:0006487//protein N-linked glycosylation;GO:0006487//protein N-linked glycosylation
10404	1949	132	402	6.91	20.83	1.59191	Up	2.19262e-32	1.88576e-31	CPQ	3	K01302|1|0.0|904|hsa:10404|carboxypeptidase Q [EC:3.4.17.-]	GO:0044421;GO:0044424	GO:0043169//cation binding;GO:0008235//metalloexopeptidase activity	GO:0019538//protein metabolic process;GO:0009888//tissue development;GO:0044237//cellular metabolic process
949	2728.73	395	1186	14.52	43.66	1.58827	Up	1.56054e-90	3.70069e-89	SCARB1	1	K13885|1|0.0|887|ptr:452359|scavenger receptor class B, member 1	GO:0005902//microvillus;GO:0016021//integral component of membrane;GO:0044424;GO:0044459;GO:0005902//microvillus;GO:0016021//integral component of membrane;GO:0044424;GO:0044459	GO:0004871//signal transducer activity;GO:0035091//phosphatidylinositol binding;GO:0001530//lipopolysaccharide binding;GO:0042802//identical protein binding;GO:0008035//high-density lipoprotein particle binding;GO:0034185//apolipoprotein binding;GO:0004871//signal transducer activity;GO:0035091//phosphatidylinositol binding;GO:0001530//lipopolysaccharide binding;GO:0042802//identical protein bind…	GO:0030100//regulation of endocytosis;GO:0007166//cell surface receptor signaling pathway;GO:0044260;GO:0010594//regulation of endothelial cell migration;GO:0010878//cholesterol storage;GO:0009611//response to wounding;GO:0034369//plasma lipoprotein particle remodeling;GO:0015774//polysaccharide transport;GO:0032490//detection of molecule of bacterial origin;GO:0032770//positive regulation of mon…
55074	4537.81	372	1172	8.59	25.8	1.58664	Up	3.96942e-95	9.94704e-94	OXR1	4	K12587|1|1e-42|178|bfo:BRAFLDRAFT_124886|exosome complex component MTR3;K19607|4|5e-07|60.5|ola:101169422|X-linked retinitis pigmentosa GTPase regulator;K16308|5|4e-06|57.4|aag:AaeL_AAEL011879|citron Rho-interacting kinase [EC:2.7.11.1]	GO:0031981//nuclear lumen;GO:0031981//nuclear lumen;GO:0031981//nuclear lumen;GO:0031981//nuclear lumen	-	GO:0009056//catabolic process;GO:0006950//response to stress;GO:0009056//catabolic process;GO:0006950//response to stress;GO:0009056//catabolic process;GO:0006950//response to stress;GO:0009056//catabolic process;GO:0006950//response to stress
55716	2360.33	103	318	4.52	13.56	1.58496	Up	2.18852e-26	1.58621e-25	LMBR1L	1	K00858|1|7e-13|79.0|smm:Smp_126160|NAD+ kinase [EC:2.7.1.23]	GO:0031224//intrinsic component of membrane;GO:0031224//intrinsic component of membrane;GO:0031224//intrinsic component of membrane	GO:0004871//signal transducer activity;GO:0004871//signal transducer activity;GO:0004871//signal transducer activity	GO:0016192//vesicle-mediated transport;GO:0016192//vesicle-mediated transport;GO:0016192//vesicle-mediated transport
100132356	1796	5.94	18.1	0.34	1.02	1.58496	Up	0.00703388	0.014855	LOC100132356	1	K12022|1|2e-14|83.6|rro:104663466|tripartite motif-containing protein 46;K02927|2|4e-13|65.9|nle:100604619|large subunit ribosomal protein L40e;K01064|4|1e-12|64.7|mcf:102130297|wingless-type MMTV integration site family, member 9	-	-	-
84239	7599	9.33	27.54	0.12	0.36	1.58496	Up	0.0027884	0.0062328	ATP13A4	3	K14951|1|0.0|2318|hsa:84239|cation-transporting ATPase 13A3/4/5 [EC:3.6.3.-]	GO:0031224//intrinsic component of membrane	GO:0043169//cation binding;GO:0042625//ATPase coupled ion transmembrane transporter activity;GO:0032559//adenyl ribonucleotide binding	GO:0009206;GO:0006811//ion transport
80022	9576	28	84	0.29	0.87	1.58496	Up	9.39666e-08	3.14248e-07	MYO15B	1	K10361|1|0.0|4786|hsa:80022|myosin XV	-	-	-
54106	3922	11	33	0.28	0.84	1.58496	Up	0.000911996	0.00217235	TLR9	3	K10161|1|0.0|1989|hsa:54106|toll-like receptor 9	GO:0000323//lytic vacuole;GO:0031090//organelle membrane;GO:0031224//intrinsic component of membrane;GO:0045335//phagocytic vesicle;GO:0044459	GO:0004872//receptor activity;GO:0005126//cytokine receptor binding;GO:0003723//RNA binding	GO:0042108//positive regulation of cytokine biosynthetic process;GO:0032481//positive regulation of type I interferon production;GO:0009607//response to biotic stimulus;GO:0051091//positive regulation of sequence-specific DNA binding transcription factor activity;GO:0007169//transmembrane receptor protein tyrosine kinase signaling pathway;GO:0043406//positive regulation of MAP kinase activity;GO:…
90120	2865.08	257	776	9.09	27.19	1.58072	Up	2.72142e-60	4.00488e-59	C9orf69	1	K13720|1|7e-38|162|tup:102471067|N-acylethanolamine-hydrolysing acid amidase [EC:3.5.1.-]	-	-	GO:0009987//cellular process;GO:0009987//cellular process;GO:0009987//cellular process
9077	1984	159	480	8.17	24.42	1.57966	Up	6.2386e-38	6.06927e-37	DIRAS3	3	K07842|1|3e-120|434|pps:100990882|DIRAS family, GTP-binding Ras-like 3	GO:0016020//membrane	GO:0017111//nucleoside-triphosphatase activity;GO:0032561//guanyl ribonucleotide binding	GO:0035556//intracellular signal transduction;GO:0051726//regulation of cell cycle;GO:0040029//regulation of gene expression, epigenetic;GO:0009207
1027	2535	430	1298	17.23	51.48	1.57909	Up	1.33795e-99	3.55906e-98	CDKN1B	4	K06624|1|7e-114|414|pon:100449905|cyclin-dependent kinase inhibitor 1B	GO:0031981//nuclear lumen;GO:0044444//cytoplasmic part	GO:0016538//cyclin-dependent protein serine/threonine kinase regulator activity;GO:0019902//phosphatase binding;GO:0005057//receptor signaling protein activity	GO:0006915//apoptotic process;GO:0048017//inositol lipid-mediated signaling;GO:0050680//negative regulation of epithelial cell proliferation;GO:0007169//transmembrane receptor protein tyrosine kinase signaling pathway;GO:0050954//sensory perception of mechanical stimulus;GO:0014070//response to organic cyclic compound;GO:0016049//cell growth;GO:0030001//metal ion transport;GO:0012502//induction o…
100125288	1997	12	36	0.61	1.82	1.57706	Up	0.000524342	0.00127726	ZGLP1	1	K09182|1|5e-07|58.9|ecb:100062174|GATA-binding protein 1;K17896|4|4e-06|55.8|ptr:458389|GATA-binding protein 5	GO:0043231//intracellular membrane-bounded organelle	GO:0046914//transition metal ion binding;GO:0001071//nucleic acid binding transcription factor activity;GO:0003677//DNA binding	GO:0006357//regulation of transcription from RNA polymerase II promoter;GO:0048232//male gamete generation;GO:0007281//germ cell development
55937	723.42	12	36	1.74	5.19	1.57665	Up	0.000524342	0.00127742	APOM	1	-	GO:0034385;GO:0016021//integral component of membrane;GO:0034364//high-density lipoprotein particle;GO:0034385;GO:0016021//integral component of membrane;GO:0034364//high-density lipoprotein particle	GO:0022892//substrate-specific transporter activity;GO:0022892//substrate-specific transporter activity	GO:0055092//sterol homeostasis;GO:0009746;GO:0030301//cholesterol transport;GO:0034443;GO:0034377//plasma lipoprotein particle assembly;GO:0034441//plasma lipoprotein particle oxidation;GO:0034381//plasma lipoprotein particle clearance;GO:0034369//plasma lipoprotein particle remodeling;GO:0055092//sterol homeostasis;GO:0009746;GO:0030301//cholesterol transport;GO:0034443;GO:0034377//plasma lipopr…
56261	5478	232	699	4.27	12.73	1.57592	Up	2.4882e-54	3.34442e-53	GPCPD1	3	K18695|1|0.0|1295|ggo:101144579|glycerophosphocholine phosphodiesterase GPCPD1 [EC:3.1.4.2]	-	GO:0005488//binding;GO:0008081//phosphoric diester hydrolase activity	GO:0019400
100505538	2484	22.15	66.96	0.91	2.71	1.57435	Up	2.30972e-06	7.01966e-06	RBM26-AS1	1	K17985|1|1e-10|71.2|hsa:55626|activating molecule in BECN1-regulated autophagy protein 1;K17776|2|9e-10|68.6|nle:100591060|metaxin;K15696|4|4e-08|63.2|nle:100581015|RING finger protein 113B;K01064|5|1e-07|61.6|mcf:102130297|wingless-type MMTV integration site family, member 9	-	-	-
102723828	752	5.99	18.09	0.84	2.5	1.57347	Up	0.00703388	0.0148565	LOC102723828	1	-	-	-	-
257	1478	12	36	0.83	2.47	1.57333	Up	0.000524342	0.00127711	ALX3	2	K09323|1|2e-164|581|ggo:101135824|homeobox protein aristaless-like 3	GO:0043231//intracellular membrane-bounded organelle	GO:0001071//nucleic acid binding transcription factor activity;GO:0003677//DNA binding	GO:0006915//apoptotic process;GO:0048562//embryonic organ morphogenesis;GO:0006351//transcription, DNA-templated;GO:0030326//embryonic limb morphogenesis
114088	4809.41	323	963	6.72	19.99	1.57275	Up	3.56882e-73	6.61762e-72	TRIM9	5	K10649|1|0.0|1531|pon:100438185|tripartite motif-containing protein 9/67	GO:0043005//neuron projection;GO:0044459;GO:0030136//clathrin-coated vesicle;GO:0043232;GO:0043005//neuron projection;GO:0044459;GO:0030136//clathrin-coated vesicle;GO:0043232	GO:0046914//transition metal ion binding;GO:0042802//identical protein binding;GO:0019787//ubiquitin-like protein transferase activity;GO:0046914//transition metal ion binding;GO:0042802//identical protein binding;GO:0019787//ubiquitin-like protein transferase activity	GO:0006511//ubiquitin-dependent protein catabolic process;GO:0032446//protein modification by small protein conjugation;GO:0006511//ubiquitin-dependent protein catabolic process;GO:0032446//protein modification by small protein conjugation
100506581	988	10	30	1.05	3.12	1.57116	Up	0.00159153	0.00367093	C16orf95	1	-	-	-	-
102723692	637	6	18	1	2.97	1.57046	Up	0.0155129	0.0309148	LOC102723692	1	K00771|1|3e-38|160|umr:103668841|protein xylosyltransferase [EC:2.4.2.26]	GO:0016020//membrane;GO:0043231//intracellular membrane-bounded organelle	GO:0008194//UDP-glycosyltransferase activity	GO:0009059//macromolecule biosynthetic process
100129845	2550	8	24	0.32	0.95	1.56986	Up	0.00490888	0.0105973	PCOLCE-AS1	1	K10304|1|3e-30|83.6|hsa:26261|F-box protein 24	GO:0043234//protein complex	GO:0019787//ubiquitin-like protein transferase activity	GO:0032446//protein modification by small protein conjugation
131034	4051.38	35	101	0.84	2.49	1.56768	Up	1.1608e-08	4.11997e-08	CPNE4	1	K06491|1|3e-08|63.9|cin:100183448|neural cell adhesion molecule;K19663|2|6e-07|59.7|xtr:100496779|classical protein kinase C gamma type [EC:2.7.11.13]	-	-	-
5090	2831.52	208	634	7.59	22.48	1.56647	Up	3.56956e-50	4.44239e-49	PBX3	1	K15610|1|9e-170|600|bta:539222|pre-B-cell leukemia transcription factor 3	GO:0043231//intracellular membrane-bounded organelle;GO:0043231//intracellular membrane-bounded organelle;GO:0043234//protein complex;GO:0043231//intracellular membrane-bounded organelle;GO:0043231//intracellular membrane-bounded organelle;GO:0043234//protein complex	GO:0003677//DNA binding;GO:0001071//nucleic acid binding transcription factor activity;GO:0001071//nucleic acid binding transcription factor activity;GO:0003677//DNA binding;GO:0003677//DNA binding;GO:0001071//nucleic acid binding transcription factor activity;GO:0001071//nucleic acid binding transcription factor activity;GO:0003677//DNA binding	GO:0006351//transcription, DNA-templated;GO:0007386//compartment pattern specification;GO:0021510//spinal cord development;GO:0007626//locomotory behavior;GO:0048468//cell development;GO:0007386//compartment pattern specification;GO:0006351//transcription, DNA-templated;GO:0050877//neurological system process;GO:0006351//transcription, DNA-templated;GO:0007386//compartment pattern specification;G…
101243545	2845	95.99	286.82	3.42	10.12	1.56514	Up	3.65404e-23	2.40795e-22	LOC101243545	2	K02893|1|2e-15|87.4|xma:102228378|large subunit ribosomal protein L23Ae	GO:0043231//intracellular membrane-bounded organelle;GO:0043234//protein complex;GO:0015934//large ribosomal subunit	GO:0003723//RNA binding;GO:0005198//structural molecule activity	GO:0006412//translation;GO:0019080;GO:0031016//pancreas development
79137	4620.77	1564.63	4704.14	34.44	101.69	1.56202	Up	0	0	FAM134A	1	K12581|1|3e-27|106|nle:100584332|CCR4-NOT transcription complex subunit 7/8;K17985|3|2e-25|121|hsa:55626|activating molecule in BECN1-regulated autophagy protein 1;K15696|4|4e-22|110|nle:100581015|RING finger protein 113B;K11447|5|5e-22|68.6|ptr:449579|histone demethylase [EC:1.14.11.-]	GO:0016020//membrane;GO:0016020//membrane;GO:0016020//membrane	-	-
1302	6104	20	76	0.42	1.24	1.56188	Up	5.8686e-09	2.1313e-08	COL11A2	1	K19721|1|0.0|1216|hsa:1302|collagen, type V/XI/XXIV/XXVII, alpha	GO:0005583//fibrillar collagen trimer	GO:0005201//extracellular matrix structural constituent;GO:0005515//protein binding	GO:0048856//anatomical structure development;GO:0032501//multicellular organismal process;GO:0048856//anatomical structure development;GO:0032501//multicellular organismal process;GO:0048731//system development;GO:0009888//tissue development;GO:0050954//sensory perception of mechanical stimulus;GO:0030198//extracellular matrix organization;GO:0048856//anatomical structure development;GO:0032501//…
79709	3724	720.78	2147.91	19.56	57.72	1.56116	Up	7.05264e-161	3.52164e-159	COLGALT1	3	K11703|1|0.0|1170|ptr:455843|collagen beta-1,O-galactosyltransferase [EC:2.4.1.50]	GO:0044432	GO:0035250//UDP-galactosyltransferase activity	GO:0008610//lipid biosynthetic process
101928595	2990	17	51	0.58	1.71	1.55987	Up	3.4138e-05	9.41877e-05	LOC101928595	1	K17985|1|3e-14|83.6|hsa:55626|activating molecule in BECN1-regulated autophagy protein 1;K12581|2|2e-10|63.2|nle:100584332|CCR4-NOT transcription complex subunit 7/8;K15696|4|3e-10|70.5|nle:100581015|RING finger protein 113B;K11447|5|2e-08|57.0|ptr:449579|histone demethylase [EC:1.14.11.-]	GO:0031224//intrinsic component of membrane	GO:0043169//cation binding;GO:0008081//phosphoric diester hydrolase activity	GO:0019400
79867	2928.82	185.33	550.71	6.41	18.87	1.5577	Up	2.23136e-42	2.38172e-41	TCTN2	4	K19361|1|0.0|1352|hsa:79867|tectonic-2	GO:0031224//intrinsic component of membrane;GO:0031224//intrinsic component of membrane	-	-
1026	2151.47	508	1498	23.89	70.19	1.55486	Up	3.67424e-111	1.13655e-109	CDKN1A	4	K06625|1|1e-80|303|ggo:101126640|cyclin-dependent kinase inhibitor 1A	GO:0031981//nuclear lumen;GO:0043234//protein complex;GO:0044444//cytoplasmic part;GO:0031981//nuclear lumen;GO:0043234//protein complex;GO:0044444//cytoplasmic part;GO:0031981//nuclear lumen;GO:0043234//protein complex;GO:0044444//cytoplasmic part;GO:0031981//nuclear lumen;GO:0043234//protein complex;GO:0044444//cytoplasmic part;GO:0031981//nuclear lumen;GO:0043234//protein complex;GO:0044444//c…	GO:0005515//protein binding;GO:0043169//cation binding;GO:0016538//cyclin-dependent protein serine/threonine kinase regulator activity;GO:0005515//protein binding;GO:0043169//cation binding;GO:0016538//cyclin-dependent protein serine/threonine kinase regulator activity;GO:0005515//protein binding;GO:0043169//cation binding;GO:0016538//cyclin-dependent protein serine/threonine kinase regulator act…	GO:0090398//cellular senescence;GO:0051320;GO:0000079//regulation of cyclin-dependent protein serine/threonine kinase activity;GO:0030888//regulation of B cell proliferation;GO:0051384//response to glucocorticoid;GO:0007050//cell cycle arrest;GO:0051318;GO:0007154//cell communication;GO:0008284//positive regulation of cell proliferation;GO:0007264//small GTPase mediated signal transduction;GO:000…
100132249	4099	54.68	162.4	1.35	3.96	1.55254	Up	1.05638e-13	4.84184e-13	LOC100132249	1	-	-	-	-
9862	3735.92	521.99	1542	14.09	41.31	1.55182	Up	6.16386e-115	1.9979e-113	MED24	1	K15167|1|0.0|1917|pon:100441140|mediator of RNA polymerase II transcription subunit 24	GO:0043234//protein complex;GO:0031981//nuclear lumen;GO:0043234//protein complex;GO:0031981//nuclear lumen;GO:0043234//protein complex;GO:0031981//nuclear lumen	GO:0004871//signal transducer activity;GO:0008134//transcription factor binding;GO:0003713//transcription coactivator activity;GO:0004871//signal transducer activity;GO:0008134//transcription factor binding;GO:0003713//transcription coactivator activity;GO:0004871//signal transducer activity;GO:0008134//transcription factor binding;GO:0003713//transcription coactivator activity	GO:0030518//intracellular steroid hormone receptor signaling pathway;GO:0006352//DNA-templated transcription, initiation;GO:0030518//intracellular steroid hormone receptor signaling pathway;GO:0006352//DNA-templated transcription, initiation;GO:0030518//intracellular steroid hormone receptor signaling pathway;GO:0006352//DNA-templated transcription, initiation
54507	4262	37	110	0.88	2.58	1.5518	Up	1.20332e-09	4.5574e-09	ADAMTSL4	1	K08632|1|5e-85|319|oas:101118979|a disintegrin and metalloproteinase with thrombospondin motifs 18 [EC:3.4.24.-]	GO:0005578//proteinaceous extracellular matrix	GO:0004175//endopeptidase activity;GO:0019899//enzyme binding	GO:0043062//extracellular structure organization;GO:0006915//apoptotic process
4597	1874	425	1258	23.15	67.85	1.55134	Up	3.98524e-94	9.82913e-93	MVD	2	K01597|1|0.0|770|hsa:4597|diphosphomevalonate decarboxylase [EC:4.1.1.33]	GO:0044439	GO:0016772//transferase activity, transferring phosphorus-containing groups;GO:0031072//heat shock protein binding;GO:0042802//identical protein binding;GO:0016831//carboxy-lyase activity;GO:0032559//adenyl ribonucleotide binding	GO:0006084//acetyl-CoA metabolic process;GO:0042221//response to chemical;GO:0006720//isoprenoid metabolic process;GO:0008283//cell proliferation;GO:0008203//cholesterol metabolic process
22838	4153	688	2036	16.73	49.01	1.55064	Up	4.08978e-151	1.85943e-149	RNF44	4	K19041|1|0.0|771|hsa:22838|E3 ubiquitin-protein ligase RNF38/44 [EC:2.3.2.27]	-	GO:0046914//transition metal ion binding	-
3224	2290	6	18	0.27	0.79	1.54889	Up	0.0155129	0.0309117	HOXC8	3	K09308|1|2e-128|462|hsa:3224|homeobox protein HoxB/C/D8;K09305|2|3e-128|461|cfa:607625|homeobox protein HoxA/B/C5	GO:0043231//intracellular membrane-bounded organelle	GO:0001071//nucleic acid binding transcription factor activity;GO:0003677//DNA binding	GO:0003002//regionalization;GO:0006357//regulation of transcription from RNA polymerase II promoter;GO:0009887//organ morphogenesis;GO:0030154//cell differentiation
26751	2315.68	141	332.18	4.94	14.44	1.54749	Up	1.29939e-18	7.25085e-18	SH3YL1	1	K20523|1|3e-175|617|hsa:26751|SH3 domain-containing YSC84-like protein 1	-	-	-
3978	3900.48	146.19	461.12	4.05	11.83	1.54646	Up	1.43142e-38	1.41561e-37	LIG1	1	K10747|1|0.0|767|hsa:3978|DNA ligase 1 [EC:6.5.1.1 6.5.1.6 6.5.1.7]	GO:0031981//nuclear lumen;GO:0031981//nuclear lumen;GO:0031981//nuclear lumen;GO:0031981//nuclear lumen;GO:0031981//nuclear lumen;GO:0031981//nuclear lumen;GO:0031981//nuclear lumen;GO:0031981//nuclear lumen;GO:0031981//nuclear lumen;GO:0031981//nuclear lumen;GO:0031981//nuclear lumen	GO:0043169//cation binding;GO:0003676//nucleic acid binding;GO:0003909//DNA ligase activity;GO:0032559//adenyl ribonucleotide binding;GO:0043169//cation binding;GO:0003676//nucleic acid binding;GO:0003909//DNA ligase activity;GO:0032559//adenyl ribonucleotide binding;GO:0043169//cation binding;GO:0003676//nucleic acid binding;GO:0003909//DNA ligase activity;GO:0032559//adenyl ribonucleotide bindi…	GO:0006266//DNA ligation;GO:0006289//nucleotide-excision repair;GO:0000723//telomere maintenance;GO:0006261//DNA-dependent DNA replication;GO:0000725//recombinational repair;GO:0051320;GO:0002562;GO:0006266//DNA ligation;GO:0006289//nucleotide-excision repair;GO:0000723//telomere maintenance;GO:0006261//DNA-dependent DNA replication;GO:0000725//recombinational repair;GO:0051320;GO:0002562;GO:0006…
23521	1195.45	1514.02	4464.89	130.72	381.78	1.54626	Up	0	0	RPL13A	1	K02872|1|4e-101|308|myb:102240278|large subunit ribosomal protein L13Ae	GO:0044444//cytoplasmic part;GO:0030529//intracellular ribonucleoprotein complex;GO:0044444//cytoplasmic part;GO:0030529//intracellular ribonucleoprotein complex	GO:0005198//structural molecule activity;GO:0005198//structural molecule activity	GO:0006412//translation;GO:0019080;GO:0031016//pancreas development;GO:0006412//translation;GO:0019080;GO:0031016//pancreas development
284361	2131.43	763	2255	36.54	106.67	1.54561	Up	7.2835e-167	3.75692e-165	EMC10	5	-	GO:0031224//intrinsic component of membrane;GO:0031224//intrinsic component of membrane	-	-
100507308	3002	7	21	0.24	0.7	1.54432	Up	0.00869348	0.0180744	TARID	1	K17622|1|9e-09|65.5|cmk:103185148|eyes absent homolog 4 [EC:3.1.3.48]	-	-	-
63027	5706.95	665	1923	11.54	33.61	1.54225	Up	2.05546e-138	8.33795e-137	SLC22A23	1	K08215|1|1e-160|568|hsa:63027|MFS transporter, OCT family, solute carrier family 22 (organic anion transporter), member 23	GO:0031224//intrinsic component of membrane;GO:0031224//intrinsic component of membrane;GO:0031224//intrinsic component of membrane;GO:0031224//intrinsic component of membrane;GO:0031224//intrinsic component of membrane	-	GO:0006810//transport;GO:0006810//transport;GO:0006810//transport;GO:0006810//transport;GO:0006810//transport
11337	924	1027	3017	115.82	336.88	1.54035	Up	9.24028e-221	6.90405e-219	GABARAP	1	K08341|1|3e-65|250|ngi:103752156|GABA(A) receptor-associated protein	GO:0015630//microtubule cytoskeleton;GO:0000323//lytic vacuole;GO:0005774//vacuolar membrane;GO:0012505//endomembrane system;GO:0005783//endoplasmic reticulum	GO:0004871//signal transducer activity;GO:0005102//receptor binding;GO:0015631//tubulin binding	GO:0007267//cell-cell signaling;GO:0007010//cytoskeleton organization;GO:0006886//intracellular protein transport
113026	3486	1013.51	2973.05	29.41	85.41	1.5381	Up	2.76324e-217	2.02734e-215	PLCD3	4	K05857|1|0.0|1436|hsa:113026|phosphatidylinositol phospholipase C, delta [EC:3.1.4.11]	GO:0032155;GO:0044424	GO:0060089;GO:0046872//metal ion binding;GO:0004629//phospholipase C activity	GO:0006629//lipid metabolic process;GO:0048646//anatomical structure formation involved in morphogenesis;GO:0008283//cell proliferation;GO:0048568//embryonic organ development;GO:0007165//signal transduction
1287	6529.2	339	994	5.23	15.17	1.53634	Up	8.07688e-74	1.51987e-72	COL4A5	2	K06237|1|2e-165|587|pps:100984686|collagen, type IV, alpha	GO:0044420//extracellular matrix component;GO:0005578//proteinaceous extracellular matrix;GO:0044420//extracellular matrix component;GO:0005578//proteinaceous extracellular matrix	GO:0005488//binding;GO:0005488//binding	-
654466	4723	18.67	54.84	0.4	1.16	1.53605	Up	1.98725e-05	5.59375e-05	FGF7P3	1	K04358|1|4e-47|193|rro:104656917|fibroblast growth factor	GO:0043231//intracellular membrane-bounded organelle;GO:0044421	GO:0005539//glycosaminoglycan binding;GO:0005104//fibroblast growth factor receptor binding	GO:0001934//positive regulation of protein phosphorylation;GO:0046470//phosphatidylcholine metabolic process;GO:0009611//response to wounding;GO:0034613//cellular protein localization;GO:0022602//ovulation cycle process;GO:0001942//hair follicle development;GO:0061138//morphogenesis of a branching epithelium;GO:0007169//transmembrane receptor protein tyrosine kinase signaling pathway;GO:0030036//…
80164	4518	307	899	6.86	19.88	1.53504	Up	8.09298e-67	1.3095e-65	PRR36	1	K10480|1|4e-08|62.4|tgu:100223611|BTB/POZ domain-containing protein 8	-	-	-
23704	3190	586.68	1715.02	18.62	53.89	1.53316	Up	1.06907e-125	3.90067e-124	KCNE4	3	K04898|1|4e-96|355|hsa:23704|potassium voltage-gated channel Isk-related subfamily E member 4	GO:0044459;GO:0031224//intrinsic component of membrane	GO:0005267//potassium channel activity	GO:0030001//metal ion transport
9423	5954	180	525	3.04	8.79	1.53179	Up	1.59013e-39	1.60777e-38	NTN1	2	K06843|1|0.0|1216|hsa:9423|netrin 1	GO:0044424;GO:0005578//proteinaceous extracellular matrix	GO:0005488//binding	GO:0030307//positive regulation of cell growth;GO:0007155//cell adhesion;GO:0012501//programmed cell death;GO:0051647//nucleus localization;GO:0008283//cell proliferation;GO:0048732//gland development;GO:0030308//negative regulation of cell growth;GO:0006935//chemotaxis;GO:0060562//epithelial tube morphogenesis;GO:0016477//cell migration
51147	1445.24	448	1320	32.13	92.86	1.53114	Up	4.54802e-98	1.18957e-96	ING4	1	K11346|1|2e-122|441|aml:100477329|inhibitor of growth protein 4	GO:0043231//intracellular membrane-bounded organelle;GO:0043231//intracellular membrane-bounded organelle;GO:0043234//protein complex;GO:0043231//intracellular membrane-bounded organelle;GO:0043234//protein complex;GO:0043231//intracellular membrane-bounded organelle;GO:0043234//protein complex;GO:0043231//intracellular membrane-bounded organelle;GO:0043231//intracellular membrane-bounded organel…	GO:0003712//transcription cofactor activity;GO:0046872//metal ion binding;GO:0046914//transition metal ion binding;GO:0003712//transcription cofactor activity;GO:0046914//transition metal ion binding;GO:0003712//transcription cofactor activity;GO:0046914//transition metal ion binding;GO:0003712//transcription cofactor activity;GO:0003712//transcription cofactor activity;GO:0046914//transition met…	GO:0040008//regulation of growth;GO:0043967//histone H4 acetylation;GO:0030330//DNA damage response, signal transduction by p53 class mediator;GO:0006915//apoptotic process;GO:0006259//DNA metabolic process;GO:0022402//cell cycle process;GO:0006355//regulation of transcription, DNA-templated;GO:0008283//cell proliferation;GO:0043967//histone H4 acetylation;GO:0006355//regulation of transcription,…
345611	1720.56	11.81	26.44	0.54	1.56	1.53051	Up	0.0148964	0.0298354	IRGM	1	K14139|1|6e-95|352|hsa:345611|immunity-related GTPase family M protein [EC:3.6.5.-]	GO:0044459;GO:0030666//endocytic vesicle membrane;GO:0005774//vacuolar membrane;GO:0044459;GO:0030666//endocytic vesicle membrane;GO:0005774//vacuolar membrane	GO:0032561//guanyl ribonucleotide binding;GO:0016787//hydrolase activity;GO:0032561//guanyl ribonucleotide binding;GO:0016787//hydrolase activity	GO:0006952//defense response;GO:0044248;GO:0006952//defense response;GO:0044248
3231	1991	24	70	1.23	3.55	1.52916	Up	1.79547e-06	5.51865e-06	HOXD1	2	K09301|1|3e-131|471|ptr:741673|homeobox protein HoxA/B/D1	GO:0043231//intracellular membrane-bounded organelle	GO:0003677//DNA binding;GO:0001071//nucleic acid binding transcription factor activity	GO:0006351//transcription, DNA-templated;GO:0001501//skeletal system development
51604	2083.59	933	2854	47.98	138.16	1.52583	Up	1.84105e-220	1.37054e-218	PIGT	1	K05292|1|0.0|742|pps:100988640|phosphatidylinositol glycan, class T	GO:0030176//integral component of endoplasmic reticulum membrane;GO:0031410//cytoplasmic vesicle;GO:0030176//integral component of endoplasmic reticulum membrane;GO:0031410//cytoplasmic vesicle;GO:0030176//integral component of endoplasmic reticulum membrane;GO:0031410//cytoplasmic vesicle;GO:0030176//integral component of endoplasmic reticulum membrane;GO:0031410//cytoplasmic vesicle;GO:0030176/…	GO:0005488//binding;GO:0016787//hydrolase activity;GO:0005488//binding;GO:0016787//hydrolase activity;GO:0005488//binding;GO:0005488//binding;GO:0016787//hydrolase activity;GO:0005488//binding;GO:0016787//hydrolase activity;GO:0005488//binding;GO:0016787//hydrolase activity;GO:0005488//binding;GO:0016787//hydrolase activity	GO:0006915//apoptotic process;GO:0030154//cell differentiation;GO:0006497//protein lipidation;GO:0006915//apoptotic process;GO:0030154//cell differentiation;GO:0006497//protein lipidation;GO:0006915//apoptotic process;GO:0030154//cell differentiation;GO:0006497//protein lipidation;GO:0006915//apoptotic process;GO:0030154//cell differentiation;GO:0006497//protein lipidation;GO:0006915//apoptotic p…
57153	3423.13	753	2200	22.37	64.38	1.52505	Up	2.5342e-160	1.26232e-158	SLC44A2	3	K15377|1|0.0|1324|hsa:57153|solute carrier family 44 (choline transporter-like protein), member 2/4/5	GO:0031224//intrinsic component of membrane;GO:0031224//intrinsic component of membrane	GO:0060089;GO:0005275//amine transmembrane transporter activity;GO:0060089;GO:0005275//amine transmembrane transporter activity	GO:0007249//I-kappaB kinase/NF-kappaB signaling;GO:0015697//quaternary ammonium group transport;GO:0007249//I-kappaB kinase/NF-kappaB signaling;GO:0015697//quaternary ammonium group transport
51673	1068	198	575	19.21	55.24	1.52386	Up	7.00028e-43	7.5473e-42	TPPP3	3	K20027|1|8e-17|90.5|nle:100594932|palmitoyltransferase ZDHHC1/11 [EC:2.3.1.225]	GO:0015630//microtubule cytoskeleton;GO:0015630//microtubule cytoskeleton	GO:0046872//metal ion binding;GO:0008092//cytoskeletal protein binding;GO:0046872//metal ion binding;GO:0008092//cytoskeletal protein binding	GO:0000226//microtubule cytoskeleton organization;GO:0000226//microtubule cytoskeleton organization
3218	1834	62	180	3.45	9.92	1.52374	Up	1.79189e-14	8.48674e-14	HOXB8	3	K09308|1|5e-119|431|pale:102878123|homeobox protein HoxB/C/D8	GO:0043231//intracellular membrane-bounded organelle	GO:0001071//nucleic acid binding transcription factor activity;GO:0003677//DNA binding	GO:0003002//regionalization;GO:0007600//sensory perception;GO:0021510//spinal cord development;GO:0007626//locomotory behavior;GO:0048562//embryonic organ morphogenesis;GO:0006351//transcription, DNA-templated
201229	1495	49	142	3.36	9.65	1.52207	Up	1.08813e-11	4.56147e-11	LYRM9	1	-	-	-	-
51379	2954	107.51	311.91	3.69	10.59	1.52101	Up	5.85824e-24	3.97121e-23	CRLF3	1	K12581|1|3e-26|100|nle:100584332|CCR4-NOT transcription complex subunit 7/8;K15696|3|1e-21|108|nle:100581015|RING finger protein 113B;K17985|4|2e-21|107|hsa:55626|activating molecule in BECN1-regulated autophagy protein 1;K02927|5|7e-21|105|nle:100604619|large subunit ribosomal protein L40e	GO:0044424;GO:0044424	-	GO:0007050//cell cycle arrest;GO:0016049//cell growth;GO:0007050//cell cycle arrest;GO:0016049//cell growth
83862	1492.24	105	306	7.26	20.83	1.52062	Up	1.11339e-23	7.45307e-23	TMEM120A	1	K14574|1|6e-66|254|spu:588956|ribosome maturation protein SDO1	GO:0031224//intrinsic component of membrane;GO:0031224//intrinsic component of membrane	-	-
100507547	829.79	46	148	6.45	18.49	1.51937	Up	1.09955e-13	5.03634e-13	LOC100507547	1	-	-	-	-
537	2100	1182	3421	57.33	164.29	1.51888	Up	5.60678e-245	4.76764e-243	ATP6AP1	5	K03662|1|0.0|809|hsa:537|V-type H+-transporting ATPase S1 subunit	GO:0031224//intrinsic component of membrane;GO:0043231//intracellular membrane-bounded organelle;GO:0033176//proton-transporting V-type ATPase complex;GO:0031090//organelle membrane	GO:0015078//hydrogen ion transmembrane transporter activity;GO:0019829//cation-transporting ATPase activity;GO:0032559//adenyl ribonucleotide binding	GO:0015988//energy coupled proton transmembrane transport, against electrochemical gradient
286103	3250	7.13	20.36	0.22	0.63	1.51785	Up	0.0133552	0.0269611	ZNF252P-AS1	1	K09228|1|3e-31|120|shr:105749399|KRAB domain-containing zinc finger protein	-	-	-
80194	951.75	103	297	11.24	32.16	1.51663	Up	1.03041e-22	6.70326e-22	TMEM134	1	-	GO:0016020//membrane;GO:0016020//membrane;GO:0031224//intrinsic component of membrane;GO:0031224//intrinsic component of membrane;GO:0031224//intrinsic component of membrane;GO:0031224//intrinsic component of membrane;GO:0031224//intrinsic component of membrane;GO:0031224//intrinsic component of membrane	-	-
8863	6312.24	331	958	5.29	15.13	1.51607	Up	5.71474e-70	9.90116e-69	PER3	1	K02633|1|0.0|1650|hsa:8863|period circadian protein	GO:0043231//intracellular membrane-bounded organelle;GO:0043231//intracellular membrane-bounded organelle;GO:0043231//intracellular membrane-bounded organelle;GO:0043231//intracellular membrane-bounded organelle;GO:0043231//intracellular membrane-bounded organelle	GO:0060089;GO:0060089;GO:0060089;GO:0060089;GO:0060089	GO:0006351//transcription, DNA-templated;GO:0006351//transcription, DNA-templated;GO:0006351//transcription, DNA-templated;GO:0006351//transcription, DNA-templated;GO:0006351//transcription, DNA-templated
101867536	12722	511.88	1477.19	4.04	11.54	1.51422	Up	1.0943e-106	3.20453e-105	PRNCR1	1	K13171|1|8e-44|118|pon:100173713|serine/arginine repetitive matrix protein 1	-	-	-
400794	1803	28	81	1.59	4.54	1.51367	Up	3.18338e-07	1.03019e-06	LOC400794	2	K02981|1|3e-54|144|bacu:102998892|small subunit ribosomal protein S2e	GO:0015935//small ribosomal subunit;GO:0031981//nuclear lumen	GO:0003676//nucleic acid binding;GO:0017134//fibroblast growth factor binding;GO:0005198//structural molecule activity	GO:0006412//translation;GO:0019080;GO:0031016//pancreas development
643749	2296.62	49.11	125.61	1.93	5.51	1.51345	Up	7.31396e-09	2.64017e-08	TRAF3IP2-AS1	1	-	-	-	-
100996541	961	7.47	21.58	0.81	2.31	1.5119	Up	0.00869348	0.0180726	FAM157C	1	K09228|1|2e-10|68.6|ptr:469069|KRAB domain-containing zinc finger protein;K09513|2|9e-10|66.6|cjc:100394555|DnaJ homolog subfamily B member 7	-	-	-
28952	2333	87	250	3.79	10.79	1.50943	Up	2.83738e-19	1.62388e-18	CCDC22	4	-	-	-	-
147685	928	8	23	0.9	2.56	1.50815	Up	0.00751924	0.0158077	C19orf18	4	-	GO:0031224//intrinsic component of membrane	-	-
101752400	3567	118.8	341.4	3.37	9.58	1.50728	Up	6.3613e-26	4.55054e-25	CAPN10-AS1	1	K01064|1|7e-16|69.7|mcf:102130297|wingless-type MMTV integration site family, member 9	-	-	-
3485	1405.65	1447	4287	109.2	310.29	1.50664	Up	0	0	IGFBP2	1	K10138|1|2e-08|62.4|gja:107105599|insulin-like growth factor-binding protein 3	GO:0044459;GO:0031982//vesicle;GO:0044421;GO:0044459;GO:0031982//vesicle;GO:0044421;GO:0044459;GO:0031982//vesicle;GO:0044421;GO:0044459;GO:0031982//vesicle;GO:0044421	GO:0005520//insulin-like growth factor binding;GO:0005520//insulin-like growth factor binding;GO:0005520//insulin-like growth factor binding;GO:0005520//insulin-like growth factor binding	GO:0040008//regulation of growth;GO:0010038//response to metal ion;GO:0016049//cell growth;GO:0043627//response to estrogen;GO:0009966//regulation of signal transduction;GO:0031960//response to corticosteroid;GO:0033189//response to vitamin A;GO:0022414//reproductive process;GO:0032502//developmental process;GO:0010038//response to metal ion;GO:0016049//cell growth;GO:0043627//response to estroge…
147912	3352	100	287	3.02	8.58	1.50643	Up	7.25346e-22	4.58228e-21	SIX5	4	K19474|1|0.0|962|hsa:147912|homeobox protein SIX5	GO:0044424	GO:0005488//binding	GO:0009987//cellular process;GO:0032501//multicellular organismal process;GO:0032502//developmental process
64855	3905.28	3059	8737	78.79	223.8	1.50613	Up	0	0	FAM129B	2	-	-	-	-
79854	1317	24	68.94	1.88	5.34	1.50611	Up	4.01666e-06	1.19465e-05	LINC00115	1	-	-	-	-
1238	2978	9.21	26.16	0.31	0.88	1.50524	Up	0.00426112	0.00928076	ACKR2	4	K04187|1|2e-175|619|pon:100433608|chemokine binding protein 2	GO:0016021//integral component of membrane	GO:0004950//chemokine receptor activity	GO:0002376//immune system process;GO:0032501//multicellular organismal process;GO:0007166//cell surface receptor signaling pathway;GO:0042221//response to chemical
10766	4575	641	1836	14.14	40.09	1.50346	Up	1.69051e-130	6.44581e-129	TOB2	3	K14443|1|7e-122|441|ggo:101125593|protein Tob/BTG	GO:0043231//intracellular membrane-bounded organelle	-	GO:0007276//gamete generation;GO:0050789;GO:0008283//cell proliferation
577	5650	7	19	0.12	0.34	1.5025	Up	0.020318	0.0397003	ADGRB3	2	K04598|1|0.0|2981|hsa:577|brain-specific angiogenesis inhibitor 3	GO:0031224//intrinsic component of membrane	GO:0004888//transmembrane signaling receptor activity	GO:0001525//angiogenesis;GO:0007186//G-protein coupled receptor signaling pathway
441124	2947	125.59	359.09	4.32	12.23	1.50132	Up	5.49566e-27	4.05402e-26	GTF2IP20	1	K03121|1|6e-21|60.5|ocu:100339683|transcription initiation factor TFII-I	-	-	-
101928222	1150	7	20	0.63	1.78	1.49845	Up	0.0133552	0.0269638	LOC101928222	1	-	-	-	-
57026	2072	191	545	9.39	26.53	1.49843	Up	8.91196e-40	9.04232e-39	PDXP	4	K07758|1|1e-136|489|ptr:100615101|pyridoxal phosphatase [EC:3.1.3.74]	-	GO:0016791//phosphatase activity;GO:0005515//protein binding;GO:0043169//cation binding	GO:0033198//response to ATP
26355	838	483	1378	60.32	170.38	1.49805	Up	7.05482e-98	1.83579e-96	FAM162A	3	-	GO:0043231//intracellular membrane-bounded organelle;GO:0031224//intrinsic component of membrane	-	-
6553	3690.34	27	75	0.72	2.03	1.49541	Up	1.78869e-06	5.49866e-06	SLC9A5	1	K14723|1|0.0|607|rro:104655641|solute carrier family 9 (sodium/hydrogen exchanger), member 5	GO:0031224//intrinsic component of membrane;GO:0031224//intrinsic component of membrane;GO:0031224//intrinsic component of membrane;GO:0031224//intrinsic component of membrane;GO:0031224//intrinsic component of membrane;GO:0031224//intrinsic component of membrane;GO:0031224//intrinsic component of membrane;GO:0031224//intrinsic component of membrane;GO:0031224//intrinsic component of membrane;GO:…	GO:0005451//monovalent cation:proton antiporter activity;GO:0005451//monovalent cation:proton antiporter activity;GO:0005451//monovalent cation:proton antiporter activity;GO:0005451//monovalent cation:proton antiporter activity;GO:0005451//monovalent cation:proton antiporter activity;GO:0005451//monovalent cation:proton antiporter activity;GO:0005451//monovalent cation:proton antiporter activity;…	GO:0055067;GO:0030001//metal ion transport;GO:0055067;GO:0030001//metal ion transport;GO:0055067;GO:0030001//metal ion transport;GO:0055067;GO:0030001//metal ion transport;GO:0055067;GO:0030001//metal ion transport;GO:0055067;GO:0030001//metal ion transport;GO:0055067;GO:0030001//metal ion transport;GO:0055067;GO:0030001//metal ion transport;GO:0055067;GO:0030001//metal ion transport;GO:0055067;G…
216	2378	825	2349	35.27	99.42	1.49509	Up	5.0006e-165	2.55345e-163	ALDH1A1	4	K07249|1|0.0|1019|pps:100994654|retinal dehydrogenase [EC:1.2.1.36]	GO:0044444//cytoplasmic part	GO:0004030//aldehyde dehydrogenase [NAD(P)+] activity;GO:0005496//steroid binding	GO:0006067//ethanol metabolic process;GO:0044237//cellular metabolic process
2045	6048.42	2	19	0.11	0.31	1.49476	Up	0.000130883	0.000340494	EPHA7	3	K05108|1|2e-165|585|shr:100924671|EphA7 [EC:2.7.10.1]	GO:0043005//neuron projection;GO:0016021//integral component of membrane;GO:0044297//cell body;GO:0045202//synapse;GO:0043005//neuron projection;GO:0016021//integral component of membrane;GO:0044297//cell body;GO:0045202//synapse;GO:0043005//neuron projection;GO:0016021//integral component of membrane;GO:0044297//cell body;GO:0045202//synapse	GO:0005102//receptor binding;GO:0004714//transmembrane receptor protein tyrosine kinase activity;GO:0032559//adenyl ribonucleotide binding;GO:0005102//receptor binding;GO:0004714//transmembrane receptor protein tyrosine kinase activity;GO:0032559//adenyl ribonucleotide binding;GO:0005102//receptor binding;GO:0004714//transmembrane receptor protein tyrosine kinase activity;GO:0032559//adenyl ribon…	GO:0007411//axon guidance;GO:0043065//positive regulation of apoptotic process;GO:0006796//phosphate-containing compound metabolic process;GO:0007167//enzyme linked receptor protein signaling pathway;GO:0001763//morphogenesis of a branching structure;GO:0006464//cellular protein modification process;GO:0007411//axon guidance;GO:0043065//positive regulation of apoptotic process;GO:0006796//phospha…
6659	4912	310	881	6.36	17.91	1.49367	Up	6.85564e-63	1.05391e-61	SOX4	2	K09268|1|4e-110|402|mcf:102136214|transcription factor SOX4/11/12 (SOX group C)	GO:0043231//intracellular membrane-bounded organelle	-	GO:0006351//transcription, DNA-templated;GO:0010468//regulation of gene expression;GO:0050794//regulation of cellular process
100532737	2305	291.3	828.31	12.85	36.18	1.49342	Up	2.59666e-59	3.75601e-58	ATP6V1G2-DDX39B	1	K12812|1|0.0|853|lve:103084702|ATP-dependent RNA helicase UAP56/SUB2 [EC:3.6.4.13]	GO:0030532//small nuclear ribonucleoprotein complex;GO:0043234//protein complex;GO:0016604//nuclear body	GO:0042623//ATPase activity, coupled;GO:0005515//protein binding;GO:0003724//RNA helicase activity;GO:0032559//adenyl ribonucleotide binding;GO:0017069//snRNA binding	GO:0000398//mRNA splicing, via spliceosome;GO:0006406//mRNA export from nucleus
57216	5355	241	686	4.54	12.78	1.49312	Up	1.82898e-49	2.24459e-48	VANGL2	2	K04510|1|0.0|732|pale:102882434|vang-like	GO:0031224//intrinsic component of membrane;GO:0030054//cell junction	GO:0005488//binding	GO:0003401//axis elongation;GO:0048666//neuron development;GO:0007265//Ras protein signal transduction;GO:0009611//response to wounding;GO:0017145//stem cell division;GO:0014020;GO:0008544//epidermis development;GO:0060026//convergent extension;GO:0060448//dichotomous subdivision of terminal units involved in lung branching;GO:0060071//Wnt signaling pathway, planar cell polarity pathway;GO:003003…
283373	8656	2121	6029	24.63	69.32	1.49286	Up	0	0	ANKRD52	3	K15504|1|0.0|2156|hsa:283373|serine/threonine-protein phosphatase 6 regulatory ankyrin repeat subunit C	-	GO:0005488//binding	-
501	4953	599.16	1701.6	12.2	34.3	1.49133	Up	1.36575e-119	4.65707e-118	ALDH7A1	1	K14085|1|0.0|952|ptr:462033|aldehyde dehydrogenase family 7 member A1 [EC:1.2.1.31 1.2.1.8 1.2.1.3]	GO:0044429;GO:0044429	GO:0004030//aldehyde dehydrogenase [NAD(P)+] activity;GO:0004030//aldehyde dehydrogenase [NAD(P)+] activity	GO:0006553//lysine metabolic process;GO:0050954//sensory perception of mechanical stimulus;GO:0006553//lysine metabolic process;GO:0050954//sensory perception of mechanical stimulus
401024	20787	11	30	0.05	0.14	1.48543	Up	0.00315592	0.00700959	FSIP2	3	K20478|1|4e-06|59.7|pbi:103068168|golgin subfamily B member 1;K17975|2|8e-06|58.5|hgl:101725048|kinectin	-	-	-
2903	14006	7	20	0.05	0.14	1.48543	Up	0.0133552	0.0269691	GRIN2A	2	K05209|1|0.0|2523|hsa:2903|glutamate receptor ionotropic, NMDA 2A	GO:0033267;GO:0005901//caveola;GO:0008328//ionotropic glutamate receptor complex;GO:0044430;GO:0030313//cell envelope;GO:0030425//dendrite;GO:0033267;GO:0005901//caveola;GO:0008328//ionotropic glutamate receptor complex;GO:0044430;GO:0030313//cell envelope;GO:0030425//dendrite;GO:0033267;GO:0005901//caveola;GO:0008328//ionotropic glutamate receptor complex;GO:0044430;GO:0030313//cell envelope;GO:…	GO:0005231//excitatory extracellular ligand-gated ion channel activity;GO:0005102//receptor binding;GO:0019900//kinase binding;GO:0005261//cation channel activity;GO:0004970//ionotropic glutamate receptor activity;GO:0046914//transition metal ion binding;GO:0016597//amino acid binding;GO:0005244//voltage-gated ion channel activity;GO:0005231//excitatory extracellular ligand-gated ion channel acti…	GO:0006915//apoptotic process;GO:0009607//response to biotic stimulus;GO:0051899//membrane depolarization;GO:0021543//pallium development;GO:0043331//response to dsRNA;GO:0007611//learning or memory;GO:0009895;GO:0006586;GO:0010043//response to zinc ion;GO:0043200//response to amino acid;GO:0033993//response to lipid;GO:0009605//response to external stimulus;GO:0032026//response to magnesium ion;…
101928378	1115	80	226	7.42	20.77	1.48501	Up	3.50678e-17	1.84872e-16	PTOV1-AS2	1	K15168|1|5e-10|67.8|ptg:102969794|mediator of RNA polymerase II transcription subunit 25	GO:0043231//intracellular membrane-bounded organelle;GO:0044444//cytoplasmic part;GO:0016020//membrane	-	-
197342	1140	12	34	1.09	3.05	1.48448	Up	0.001205	0.00282622	EME2	1	K10883|1|9e-180|631|hsa:197342|crossover junction endonuclease EME2	GO:0043231//intracellular membrane-bounded organelle	GO:0003676//nucleic acid binding;GO:0004518//nuclease activity	GO:0006259//DNA metabolic process
10867	4308.41	773	2177	18.09	50.5	1.48109	Up	9.9811e-151	4.52781e-149	TSPAN9	1	K17350|1|1e-128|464|rro:104659010|tetraspanin-9	-	-	-
7070	2192.23	1870	5339	87.97	245.43	1.48023	Up	0	0	THY1	4	K06514|1|5e-72|275|ggo:101142331|Thy-1 cell surface antigen	GO:0009986//cell surface;GO:0030427//site of polarized growth;GO:0046658//anchored component of plasma membrane;GO:0043005//neuron projection;GO:0043231//intracellular membrane-bounded organelle;GO:0016021//integral component of membrane;GO:0044444//cytoplasmic part;GO:0009986//cell surface;GO:0030427//site of polarized growth;GO:0046658//anchored component of plasma membrane;GO:0043005//neuron p…	GO:0035091//phosphatidylinositol binding;GO:0005102//receptor binding;GO:0019900//kinase binding;GO:0035091//phosphatidylinositol binding;GO:0005102//receptor binding;GO:0019900//kinase binding;GO:0035091//phosphatidylinositol binding;GO:0005102//receptor binding;GO:0019900//kinase binding	GO:0050856//regulation of T cell receptor signaling pathway;GO:0010524//positive regulation of calcium ion transport into cytosol;GO:0033673//negative regulation of kinase activity;GO:0006996//organelle organization;GO:0050863//regulation of T cell activation;GO:0016477//cell migration;GO:0048646//anatomical structure formation involved in morphogenesis;GO:0042462//eye photoreceptor cell developm…
6339	2991.04	33	93	1.12	3.12	1.47805	Up	7.40348e-08	2.49479e-07	SCNN1D	2	K04826|1|0.0|1541|hsa:6339|amiloride-sensitive sodium channel subunit delta	GO:0031224//intrinsic component of membrane	GO:0005272//sodium channel activity;GO:0005488//binding	GO:0007606//sensory perception of chemical stimulus;GO:0030001//metal ion transport
79716	2202.17	83.49	235.65	3.87	10.78	1.47795	Up	7.36686e-18	3.98077e-17	NPEPL1	3	K09611|1|0.0|995|hsa:79716|probable aminopeptidase NPEPL1 [EC:3.4.11.-]	GO:0044424;GO:0044424;GO:0044424	GO:0046914//transition metal ion binding;GO:0008237//metallopeptidase activity;GO:0008238//exopeptidase activity;GO:0046914//transition metal ion binding;GO:0008237//metallopeptidase activity;GO:0008238//exopeptidase activity;GO:0046914//transition metal ion binding;GO:0008237//metallopeptidase activity;GO:0008238//exopeptidase activity	GO:0019538//protein metabolic process;GO:0019538//protein metabolic process;GO:0019538//protein metabolic process
5239	3341	248.87	699.69	7.54	20.98	1.47638	Up	1.1013e-49	1.35811e-48	PGM5	3	K15636|1|0.0|1118|hsa:5239|phosphoglucomutase-like protein 5	GO:0043234//protein complex;GO:0005913//cell-cell adherens junction;GO:0031674//I band;GO:0005924//cell-substrate adherens junction;GO:0044291//cell-cell contact zone;GO:0032432//actin filament bundle	GO:0046872//metal ion binding;GO:0016868//intramolecular transferase activity, phosphotransferases	GO:0019318//hexose metabolic process;GO:0006875//cellular metal ion homeostasis
83719	954.32	216	589	22.9	63.6	1.47368	Up	3.33672e-40	3.41623e-39	YPEL3	4	K04371|1|1e-07|60.5|asn:102375250|mitogen-activated protein kinase 1/3 [EC:2.7.11.24]	GO:0031981//nuclear lumen	-	-
284306	2876	29.07	81.09	1.02	2.83	1.47223	Up	6.17436e-07	1.96218e-06	ZNF547	3	K09228|1|0.0|966|mcc:710264|KRAB domain-containing zinc finger protein	-	GO:0005488//binding	-
7639	2101.19	14.03	40.42	0.7	1.94	1.47063	Up	0.00040007	0.000990211	ZNF85	1	K09228|1|0.0|1254|hsa:7639|KRAB domain-containing zinc finger protein	GO:0043231//intracellular membrane-bounded organelle;GO:0043231//intracellular membrane-bounded organelle;GO:0043231//intracellular membrane-bounded organelle;GO:0043231//intracellular membrane-bounded organelle;GO:0043231//intracellular membrane-bounded organelle	GO:0046914//transition metal ion binding;GO:0003676//nucleic acid binding;GO:0003712//transcription cofactor activity;GO:0001071//nucleic acid binding transcription factor activity;GO:0046914//transition metal ion binding;GO:0003712//transcription cofactor activity;GO:0001071//nucleic acid binding transcription factor activity;GO:0046914//transition metal ion binding;GO:0003676//nucleic acid bind…	GO:0006351//transcription, DNA-templated;GO:0006351//transcription, DNA-templated;GO:0006351//transcription, DNA-templated;GO:0006351//transcription, DNA-templated;GO:0006351//transcription, DNA-templated
23357	4131	186	521	4.55	12.61	1.47063	Up	3.86322e-37	3.68602e-36	ANGEL1	3	K18729|1|0.0|1273|hsa:23357|protein angel	-	-	-
84033	25023.3	157	453	0.65	1.8	1.46949	Up	7.65822e-34	6.85328e-33	OBSCN	2	K17531|1|0.0|1.176e+04|hsa:84033|Obscurin-RhoGEF [EC:2.7.11.1]	GO:0031672//A band;GO:0031674//I band;GO:0031672//A band;GO:0031674//I band	GO:0008092//cytoskeletal protein binding;GO:0043169//cation binding;GO:0005088//Ras guanyl-nucleotide exchange factor activity;GO:0004672//protein kinase activity;GO:0005198//structural molecule activity;GO:0032559//adenyl ribonucleotide binding;GO:0008092//cytoskeletal protein binding;GO:0043169//cation binding;GO:0005088//Ras guanyl-nucleotide exchange factor activity;GO:0004672//protein kinase…	GO:0048869//cellular developmental process;GO:0007169//transmembrane receptor protein tyrosine kinase signaling pathway;GO:0032501//multicellular organismal process;GO:0009966//regulation of signal transduction;GO:0007266//Rho protein signal transduction;GO:0006464//cellular protein modification process;GO:0048869//cellular developmental process;GO:0007169//transmembrane receptor protein tyrosine…
160	3434.18	598.09	1673.64	17.63	48.81	1.46914	Up	3.52778e-115	1.14529e-113	AP2A1	2	K11824|1|0.0|1725|mcc:719038|AP-2 complex subunit alpha	GO:0012510//trans-Golgi network transport vesicle membrane;GO:0030128//clathrin coat of endocytic vesicle;GO:0012510//trans-Golgi network transport vesicle membrane;GO:0030128//clathrin coat of endocytic vesicle	GO:0022892//substrate-specific transporter activity;GO:0005488//binding;GO:0022892//substrate-specific transporter activity;GO:0005488//binding	GO:0007267//cell-cell signaling;GO:0015031//protein transport;GO:0007173//epidermal growth factor receptor signaling pathway;GO:0050688//regulation of defense response to virus;GO:0006935//chemotaxis;GO:0006892//post-Golgi vesicle-mediated transport;GO:0007267//cell-cell signaling;GO:0015031//protein transport;GO:0007173//epidermal growth factor receptor signaling pathway;GO:0050688//regulation o…
10505	6039.8	368.7	1033.54	6.17	17.06	1.46728	Up	3.61926e-72	6.62054e-71	SEMA4F	1	K06521|1|0.0|899|hsa:10505|semaphorin 4	GO:0043231//intracellular membrane-bounded organelle;GO:0016021//integral component of membrane;GO:0043231//intracellular membrane-bounded organelle;GO:0016021//integral component of membrane;GO:0043231//intracellular membrane-bounded organelle;GO:0016021//integral component of membrane;GO:0043231//intracellular membrane-bounded organelle;GO:0016021//integral component of membrane	GO:0004871//signal transducer activity;GO:0004871//signal transducer activity;GO:0004871//signal transducer activity;GO:0004871//signal transducer activity	GO:0007411//axon guidance;GO:0030308//negative regulation of cell growth;GO:0007154//cell communication;GO:0007411//axon guidance;GO:0030308//negative regulation of cell growth;GO:0007154//cell communication;GO:0007411//axon guidance;GO:0030308//negative regulation of cell growth;GO:0007154//cell communication;GO:0007411//axon guidance;GO:0030308//negative regulation of cell growth;GO:0007154//ce…
25806	1163	10	28	0.89	2.46	1.46678	Up	0.00367582	0.0080927	VAX2	2	K09318|1|3e-108|394|ggo:101146470|homeobox protein ventral anterior	GO:0044424	GO:0003677//DNA binding	GO:0009888//tissue development;GO:0006355//regulation of transcription, DNA-templated;GO:0050953//sensory perception of light stimulus;GO:0048513//animal organ development;GO:0009653//anatomical structure morphogenesis
23015	6526	1040.06	2902.16	16.04	44.32	1.46628	Up	1.32198e-197	8.26665e-196	GOLGA8A	1	K20358|1|1e-69|268|mcf:102126566|golgin subfamily A member 2	GO:0000139//Golgi membrane	-	-
5524	2755.04	1216	3395	44.84	123.76	1.46469	Up	5.13482e-231	4.07637e-229	PTPA	2	K17605|1|0.0|684|hsa:5524|serine/threonine-protein phosphatase 2A activator	GO:0031981//nuclear lumen;GO:0008287//protein serine/threonine phosphatase complex;GO:0034703//cation channel complex;GO:0031981//nuclear lumen;GO:0008287//protein serine/threonine phosphatase complex;GO:0034703//cation channel complex;GO:0031981//nuclear lumen;GO:0008287//protein serine/threonine phosphatase complex;GO:0034703//cation channel complex;GO:0031981//nuclear lumen;GO:0008287//protein…	GO:0017111//nucleoside-triphosphatase activity;GO:0072542//protein phosphatase activator activity;GO:0046983//protein dimerization activity;GO:0042802//identical protein binding;GO:0032559//adenyl ribonucleotide binding;GO:0019903//protein phosphatase binding;GO:0016859//cis-trans isomerase activity;GO:0017111//nucleoside-triphosphatase activity;GO:0072542//protein phosphatase activator activity;…	GO:0009207;GO:0006915//apoptotic process;GO:0010923//negative regulation of phosphatase activity;GO:0006470//protein dephosphorylation;GO:0010922//positive regulation of phosphatase activity;GO:0009207;GO:0006915//apoptotic process;GO:0010923//negative regulation of phosphatase activity;GO:0006470//protein dephosphorylation;GO:0010922//positive regulation of phosphatase activity;GO:0009207;GO:000…
158326	9623.18	39	109	0.41	1.13	1.46263	Up	6.83732e-09	2.47251e-08	FREM1	1	K10061|1|4e-14|84.0|pss:102460285|C-type lectin superfamily 4 member G;K08115|2|1e-12|79.0|obi:106873931|chondroitin sulfate proteoglycan 4;K17513|5|2e-12|78.6|cjo:107307536|C-type lectin superfamily 17 member A	GO:0031224//intrinsic component of membrane;GO:0005578//proteinaceous extracellular matrix	GO:0030246//carbohydrate binding;GO:0043169//cation binding;GO:0005488//binding	GO:0031589//cell-substrate adhesion;GO:0032501//multicellular organismal process;GO:0009987//cellular process
167227	10192.2	384.21	1069.08	3.79	10.43	1.46047	Up	9.67404e-74	1.81874e-72	DCP2	1	K12613|1|1e-159|568|hsa:167227|mRNA-decapping enzyme subunit 2 [EC:3.6.1.62]	GO:0043231//intracellular membrane-bounded organelle;GO:0044444//cytoplasmic part;GO:0031332//RNAi effector complex;GO:0043231//intracellular membrane-bounded organelle;GO:0044444//cytoplasmic part;GO:0031332//RNAi effector complex;GO:0043231//intracellular membrane-bounded organelle;GO:0044444//cytoplasmic part;GO:0031332//RNAi effector complex	GO:0004532//exoribonuclease activity;GO:0046914//transition metal ion binding;GO:0003676//nucleic acid binding;GO:0004532//exoribonuclease activity;GO:0046914//transition metal ion binding;GO:0003676//nucleic acid binding;GO:0004532//exoribonuclease activity;GO:0046914//transition metal ion binding;GO:0003676//nucleic acid binding	GO:0000291//nuclear-transcribed mRNA catabolic process, exonucleolytic;GO:0000291//nuclear-transcribed mRNA catabolic process, exonucleolytic;GO:0000291//nuclear-transcribed mRNA catabolic process, exonucleolytic
25891	3013.42	12	33	0.4	1.1	1.45943	Up	0.00180963	0.00414997	PAMR1	1	K17495|1|1e-33|148|bfo:BRAFLDRAFT_75995|CUB and sushi domain-containing protein;K03992|2|4e-28|129|xla:398414|mannan-binding lectin serine protease 1 [EC:3.4.21.-]	-	GO:0004175//endopeptidase activity;GO:0004175//endopeptidase activity;GO:0004175//endopeptidase activity	GO:0019538//protein metabolic process;GO:0019538//protein metabolic process;GO:0019538//protein metabolic process
8987	2964	253.56	704.2	8.67	23.84	1.45928	Up	3.9333e-49	4.78661e-48	STBD1	4	K14819|1|2e-06|57.8|sko:102807933|dual specificity phosphatase 12 [EC:3.1.3.16 3.1.3.48]	GO:0016021//integral component of membrane	GO:0005488//binding	GO:0044238//primary metabolic process;GO:0003012//muscle system process
590	2468	243	688	10.21	28.04	1.4575	Up	3.08304e-49	3.76542e-48	BCHE	1	K01050|1|0.0|1196|pps:100972372|cholinesterase [EC:3.1.1.8]	GO:0044432;GO:0005635//nuclear envelope;GO:0044421;GO:0044432;GO:0005635//nuclear envelope;GO:0044421;GO:0044432;GO:0005635//nuclear envelope;GO:0044421	GO:0043169//cation binding;GO:0005515//protein binding;GO:0043169//cation binding;GO:0005515//protein binding;GO:0043169//cation binding;GO:0005515//protein binding	GO:0001101//response to acid chemical;GO:0050804//modulation of synaptic transmission;GO:0031667//response to nutrient levels;GO:0007611//learning or memory;GO:0031960//response to corticosteroid;GO:0042439//ethanolamine-containing compound metabolic process;GO:0017144//drug metabolic process;GO:0001101//response to acid chemical;GO:0050804//modulation of synaptic transmission;GO:0031667//respons…
100775107	1386	44.42	122.79	3.29	9.02	1.45504	Up	1.07552e-09	4.08098e-09	RBM5-AS1	1	K12581|1|2e-13|79.7|nle:100584332|CCR4-NOT transcription complex subunit 7/8;K07560|2|2e-11|72.8|pon:100459622|D-tyrosyl-tRNA(Tyr) deacylase [EC:3.1.-.-];K07994|3|6e-11|71.2|rro:104674670|matrix metalloproteinase-13 (collagenase 3) [EC:3.4.24.-];K11447|4|2e-10|69.3|ptr:449579|histone demethylase [EC:1.14.11.-];K18047|5|9e-10|67.4|pps:103784513|serine/threonine/tyrosine-interacting-like protein 1	-	-	-
2354	3769.95	161	445	4.31	11.81	1.45425	Up	2.2634e-31	1.89063e-30	FOSB	1	K09029|1|2e-125|453|pon:100458995|protein FosB	-	GO:0003677//DNA binding;GO:0005515//protein binding	GO:0050896//response to stimulus;GO:0006357//regulation of transcription from RNA polymerase II promoter;GO:0032501//multicellular organismal process
64093	3713.04	21	58	0.57	1.56	1.45251	Up	2.98558e-05	8.27098e-05	SMOC1	5	K06826|1|1e-17|95.5|pbi:103060722|nidogen (entactin)	-	-	-
9902	6004	1409	3894	23.63	64.67	1.45248	Up	9.48754e-261	9.09506e-259	MRC2	4	K06560|1|0.0|3162|ptr:454788|mannose receptor, C type	GO:0031224//intrinsic component of membrane	GO:0004871//signal transducer activity;GO:0030246//carbohydrate binding	GO:0016192//vesicle-mediated transport
80183	3735.94	53	143	1.4	3.83	1.45192	Up	9.71672e-11	3.89724e-10	RUBCNL	1	K19330|1|4e-88|329|ngi:103738522|run domain Beclin-1 interacting and cysteine-rich containing protein	-	-	-
170302	2885	32	88	1.12	3.06	1.45003	Up	2.75224e-07	8.93654e-07	ARX	2	K09452|1|6e-129|464|ggo:101147736|homeobox protein aristaless-related	-	-	GO:0048869//cellular developmental process;GO:0021988//olfactory lobe development;GO:0006935//chemotaxis;GO:0021795//cerebral cortex cell migration;GO:0045927//positive regulation of growth;GO:0021536//diencephalon development;GO:0008283//cell proliferation;GO:0021830//interneuron migration from the subpallium to the cortex
58497	3043.28	388	1087	13.12	35.83	1.4494	Up	1.23712e-75	2.38766e-74	PRUNE1	1	K01514|1|2e-116|422|hsa:58497|exopolyphosphatase [EC:3.6.1.11]	GO:0005924//cell-substrate adherens junction;GO:0043231//intracellular membrane-bounded organelle;GO:0005924//cell-substrate adherens junction;GO:0043231//intracellular membrane-bounded organelle;GO:0005924//cell-substrate adherens junction;GO:0043231//intracellular membrane-bounded organelle;GO:0005924//cell-substrate adherens junction;GO:0043231//intracellular membrane-bounded organelle;GO:0005…	GO:0046914//transition metal ion binding;GO:0016462//pyrophosphatase activity;GO:0046914//transition metal ion binding;GO:0016462//pyrophosphatase activity;GO:0046914//transition metal ion binding;GO:0016462//pyrophosphatase activity;GO:0046914//transition metal ion binding;GO:0016462//pyrophosphatase activity;GO:0046914//transition metal ion binding;GO:0016462//pyrophosphatase activity;GO:004691…	-
3958	1045.49	734	2005	72.3	196.92	1.44554	Up	6.37386e-133	2.50069e-131	LGALS3	1	K06831|1|4e-28|127|pon:100453870|galectin-3	GO:0019866//organelle inner membrane;GO:0031012//extracellular matrix;GO:0043231//intracellular membrane-bounded organelle;GO:0019866//organelle inner membrane;GO:0031012//extracellular matrix;GO:0043231//intracellular membrane-bounded organelle;GO:0019866//organelle inner membrane;GO:0031012//extracellular matrix;GO:0043231//intracellular membrane-bounded organelle	GO:0019865//immunoglobulin binding;GO:0030246//carbohydrate binding;GO:0019865//immunoglobulin binding;GO:0030246//carbohydrate binding;GO:0019865//immunoglobulin binding;GO:0030246//carbohydrate binding	GO:0043062//extracellular structure organization;GO:0048731//system development;GO:0006952//defense response;GO:0048869//cellular developmental process;GO:0043062//extracellular structure organization;GO:0048731//system development;GO:0006952//defense response;GO:0048869//cellular developmental process;GO:0043062//extracellular structure organization;GO:0048731//system development;GO:0006952//def…
10620	4283.07	49	134	1.15	3.13	1.44453	Up	2.4942e-10	9.76491e-10	ARID3B	1	K14829|1|1e-61|241|clv:102091091|pre-rRNA-processing protein IPI3;K11653|4|7e-21|106|crg:105347668|AT-rich interactive domain-containing protein 1	GO:0043231//intracellular membrane-bounded organelle;GO:0043231//intracellular membrane-bounded organelle	GO:0003676//nucleic acid binding;GO:0003676//nucleic acid binding	-
57020	3894	224	615	5.81	15.8	1.44331	Up	2.55648e-42	2.72588e-41	C16orf62	5	-	-	-	-
3590	1728	27	74	1.6	4.34	1.43962	Up	2.64596e-06	7.98542e-06	IL11RA	1	K05056|1|0.0|801|hsa:3590|interleukin 11 receptor alpha	GO:0016021//integral component of membrane;GO:0016021//integral component of membrane	GO:0004888//transmembrane signaling receptor activity;GO:0004888//transmembrane signaling receptor activity	GO:0007166//cell surface receptor signaling pathway;GO:0007275//multicellular organism development;GO:0007166//cell surface receptor signaling pathway;GO:0007275//multicellular organism development
56103	4602	679.71	1860.69	14.9	40.39	1.43869	Up	5.75946e-124	2.04275e-122	PCDHGB2	2	K16496|1|0.0|1539|hsa:56103|protocadherin gamma subfamily B	GO:0031224//intrinsic component of membrane;GO:0031224//intrinsic component of membrane	GO:0046872//metal ion binding;GO:0046872//metal ion binding	GO:0016337//single organismal cell-cell adhesion;GO:0016337//single organismal cell-cell adhesion
105371049	600	15	41	2.66	7.21	1.43857	Up	0.000518122	0.00126317	LOC105371049	1	K04985|1|4e-21|103|hsa:5310|polycystin 1	GO:0043231//intracellular membrane-bounded organelle;GO:0043234//protein complex;GO:0016021//integral component of membrane;GO:0044459;GO:0072372//primary cilium	GO:0005216//ion channel activity;GO:0005515//protein binding;GO:0030246//carbohydrate binding	GO:0016337//single organismal cell-cell adhesion;GO:0022402//cell cycle process;GO:0007186//G-protein coupled receptor signaling pathway;GO:0043009//chordate embryonic development;GO:0007160//cell-matrix adhesion;GO:0001944//vasculature development;GO:0048513//animal organ development;GO:0070838//divalent metal ion transport;GO:0009612//response to mechanical stimulus
284312	2054	25	68.44	1.24	3.36	1.43812	Up	7.6782e-06	2.23239e-05	ZSCAN1	3	K09230|1|0.0|877|pps:100976908|SCAN domain-containing zinc finger protein	GO:0043231//intracellular membrane-bounded organelle	GO:0046914//transition metal ion binding;GO:0003676//nucleic acid binding;GO:0001071//nucleic acid binding transcription factor activity	GO:0006351//transcription, DNA-templated
51665	6890	447	1222	6.53	17.67	1.43615	Up	7.6512e-82	1.6047e-80	ASB1	2	K10323|1|0.0|682|pps:100971546|ankyrin repeat and SOCS box protein 1	GO:0044464;GO:0044464	-	GO:0032501//multicellular organismal process;GO:0050794//regulation of cellular process;GO:0010558;GO:0032501//multicellular organismal process;GO:0007165//signal transduction;GO:0010558
8408	5239	690	1884	13.27	35.89	1.43541	Up	6.15732e-125	2.21871e-123	ULK1	2	K08269|1|0.0|1775|hsa:8408|serine/threonine-protein kinase ULK/ATG1 [EC:2.7.11.1]	GO:0012506//vesicle membrane;GO:0005773//vacuole;GO:0044297//cell body;GO:0043234//protein complex;GO:0042995//cell projection	GO:0005515//protein binding;GO:0004672//protein kinase activity;GO:0032559//adenyl ribonucleotide binding	GO:0033036;GO:0021932;GO:0006898//receptor-mediated endocytosis;GO:0021533//cell differentiation in hindbrain;GO:0007264//small GTPase mediated signal transduction;GO:0030030//cell projection organization;GO:0006468//protein phosphorylation;GO:0030308//negative regulation of cell growth;GO:0009966//regulation of signal transduction;GO:0006914//autophagy;GO:0048588//developmental cell growth
22901	2614	12	31	0.44	1.19	1.43539	Up	0.00399938	0.00875478	ARSG	4	K12381|1|0.0|1093|hsa:22901|arylsulfatase G [EC:3.1.6.-]	GO:0044421;GO:0000323//lytic vacuole;GO:0044421;GO:0000323//lytic vacuole	GO:0008484//sulfuric ester hydrolase activity;GO:0043169//cation binding;GO:0008484//sulfuric ester hydrolase activity;GO:0043169//cation binding	GO:0044237//cellular metabolic process;GO:0044237//cellular metabolic process
284900	1500.92	64	115	2.88	7.78	1.4337	Up	0.00016412	0.000422954	TTC28-AS1	1	-	GO:0043232;GO:0043231//intracellular membrane-bounded organelle	GO:0046914//transition metal ion binding;GO:0003676//nucleic acid binding;GO:0016279//protein-lysine N-methyltransferase activity;GO:0004518//nuclease activity	GO:0006325//chromatin organization;GO:0006310//DNA recombination
118491	3714	22	60	0.6	1.62	1.43296	Up	2.58544e-05	7.19484e-05	CFAP70	3	-	-	-	-
100507347	1883	6361	17340	344.8	930.61	1.43242	Up	0	0	VIM-AS1	1	K07606|1|4e-76|288|cjc:100408168|vimentin	GO:0005856//cytoskeleton;GO:0043234//protein complex;GO:0043005//neuron projection;GO:0044444//cytoplasmic part;GO:0016020//membrane	GO:0019900//kinase binding;GO:0005198//structural molecule activity	GO:0006915//apoptotic process;GO:0051704;GO:0006936//muscle contraction
22973	1543	11	30	0.73	1.97	1.43223	Up	0.00315592	0.00700883	LAMB2P1	1	K06243|1|2e-49|127|mdo:100619627|laminin, beta 2	-	-	-
25850	1307	24.65	44.58	1.29	3.48	1.43172	Up	0.0170007	0.0336356	ZNF345	1	K17849|1|9e-24|111|cjc:100414181|E3 ubiquitin-protein ligase HECTD4 [EC:2.3.2.26]	GO:0043231//intracellular membrane-bounded organelle;GO:0043231//intracellular membrane-bounded organelle;GO:0043231//intracellular membrane-bounded organelle;GO:0043231//intracellular membrane-bounded organelle;GO:0043231//intracellular membrane-bounded organelle	GO:0003676//nucleic acid binding;GO:0046914//transition metal ion binding;GO:0003676//nucleic acid binding;GO:0046914//transition metal ion binding;GO:0003676//nucleic acid binding;GO:0046914//transition metal ion binding;GO:0003676//nucleic acid binding;GO:0046914//transition metal ion binding;GO:0003676//nucleic acid binding;GO:0046914//transition metal ion binding	GO:0006357//regulation of transcription from RNA polymerase II promoter;GO:0006357//regulation of transcription from RNA polymerase II promoter;GO:0006357//regulation of transcription from RNA polymerase II promoter;GO:0006357//regulation of transcription from RNA polymerase II promoter;GO:0006357//regulation of transcription from RNA polymerase II promoter
1725	1322.84	216.01	607.83	17.37	46.83	1.43084	Up	3.43828e-43	3.73669e-42	DHPS	1	K00809|1|2e-173|610|hsa:1725|deoxyhypusine synthase [EC:2.5.1.46]	GO:0044444//cytoplasmic part;GO:0044444//cytoplasmic part;GO:0044444//cytoplasmic part	GO:0005488//binding;GO:0016765//transferase activity, transferring alkyl or aryl (other than methyl) groups;GO:0005488//binding;GO:0016765//transferase activity, transferring alkyl or aryl (other than methyl) groups;GO:0005488//binding;GO:0016765//transferase activity, transferring alkyl or aryl (other than methyl) groups	GO:0046203//spermidine catabolic process;GO:0051260//protein homooligomerization;GO:0018205//peptidyl-lysine modification;GO:0010467//gene expression;GO:0008283//cell proliferation;GO:0046203//spermidine catabolic process;GO:0051260//protein homooligomerization;GO:0018205//peptidyl-lysine modification;GO:0010467//gene expression;GO:0008283//cell proliferation;GO:0046203//spermidine catabolic proc…
80774	3232	53	144	1.66	4.47	1.42909	Up	6.63722e-11	2.68114e-10	LIMD2	3	K19947|1|4e-11|73.6|aqu:105311991|protein-methionine sulfoxide oxidase MICAL [EC:1.14.13.-];K12046|2|5e-11|73.2|sko:100372087|troponin T, fast skeletal muscle	-	GO:0046914//transition metal ion binding	-
7425	2586	10	27	0.39	1.05	1.42884	Up	0.00552458	0.011846	VGF	3	-	GO:0031982//vesicle;GO:0044464;GO:0044421	-	GO:0032501//multicellular organismal process;GO:0065007//biological regulation;GO:0010033//response to organic substance
1294	9169	160	434	1.75	4.71	1.42837	Up	7.90688e-30	6.32395e-29	COL7A1	3	K16628|1|0.0|2556|hsa:1294|collagen, type VII, alpha	-	-	-
54828	3610.39	250	668	6.89	18.52	1.42651	Up	4.95956e-44	5.47194e-43	BCAS3	1	-	GO:0043231//intracellular membrane-bounded organelle;GO:0043231//intracellular membrane-bounded organelle	-	-
21	6623	687.99	1862.98	10.46	28.03	1.42209	Up	3.81288e-122	1.33372e-120	ABCA3	2	K05643|1|0.0|3176|hsa:21|ATP-binding cassette, subfamily A (ABC1), member 3	GO:0031224//intrinsic component of membrane;GO:0030141//secretory granule	GO:0015405;GO:0017111//nucleoside-triphosphatase activity;GO:0032559//adenyl ribonucleotide binding	GO:0051234//establishment of localization;GO:0042221//response to chemical
100130744	2619	85	229.01	3.29	8.79	1.41778	Up	2.61482e-16	1.3389e-15	LOC100130744	1	-	GO:0031224//intrinsic component of membrane	GO:0015291//secondary active transmembrane transporter activity;GO:0015103//inorganic anion transmembrane transporter activity	GO:0015698//inorganic anion transport;GO:0048731//system development;GO:0030278//regulation of ossification;GO:0007610//behavior
10858	2138	16	43	0.76	2.03	1.41741	Up	0.000445774	0.00109665	CYP46A1	1	K07440|1|0.0|936|hsa:10858|cholesterol 24-hydroxylase [EC:1.14.14.25]	GO:0031224//intrinsic component of membrane;GO:0043231//intracellular membrane-bounded organelle;GO:0031090//organelle membrane	GO:0016709//oxidoreductase activity, acting on paired donors, with incorporation or reduction of molecular oxygen, NAD(P)H as one donor, and incorporation of one atom of oxygen;GO:0005506//iron ion binding	GO:0048731//system development;GO:0006694//steroid biosynthetic process;GO:0008203//cholesterol metabolic process;GO:0044237//cellular metabolic process
90673	4495	39.27	105.87	0.88	2.35	1.41709	Up	3.21056e-08	1.10665e-07	PPP1R3E	1	K07189|1|5e-109|399|hsa:90673|protein phosphatase 1 regulatory subunit 3A/B/C/D/E	-	-	GO:0005977//glycogen metabolic process
54919	3380.53	468	1263	14.03	37.43	1.41568	Up	6.39664e-83	1.35698e-81	DNAAF5	1	K19759|1|0.0|1189|hsa:54919|dynein assembly factor 5, axonemal	-	GO:0005488//binding;GO:0005488//binding	-
7084	5374.79	336.92	948.2	6.6	17.6	1.41504	Up	7.40878e-67	1.19975e-65	TK2	1	K00857|1|2e-128|464|hsa:7084|thymidine kinase [EC:2.7.1.21]	GO:0019866//organelle inner membrane;GO:0044429;GO:0019866//organelle inner membrane;GO:0044429;GO:0019866//organelle inner membrane;GO:0044429;GO:0019866//organelle inner membrane;GO:0044429;GO:0019866//organelle inner membrane;GO:0044429;GO:0019866//organelle inner membrane;GO:0044429;GO:0019866//organelle inner membrane;GO:0044429	GO:0019136//deoxynucleoside kinase activity;GO:0032559//adenyl ribonucleotide binding;GO:0019136//deoxynucleoside kinase activity;GO:0032559//adenyl ribonucleotide binding;GO:0019136//deoxynucleoside kinase activity;GO:0032559//adenyl ribonucleotide binding;GO:0019136//deoxynucleoside kinase activity;GO:0032559//adenyl ribonucleotide binding;GO:0019136//deoxynucleoside kinase activity;GO:0032559/…	GO:0009117//nucleotide metabolic process;GO:0006261//DNA-dependent DNA replication;GO:0009112;GO:0008655//pyrimidine-containing compound salvage;GO:0009117//nucleotide metabolic process;GO:0006261//DNA-dependent DNA replication;GO:0009112;GO:0008655//pyrimidine-containing compound salvage;GO:0009117//nucleotide metabolic process;GO:0006261//DNA-dependent DNA replication;GO:0009112;GO:0008655//pyr…
8928	2193	46	124	2.14	5.7	1.41335	Up	1.75655e-09	6.59129e-09	FOXH1	2	K09400|1|0.0|739|pps:100989606|forkhead box protein H	GO:0005667//transcription factor complex	GO:0000981//RNA polymerase II transcription factor activity, sequence-specific DNA binding;GO:0043565//sequence-specific DNA binding;GO:0043566//structure-specific DNA binding;GO:0046332//SMAD binding	GO:0000122//negative regulation of transcription from RNA polymerase II promoter;GO:0007178//transmembrane receptor protein serine/threonine kinase signaling pathway;GO:0009952//anterior/posterior pattern specification;GO:0001667//ameboidal-type cell migration;GO:0001944//vasculature development;GO:0007498//mesoderm development;GO:0007418//ventral midline development;GO:0009855//determination of …
653162	1440	10.78	29	0.77	2.05	1.41269	Up	0.00242738	0.00546732	RPSAP9	1	K02998|1|8e-150|532|cjc:100400370|small subunit ribosomal protein SAe	GO:0030684//preribosome;GO:0016020//membrane;GO:0043231//intracellular membrane-bounded organelle;GO:0044297//cell body;GO:0005578//proteinaceous extracellular matrix;GO:0015935//small ribosomal subunit	GO:0004871//signal transducer activity;GO:0005198//structural molecule activity;GO:0005515//protein binding;GO:0043021//ribonucleoprotein complex binding	GO:0031016//pancreas development;GO:0007155//cell adhesion;GO:0006412//translation;GO:0022618//ribonucleoprotein complex assembly;GO:0019080;GO:0023052//signaling;GO:0000462//maturation of SSU-rRNA from tricistronic rRNA transcript (SSU-rRNA, 5.8S rRNA, LSU-rRNA)
156	3478	581	1561	16.9	44.95	1.4113	Up	2.30086e-101	6.26815e-100	GRK2	3	K00910|1|0.0|1400|ptr:451363|beta-adrenergic-receptor kinase [EC:2.7.11.15]	GO:0030425//dendrite;GO:0044459;GO:0044444//cytoplasmic part	GO:0060089;GO:0031753;GO:0031690//adrenergic receptor binding;GO:0004674//protein serine/threonine kinase activity;GO:0032559//adenyl ribonucleotide binding	GO:0001541//ovarian follicle development;GO:0010033//response to organic substance;GO:0000302//response to reactive oxygen species;GO:0010863//positive regulation of phospholipase C activity;GO:0007169//transmembrane receptor protein tyrosine kinase signaling pathway;GO:0006468//protein phosphorylation;GO:0048522;GO:0045744//negative regulation of G-protein coupled receptor protein signaling path…
55038	2453	79	212	3.27	8.69	1.41007	Up	4.0003e-15	1.95053e-14	CDCA4	2	-	GO:0043231//intracellular membrane-bounded organelle;GO:0043231//intracellular membrane-bounded organelle	-	-
9915	6576	364	976	5.57	14.79	1.40887	Up	7.2338e-64	1.12567e-62	ARNT2	3	K15589|1|0.0|1297|mcf:101925178|aryl hydrocarbon receptor nuclear translocator 2	GO:0043231//intracellular membrane-bounded organelle;GO:0043234//protein complex	GO:0003676//nucleic acid binding;GO:0060089;GO:0001071//nucleic acid binding transcription factor activity;GO:0005102//receptor binding;GO:0046983//protein dimerization activity	GO:0006357//regulation of transcription from RNA polymerase II promoter;GO:0006915//apoptotic process;GO:0043627//response to estrogen;GO:0043009//chordate embryonic development;GO:0007399//nervous system development;GO:0008283//cell proliferation;GO:0006950//response to stress
51659	1196	44	118	3.8	10.09	1.40885	Up	5.00168e-09	1.82494e-08	GINS2	2	K10733|1|3e-100|367|pon:100440406|GINS complex subunit 2	GO:0031981//nuclear lumen	GO:0005488//binding	GO:0006261//DNA-dependent DNA replication;GO:0051320
126272	1351	28	75	2.13	5.65	1.4074	Up	3.37218e-06	1.00962e-05	EID2B	2	-	-	-	-
27344	1071	75	201	7.26	19.25	1.40682	Up	2.17734e-14	1.02764e-13	PCSK1N	4	-	GO:0044464	GO:0061135	GO:0050789;GO:0008152//metabolic process
9001	3901.32	116	307	2.97	7.87	1.4059	Up	8.20298e-21	4.97342e-20	HAP1	2	K04647|1|0.0|1006|hsa:9001|huntingtin-associated protein 1	-	-	-
285971	2275	93	249	4.16	11.02	1.40547	Up	1.88686e-17	1.00489e-16	ZNF775	3	K09228|1|4e-93|345|gja:107111912|KRAB domain-containing zinc finger protein	GO:0043231//intracellular membrane-bounded organelle	GO:0046914//transition metal ion binding;GO:0003676//nucleic acid binding	-
101928496	3732	20.02	53.24	0.54	1.43	1.40498	Up	0.000111585	0.000292688	LINC01492	1	K12581|1|9e-21|95.9|nle:100584332|CCR4-NOT transcription complex subunit 7/8;K11447|4|3e-19|82.0|ptr:449579|histone demethylase [EC:1.14.11.-]	-	-	-
6678	3603.93	21793	58161	611.45	1615.64	1.4018	Up	0	0	SPARC	1	K12819|1|2e-14|84.7|dvi:Dvir_GJ26298|pre-mRNA-processing factor SLU7;K08136|2|6e-10|69.7|dre:562002|sparc/osteonectin, cwcv and kazal-like domains proteoglycan (testican)	GO:0031091//platelet alpha granule;GO:0005578//proteinaceous extracellular matrix;GO:0031091//platelet alpha granule;GO:0005578//proteinaceous extracellular matrix;GO:0031091//platelet alpha granule;GO:0005578//proteinaceous extracellular matrix	GO:0046872//metal ion binding;GO:0005515//protein binding;GO:0046872//metal ion binding;GO:0005515//protein binding;GO:0046872//metal ion binding;GO:0005515//protein binding	GO:0001775//cell activation;GO:0070848//response to growth factor;GO:0006887//exocytosis;GO:0023052//signaling;GO:0007599//hemostasis;GO:0008283//cell proliferation;GO:0001775//cell activation;GO:0070848//response to growth factor;GO:0006887//exocytosis;GO:0023052//signaling;GO:0007599//hemostasis;GO:0008283//cell proliferation;GO:0001775//cell activation;GO:0070848//response to growth factor;GO:…
7431	2151	25126	66981	1189.36	3139.15	1.40019	Up	0	0	VIM	3	K07606|1|0.0|755|ggo:101137880|vimentin	GO:0005856//cytoskeleton;GO:0043234//protein complex;GO:0043005//neuron projection;GO:0044444//cytoplasmic part;GO:0016020//membrane	GO:0019900//kinase binding;GO:0005198//structural molecule activity	GO:0006915//apoptotic process;GO:0051704;GO:0006936//muscle contraction
2661	2301.64	24	73	1.21	3.19	1.39855	Up	5.23558e-07	1.67168e-06	GDF9	2	K05498|1|0.0|914|hsa:2661|growth differentiation factor 9/9B	GO:0044421;GO:0044421;GO:0044421;GO:0044421;GO:0044421;GO:0044421	GO:0005102//receptor binding;GO:0005102//receptor binding;GO:0005102//receptor binding;GO:0005102//receptor binding;GO:0005102//receptor binding;GO:0005102//receptor binding	GO:0007276//gamete generation;GO:0016049//cell growth;GO:0007178//transmembrane receptor protein serine/threonine kinase signaling pathway;GO:0003006//developmental process involved in reproduction;GO:0007276//gamete generation;GO:0016049//cell growth;GO:0007178//transmembrane receptor protein serine/threonine kinase signaling pathway;GO:0003006//developmental process involved in reproduction;GO:…
1632	1069	192	511	18.61	49.05	1.39818	Up	7.09888e-34	6.36394e-33	ECI1	1	K13238|1|6e-144|512|hsa:1632|3,2-trans-enoyl-CoA isomerase, mitochondrial [EC:5.3.3.8]	GO:0019866//organelle inner membrane;GO:0044429;GO:0019866//organelle inner membrane;GO:0044429	GO:0005515//protein binding;GO:0016863//intramolecular oxidoreductase activity, transposing C=C bonds;GO:0005515//protein binding;GO:0016863//intramolecular oxidoreductase activity, transposing C=C bonds	GO:0009062//fatty acid catabolic process;GO:0009062//fatty acid catabolic process
10250	3953.14	2077.43	5513.59	52.93	139.5	1.39811	Up	0	0	SRRM1	1	K13171|1|3e-61|240|chx:102175909|serine/arginine repetitive matrix protein 1	GO:0005681//spliceosomal complex;GO:0016604//nuclear body;GO:0034399//nuclear periphery;GO:0044444//cytoplasmic part;GO:0005681//spliceosomal complex;GO:0044444//cytoplasmic part;GO:0005654//nucleoplasm;GO:0005681//spliceosomal complex;GO:0044444//cytoplasmic part;GO:0005654//nucleoplasm	GO:0003676//nucleic acid binding;GO:0003676//nucleic acid binding;GO:0003676//nucleic acid binding	GO:0000377;GO:0006405//RNA export from nucleus;GO:0006397//mRNA processing;GO:0006353//DNA-templated transcription, termination;GO:0000377;GO:0006405//RNA export from nucleus;GO:0006397//mRNA processing;GO:0006353//DNA-templated transcription, termination;GO:0000377;GO:0006405//RNA export from nucleus;GO:0006397//mRNA processing;GO:0006353//DNA-templated transcription, termination
79582	1298.45	189	490	14.61	38.48	1.39715	Up	2.73602e-31	2.28073e-30	SPAG16	1	-	GO:0005930//axoneme;GO:0015630//microtubule cytoskeleton;GO:0005930//axoneme;GO:0015630//microtubule cytoskeleton;GO:0005930//axoneme;GO:0015630//microtubule cytoskeleton;GO:0005856//cytoskeleton;GO:0005930//axoneme	-	GO:0010927;GO:0048232//male gamete generation;GO:0010927;GO:0048232//male gamete generation;GO:0010927;GO:0048232//male gamete generation;GO:0010927
6764	4304.45	1034	2698	23.79	62.65	1.39696	Up	4.67304e-166	2.3922e-164	ST5	1	K20161|1|0.0|1762|hsa:6764|DENN domain-containing protein 2	-	GO:0005488//binding;GO:0005488//binding;GO:0005488//binding	GO:0043410//positive regulation of MAPK cascade;GO:0043410//positive regulation of MAPK cascade;GO:0043410//positive regulation of MAPK cascade
100506713	651	12	32.01	1.96	5.16	1.39652	Up	0.00269962	0.00604766	ALOX12-AS1	1	K00458|1|3e-08|60.5|oas:101113685|arachidonate 12-lipoxygenase [EC:1.13.11.31]	-	-	-
503569	2053	17	45	0.84	2.21	1.39559	Up	0.00038258	0.00094877	RGMB-AS1	1	-	-	-	-
8270	964	73	194	7.88	20.73	1.39545	Up	8.92728e-14	4.10287e-13	LAGE3	4	K15902|1|5e-45|168|ptr:465946|EKC/KEOPS complex subunit PCC1/LAGE3	-	GO:0005488//binding	-
22846	6030	141	374	2.35	6.18	1.39495	Up	4.24314e-25	2.97356e-24	VASH1	4	-	GO:0043231//intracellular membrane-bounded organelle;GO:0044421	-	GO:0001525//angiogenesis;GO:0010596//negative regulation of endothelial cell migration;GO:0022402//cell cycle process;GO:0001935//endothelial cell proliferation;GO:0010033//response to organic substance
171392	2209	35.11	93.37	1.62	4.26	1.39486	Up	2.6282e-07	8.5488e-07	ZNF675	2	K09228|1|0.0|1222|hsa:171392|KRAB domain-containing zinc finger protein	GO:0043231//intracellular membrane-bounded organelle	GO:0046872//metal ion binding	GO:0007166//cell surface receptor signaling pathway;GO:0044260;GO:0080090//regulation of primary metabolic process;GO:0002762//negative regulation of myeloid leukocyte differentiation;GO:0043409//negative regulation of MAPK cascade;GO:0031323//regulation of cellular metabolic process;GO:0001503//ossification;GO:0060255;GO:0001894//tissue homeostasis
375513	4981	79.91	212.72	1.62	4.26	1.39486	Up	4.0003e-15	1.95006e-14	GUSBP4	1	K01195|1|6e-39|120|cjc:100388630|beta-glucuronidase [EC:3.2.1.31]	-	GO:0016798//hydrolase activity, acting on glycosyl bonds;GO:0016798//hydrolase activity, acting on glycosyl bonds	GO:0044238//primary metabolic process;GO:0048731//system development;GO:0044238//primary metabolic process;GO:0048731//system development
100534612	3612	9.63	25.55	0.27	0.71	1.39486	Up	0.0064608	0.0137188	C1QTNF3-AMACR	1	K01796|1|5e-112|408|hsa:23600|alpha-methylacyl-CoA racemase [EC:5.1.99.4]	GO:0044439	GO:0016854//racemase and epimerase activity	GO:0006694//steroid biosynthetic process;GO:0006635//fatty acid beta-oxidation
128344	2340.04	30	80	1.31	3.44	1.39284	Up	1.71468e-06	5.28232e-06	PIFO	1	-	-	-	-
100996492	6943	10.78	29	0.16	0.42	1.39232	Up	0.00242738	0.00546793	LINC01314	1	K17985|1|6e-07|48.1|hsa:55626|activating molecule in BECN1-regulated autophagy protein 1;K12581|3|6e-07|42.7|nle:100584332|CCR4-NOT transcription complex subunit 7/8	-	-	-
51705	4008	6.18	17.01	0.16	0.42	1.39232	Up	0.0239198	0.0460299	EMCN	1	K16664|1|1e-101|374|hsa:51705|endomucin	GO:0016020//membrane;GO:0016020//membrane	-	-
4215	4786.99	392	1035	8.23	21.59	1.3914	Up	4.70808e-66	7.55784e-65	MAP3K3	3	K04421|1|0.0|1248|pon:100444678|mitogen-activated protein kinase kinase kinase 3 [EC:2.7.11.25]	GO:0044444//cytoplasmic part;GO:0044444//cytoplasmic part;GO:0044444//cytoplasmic part	GO:0043169//cation binding;GO:0032559//adenyl ribonucleotide binding;GO:0004702//receptor signaling protein serine/threonine kinase activity;GO:0043169//cation binding;GO:0032559//adenyl ribonucleotide binding;GO:0004702//receptor signaling protein serine/threonine kinase activity;GO:0043169//cation binding;GO:0032559//adenyl ribonucleotide binding;GO:0004702//receptor signaling protein serine/th…	GO:0006468//protein phosphorylation;GO:0007249//I-kappaB kinase/NF-kappaB signaling;GO:0006468//protein phosphorylation;GO:0007249//I-kappaB kinase/NF-kappaB signaling;GO:0006468//protein phosphorylation;GO:0007249//I-kappaB kinase/NF-kappaB signaling
340385	1967.07	105.59	298.38	5.84	15.32	1.39138	Up	2.5926e-22	1.6658e-21	ZNF517	1	K09228|1|0.0|888|hsa:340385|KRAB domain-containing zinc finger protein	GO:0043231//intracellular membrane-bounded organelle;GO:0043231//intracellular membrane-bounded organelle;GO:0043231//intracellular membrane-bounded organelle;GO:0043231//intracellular membrane-bounded organelle	GO:0046914//transition metal ion binding;GO:0003676//nucleic acid binding;GO:0046914//transition metal ion binding;GO:0003676//nucleic acid binding;GO:0046914//transition metal ion binding;GO:0003676//nucleic acid binding;GO:0046914//transition metal ion binding;GO:0003676//nucleic acid binding	GO:0006351//transcription, DNA-templated;GO:0006351//transcription, DNA-templated;GO:0006351//transcription, DNA-templated;GO:0006351//transcription, DNA-templated
3157	5395.8	1499	3959	27.93	73.21	1.39023	Up	2.07644e-247	1.82682e-245	HMGCS1	1	K01641|1|0.0|1053|hsa:3157|hydroxymethylglutaryl-CoA synthase [EC:2.3.3.10]	GO:0044444//cytoplasmic part;GO:0044444//cytoplasmic part;GO:0044444//cytoplasmic part;GO:0044444//cytoplasmic part;GO:0044444//cytoplasmic part;GO:0044444//cytoplasmic part;GO:0044444//cytoplasmic part;GO:0044444//cytoplasmic part	GO:0046912//transferase activity, transferring acyl groups, acyl groups converted into alkyl on transfer;GO:0042802//identical protein binding;GO:0046912//transferase activity, transferring acyl groups, acyl groups converted into alkyl on transfer;GO:0042802//identical protein binding;GO:0046912//transferase activity, transferring acyl groups, acyl groups converted into alkyl on transfer;GO:00428…	GO:0009642//response to light intensity;GO:0007417//central nervous system development;GO:0010038//response to metal ion;GO:0033273//response to vitamin;GO:0032354//response to follicle-stimulating hormone;GO:0014070//response to organic cyclic compound;GO:0006720//isoprenoid metabolic process;GO:0006694//steroid biosynthetic process;GO:0070723//response to cholesterol;GO:0008406//gonad developme…
79603	1817	125	331	7.03	18.42	1.38968	Up	2.45086e-22	1.57723e-21	CERS4	2	K04710|1|0.0|655|hsa:79603|ceramide synthetase [EC:2.3.1.24]	GO:0031224//intrinsic component of membrane;GO:0031090//organelle membrane;GO:0005635//nuclear envelope	GO:0001071//nucleic acid binding transcription factor activity;GO:0003677//DNA binding;GO:0016410//N-acyltransferase activity	GO:0006672//ceramide metabolic process;GO:0006351//transcription, DNA-templated
1959	2885.33	134	351	4.66	12.21	1.38966	Up	3.22428e-23	2.12681e-22	EGR2	1	K12496|1|0.0|678|cjc:100404818|early growth response protein 2	GO:0043231//intracellular membrane-bounded organelle;GO:0043231//intracellular membrane-bounded organelle;GO:0043231//intracellular membrane-bounded organelle;GO:0043231//intracellular membrane-bounded organelle;GO:0043231//intracellular membrane-bounded organelle	GO:0001071//nucleic acid binding transcription factor activity;GO:0046872//metal ion binding;GO:0001085//RNA polymerase II transcription factor binding;GO:0019899//enzyme binding;GO:0001071//nucleic acid binding transcription factor activity;GO:0003676//nucleic acid binding;GO:0046872//metal ion binding;GO:0001085//RNA polymerase II transcription factor binding;GO:0019899//enzyme binding;GO:00010…	GO:0042221//response to chemical;GO:0006366//transcription from RNA polymerase II promoter;GO:0021594//rhombomere formation;GO:0065008//regulation of biological quality;GO:0006355//regulation of transcription, DNA-templated;GO:0051239;GO:0007610//behavior;GO:0007422//peripheral nervous system development;GO:0019226//transmission of nerve impulse;GO:0022008//neurogenesis;GO:0042221//response to ch…
8861	2710.79	630	1710	24.19	63.37	1.38939	Up	1.41596e-112	4.46148e-111	LDB1	4	K15617|1|0.0|755|hgl:101706605|LIM domain-binding protein 1	GO:0000785//chromatin;GO:0032991//macromolecular complex;GO:0044428//nuclear part;GO:0030054//cell junction;GO:0000785//chromatin;GO:0032991//macromolecular complex;GO:0044428//nuclear part;GO:0030054//cell junction;GO:0000785//chromatin;GO:0032991//macromolecular complex;GO:0044428//nuclear part;GO:0030054//cell junction	GO:0003712//transcription cofactor activity;GO:0003676//nucleic acid binding;GO:0019904//protein domain specific binding;GO:0042802//identical protein binding;GO:0003712//transcription cofactor activity;GO:0003676//nucleic acid binding;GO:0019904//protein domain specific binding;GO:0042802//identical protein binding;GO:0003712//transcription cofactor activity;GO:0003676//nucleic acid binding;GO:0…	GO:0007166//cell surface receptor signaling pathway;GO:0045638//negative regulation of myeloid cell differentiation;GO:0008544//epidermis development;GO:0007369//gastrulation;GO:0010557//positive regulation of macromolecule biosynthetic process;GO:0021533//cell differentiation in hindbrain;GO:0030155//regulation of cell adhesion;GO:0009798//axis specification;GO:0006354//DNA-templated transcripti…
641649	886.55	7	20	0.89	2.33	1.38845	Up	0.0133552	0.0269665	TMEM91	1	-	GO:0031224//intrinsic component of membrane;GO:0031224//intrinsic component of membrane;GO:0031224//intrinsic component of membrane;GO:0031224//intrinsic component of membrane;GO:0031224//intrinsic component of membrane;GO:0031224//intrinsic component of membrane	-	GO:0050896//response to stimulus;GO:0050896//response to stimulus;GO:0050896//response to stimulus;GO:0050896//response to stimulus;GO:0050896//response to stimulus;GO:0050896//response to stimulus
9820	5522.57	802.95	2119.68	14.64	38.29	1.38705	Up	1.9541e-133	7.68148e-132	CUL7	1	K10613|1|0.0|3145|rro:104667333|cullin 7	GO:0000152//nuclear ubiquitin ligase complex	GO:0019899//enzyme binding	GO:0051704;GO:0007088//regulation of mitotic nuclear division;GO:0019941//modification-dependent protein catabolic process;GO:0030154//cell differentiation
84514	2526.21	150	391	5.95	15.56	1.38688	Up	1.69112e-25	1.19626e-24	GHDC	1	K11224|1|6e-38|162|cmy:102941843|signal transducer and activator of transcription 5B	GO:0012505//endomembrane system;GO:0043231//intracellular membrane-bounded organelle;GO:0012505//endomembrane system;GO:0043231//intracellular membrane-bounded organelle	-	-
137872	1907	14	37	0.75	1.96	1.38589	Up	0.00132918	0.00309924	ADHFE1	2	K11173|1|0.0|870|hsa:137872|hydroxyacid-oxoacid transhydrogenase [EC:1.1.99.24]	GO:0044429	GO:0043169//cation binding;GO:0016614//oxidoreductase activity, acting on CH-OH group of donors	GO:0006818//hydrogen transport;GO:0043648//dicarboxylic acid metabolic process
101929054	1161	11	29	0.98	2.56	1.38529	Up	0.00470698	0.0101863	LOC101929054	1	-	-	-	-
100506258	4508	8.23	21.41	0.18	0.47	1.38466	Up	0.0171789	0.0339651	LOC100506258	1	-	-	-	-
2784	1760	11	29	0.64	1.67	1.3837	Up	0.00470698	0.0101874	GNB3	1	K07825|1|0.0|701|mcf:102125334|guanine nucleotide-binding protein G(I)/G(S)/G(T) subunit beta-3	GO:0016020//membrane;GO:0016020//membrane	GO:0017111//nucleoside-triphosphatase activity;GO:0060089;GO:0017111//nucleoside-triphosphatase activity;GO:0060089	GO:0007267//cell-cell signaling;GO:0033762//response to glucagon;GO:0009207;GO:0015980//energy derivation by oxidation of organic compounds;GO:0007166//cell surface receptor signaling pathway;GO:0008015//blood circulation;GO:0007267//cell-cell signaling;GO:0033762//response to glucagon;GO:0009207;GO:0015980//energy derivation by oxidation of organic compounds;GO:0007166//cell surface receptor sig…
100101148	875	12.63	33.3	1.51	3.94	1.38365	Up	0.00180963	0.0041495	LOC100101148	1	K09572|1|9e-46|186|rro:104681226|FK506-binding protein 6 [EC:5.2.1.8]	-	-	-
64968	1017	2301.86	6058.27	234.98	612.31	1.38172	Up	0	0	MRPS6	3	K02990|1|2e-78|295|nle:100600476|small subunit ribosomal protein S6	GO:0043231//intracellular membrane-bounded organelle;GO:0030529//intracellular ribonucleoprotein complex	GO:0003723//RNA binding;GO:0005198//structural molecule activity	GO:0010467//gene expression
84886	3779.3	393	1034	10.51	27.38	1.38136	Up	1.23321e-65	1.97342e-64	C1orf198	1	-	-	-	-
101928649	1013	98	258	10.05	26.18	1.38127	Up	1.3447e-17	7.19733e-17	CTC-338M12.4	1	-	-	-	-
23373	6969.7	168.92	444	2.44	6.35	1.37988	Up	2.43414e-29	1.90853e-28	CRTC1	1	K15309|1|0.0|1099|hsa:23373|CREB-regulated transcription coactivator 1	GO:0031981//nuclear lumen;GO:0016020//membrane;GO:0031981//nuclear lumen;GO:0016020//membrane	GO:0005488//binding;GO:0003713//transcription coactivator activity;GO:0005488//binding;GO:0003713//transcription coactivator activity	GO:0006357//regulation of transcription from RNA polymerase II promoter;GO:0051704;GO:0006357//regulation of transcription from RNA polymerase II promoter;GO:0051704
64132	3494.76	552	1464	16.13	41.95	1.37892	Up	2.54716e-93	6.2144e-92	XYLT2	3	K00771|1|0.0|1038|pps:100973069|protein xylosyltransferase [EC:2.4.2.26]	GO:0012505//endomembrane system;GO:0031090//organelle membrane;GO:0043231//intracellular membrane-bounded organelle;GO:0031224//intrinsic component of membrane;GO:0012505//endomembrane system;GO:0031090//organelle membrane;GO:0043231//intracellular membrane-bounded organelle;GO:0031224//intrinsic component of membrane	GO:0035252//UDP-xylosyltransferase activity;GO:0035252//UDP-xylosyltransferase activity	GO:0006023;GO:0006023
55258	1935.04	58	152	3.05	7.93	1.37851	Up	6.89254e-11	2.78096e-10	THNSL2	1	-	-	GO:0048037//cofactor binding;GO:0003824//catalytic activity;GO:0048037//cofactor binding;GO:0003824//catalytic activity	-
50649	3690.11	315	827	8.63	22.43	1.378	Up	1.12779e-52	1.46641e-51	ARHGEF4	3	K05769|1|0.0|1441|pps:100988721|Rho guanine nucleotide exchange factor 4	GO:0001726//ruffle;GO:0044444//cytoplasmic part;GO:0016020//membrane;GO:0001726//ruffle;GO:0044444//cytoplasmic part;GO:0016020//membrane	GO:0005089//Rho guanyl-nucleotide exchange factor activity;GO:0005515//protein binding;GO:0005089//Rho guanyl-nucleotide exchange factor activity;GO:0005515//protein binding	GO:0030035//microspike assembly;GO:0007169//transmembrane receptor protein tyrosine kinase signaling pathway;GO:0009966//regulation of signal transduction;GO:0007266//Rho protein signal transduction;GO:0030035//microspike assembly;GO:0007169//transmembrane receptor protein tyrosine kinase signaling pathway;GO:0009966//regulation of signal transduction;GO:0007266//Rho protein signal transduction
8089	1500.82	113	299	7.79	20.24	1.37751	Up	2.64524e-20	1.57237e-19	YEATS4	3	K11341|1|2e-112|408|cjc:100394047|YEATS domain-containing protein 4	GO:0043189//H4/H2A histone acetyltransferase complex;GO:0034399//nuclear periphery;GO:0043189//H4/H2A histone acetyltransferase complex	GO:0003676//nucleic acid binding;GO:0001071//nucleic acid binding transcription factor activity;GO:0005515//protein binding;GO:0003676//nucleic acid binding;GO:0001071//nucleic acid binding transcription factor activity;GO:0005515//protein binding;GO:0005198//structural molecule activity	GO:0006355//regulation of transcription, DNA-templated;GO:0016573//histone acetylation;GO:0006355//regulation of transcription, DNA-templated;GO:0000087//mitotic M phase;GO:0016573//histone acetylation
439994	2103.33	45.25	122.48	2.26	5.87	1.37704	Up	2.02374e-09	7.5757e-09	LINC00863	1	-	-	-	-
6720	4160.7	1614	4130	38.25	99.24	1.37546	Up	2.88576e-245	2.46417e-243	SREBF1	2	K07197|1|0.0|1675|nle:100591724|sterol regulatory element-binding transcription factor 1	GO:0031224//intrinsic component of membrane;GO:0030134//ER to Golgi transport vesicle;GO:0031090//organelle membrane;GO:0012505//endomembrane system;GO:0031224//intrinsic component of membrane;GO:0030134//ER to Golgi transport vesicle;GO:0031090//organelle membrane;GO:0012505//endomembrane system;GO:0031224//intrinsic component of membrane;GO:0030134//ER to Golgi transport vesicle;GO:0031090//org…	GO:0001071//nucleic acid binding transcription factor activity;GO:0001071//nucleic acid binding transcription factor activity;GO:0001071//nucleic acid binding transcription factor activity	GO:0006357//regulation of transcription from RNA polymerase II promoter;GO:0031669//cellular response to nutrient levels;GO:0016125//sterol metabolic process;GO:0006357//regulation of transcription from RNA polymerase II promoter;GO:0031669//cellular response to nutrient levels;GO:0016125//sterol metabolic process;GO:0006357//regulation of transcription from RNA polymerase II promoter;GO:0031669/…
440823	10150.5	182.34	476.54	1.8	4.67	1.37543	Up	7.5254e-31	6.18684e-30	MIAT	3	-	-	-	-
51031	1863	751	1967	41.15	106.72	1.37487	Up	2.53738e-122	8.90625e-121	GLOD4	3	K13132|1|1e-101|373|gfr:102035978|gem associated protein 4	GO:0043231//intracellular membrane-bounded organelle	-	-
57326	3274.24	1146	2998	35.39	91.76	1.37452	Up	4.66674e-185	2.74905e-183	PBXIP1	1	K13273|1|3e-09|67.0|cmy:102930230|phosphomevalonate kinase [EC:2.7.4.2]	GO:0043231//intracellular membrane-bounded organelle;GO:0044444//cytoplasmic part;GO:0015630//microtubule cytoskeleton;GO:0043231//intracellular membrane-bounded organelle;GO:0044444//cytoplasmic part;GO:0015630//microtubule cytoskeleton;GO:0043231//intracellular membrane-bounded organelle;GO:0044444//cytoplasmic part;GO:0015630//microtubule cytoskeleton	GO:0005488//binding;GO:0003712//transcription cofactor activity;GO:0005488//binding;GO:0003712//transcription cofactor activity;GO:0005488//binding;GO:0003712//transcription cofactor activity	GO:0032501//multicellular organismal process;GO:0048869//cellular developmental process;GO:0032501//multicellular organismal process;GO:0048869//cellular developmental process;GO:0032501//multicellular organismal process;GO:0048869//cellular developmental process
955	4132.43	927	2423	22.61	58.62	1.37443	Up	9.63098e-150	4.32076e-148	ENTPD6	1	K01511|1|0.0|717|hsa:955|ectonucleoside triphosphate diphosphohydrolase 5/6 [EC:3.6.1.6]	-	-	-
63940	1492.12	10.29	27.04	0.71	1.84	1.37381	Up	0.00552458	0.0118485	GPSM3	1	K15838|1|9e-25|117|pon:100437136|G-protein signaling modulator 3	-	GO:0005488//binding;GO:0005488//binding	-
150244	2548	32.93	85.87	1.31	3.39	1.37172	Up	8.72872e-07	2.74816e-06	ZDHHC8P1	1	K20030|1|4e-100|310|ssc:100157140|palmitoyltransferase ZDHHC5/8 [EC:2.3.1.225]	GO:0031982//vesicle;GO:0016020//membrane	GO:0046872//metal ion binding;GO:0016740//transferase activity	-
5595	1741.78	530	1447	32.5	84.09	1.37149	Up	2.20026e-96	5.60349e-95	MAPK3	1	K04371|1|4e-171|603|pon:100431824|mitogen-activated protein kinase 1/3 [EC:2.7.11.24]	GO:0031981//nuclear lumen;GO:0044444//cytoplasmic part;GO:0031981//nuclear lumen;GO:0044444//cytoplasmic part;GO:0031981//nuclear lumen;GO:0044444//cytoplasmic part	GO:0004702//receptor signaling protein serine/threonine kinase activity;GO:0032559//adenyl ribonucleotide binding;GO:0019899//enzyme binding;GO:0004702//receptor signaling protein serine/threonine kinase activity;GO:0032559//adenyl ribonucleotide binding;GO:0019899//enzyme binding;GO:0004702//receptor signaling protein serine/threonine kinase activity;GO:0032559//adenyl ribonucleotide binding;GO:…	GO:0007599//hemostasis;GO:0009612//response to mechanical stimulus;GO:0006355//regulation of transcription, DNA-templated;GO:0006352//DNA-templated transcription, initiation;GO:0006796//phosphate-containing compound metabolic process;GO:0002224//toll-like receptor signaling pathway;GO:0007169//transmembrane receptor protein tyrosine kinase signaling pathway;GO:0007264//small GTPase mediated signa…
3959	2277	2839	7418	126.83	328.1	1.37124	Up	0	0	LGALS3BP	3	K17300|1|0.0|1189|nle:100600784|galectin-3-binding protein	GO:0044464;GO:0031012//extracellular matrix	GO:0005488//binding;GO:0004888//transmembrane signaling receptor activity	GO:0006952//defense response;GO:0023052//signaling;GO:0009987//cellular process
253018	1742	23	60	1.35	3.49	1.37027	Up	4.81468e-05	0.000130954	HCG27	1	K06751|1|2e-10|57.4|tup:102494652|major histocompatibility complex, class I	-	-	-
83889	8985	17	44	0.19	0.49	1.36678	Up	0.00056248	0.00136689	WDR87	4	K12484|1|4e-20|104|mze:101465789|Rab11 family-interacting protein 1/2/5	-	-	-
143282	2564	53	138	2.1	5.41	1.36524	Up	6.3582e-10	2.43715e-09	FGFBP3	4	-	-	GO:0005539//glycosaminoglycan binding;GO:0019838//growth factor binding	GO:0043114//regulation of vascular permeability;GO:0009967//positive regulation of signal transduction
1375	2723.81	40	97.06	1.39	3.58	1.36487	Up	1.09842e-06	3.43433e-06	CPT1B	1	K19523|1|0.0|1521|hsa:1375|carnitine O-palmitoyltransferase 1, muscle isoform [EC:2.3.1.21]	GO:0031224//intrinsic component of membrane;GO:0031966//mitochondrial membrane;GO:0031224//intrinsic component of membrane;GO:0031966//mitochondrial membrane;GO:0031224//intrinsic component of membrane;GO:0031966//mitochondrial membrane;GO:0031224//intrinsic component of membrane;GO:0031966//mitochondrial membrane;GO:0031224//intrinsic component of membrane;GO:0031966//mitochondrial membrane;GO:0…	GO:0016406//carnitine O-acyltransferase activity;GO:0016406//carnitine O-acyltransferase activity;GO:0016406//carnitine O-acyltransferase activity;GO:0016406//carnitine O-acyltransferase activity;GO:0016406//carnitine O-acyltransferase activity;GO:0016406//carnitine O-acyltransferase activity	GO:0009062//fatty acid catabolic process;GO:0003333//amino acid transmembrane transport;GO:0019217//regulation of fatty acid metabolic process;GO:0009062//fatty acid catabolic process;GO:0003333//amino acid transmembrane transport;GO:0019217//regulation of fatty acid metabolic process;GO:0009062//fatty acid catabolic process;GO:0003333//amino acid transmembrane transport;GO:0019217//regulation of…
100132273	1678	30	78.01	1.83	4.71	1.36388	Up	3.65838e-06	1.09289e-05	NDUFA6-AS1	2	K12581|1|1e-08|64.3|nle:100584332|CCR4-NOT transcription complex subunit 7/8;K11447|2|3e-06|56.2|ptr:449579|histone demethylase [EC:1.14.11.-];K04408|3|4e-06|55.8|hsa:11184|mitogen-activated protein kinase kinase kinase kinase 1 [EC:2.7.11.1];K08857|4|5e-06|55.5|hsa:6787|NIMA (never in mitosis gene a)-related kinase [EC:2.7.11.1];K07560|5|6e-06|55.1|pon:100459622|D-tyrosyl-tRNA(Tyr) deacylase [EC…	-	-	-
5310	14136.6	1284.09	3337.43	9.12	23.46	1.3631	Up	1.3014e-203	8.55932e-202	PKD1	2	K04985|1|0.0|7589|hsa:5310|polycystin 1	GO:0043231//intracellular membrane-bounded organelle;GO:0043234//protein complex;GO:0016021//integral component of membrane;GO:0044459;GO:0072372//primary cilium;GO:0043231//intracellular membrane-bounded organelle;GO:0043234//protein complex;GO:0016021//integral component of membrane;GO:0044459;GO:0072372//primary cilium	GO:0005216//ion channel activity;GO:0005515//protein binding;GO:0030246//carbohydrate binding;GO:0005216//ion channel activity;GO:0005515//protein binding;GO:0030246//carbohydrate binding	GO:0016337//single organismal cell-cell adhesion;GO:0022402//cell cycle process;GO:0007186//G-protein coupled receptor signaling pathway;GO:0043009//chordate embryonic development;GO:0007160//cell-matrix adhesion;GO:0001944//vasculature development;GO:0048513//animal organ development;GO:0070838//divalent metal ion transport;GO:0009612//response to mechanical stimulus;GO:0016337//single organisma…
117248	3729.28	59.97	161.71	1.69	4.34	1.36067	Up	4.25708e-12	1.81719e-11	GALNT15	1	K00710|1|0.0|1084|hsa:117248|polypeptide N-acetylgalactosaminyltransferase [EC:2.4.1.41]	GO:0012505//endomembrane system;GO:0016023//cytoplasmic, membrane-bounded vesicle;GO:0031224//intrinsic component of membrane;GO:0012505//endomembrane system;GO:0016023//cytoplasmic, membrane-bounded vesicle;GO:0031224//intrinsic component of membrane;GO:0012505//endomembrane system;GO:0016023//cytoplasmic, membrane-bounded vesicle;GO:0031224//intrinsic component of membrane	GO:0030246//carbohydrate binding;GO:0008376//acetylgalactosaminyltransferase activity;GO:0030246//carbohydrate binding;GO:0008376//acetylgalactosaminyltransferase activity;GO:0030246//carbohydrate binding;GO:0008376//acetylgalactosaminyltransferase activity	-
80863	1931	62	161	3.28	8.42	1.36012	Up	2.6422e-11	1.0892e-10	PRRT1	3	-	GO:0031224//intrinsic component of membrane	-	-
826	1312.5	1312	3351	101.43	260.25	1.35941	Up	8.68354e-199	5.48061e-197	CAPNS1	2	K08583|1|6e-122|440|pon:100448154|calpain, small subunit 1	GO:0016020//membrane;GO:0044424;GO:0016020//membrane;GO:0044424;GO:0016020//membrane;GO:0044424;GO:0016020//membrane;GO:0044424	GO:0046872//metal ion binding;GO:0046983//protein dimerization activity;GO:0004197//cysteine-type endopeptidase activity;GO:0046872//metal ion binding;GO:0046983//protein dimerization activity;GO:0004197//cysteine-type endopeptidase activity;GO:0046872//metal ion binding;GO:0046983//protein dimerization activity;GO:0004197//cysteine-type endopeptidase activity;GO:0046872//metal ion binding;GO:004…	GO:0019538//protein metabolic process;GO:0008283//cell proliferation;GO:0019538//protein metabolic process;GO:0008283//cell proliferation;GO:0019538//protein metabolic process;GO:0008283//cell proliferation;GO:0019538//protein metabolic process;GO:0008283//cell proliferation
9374	2049.96	193.81	508.67	9.76	25.04	1.35928	Up	3.92562e-33	3.44029e-32	PPT2	1	K01074|1|4e-162|574|rro:104674001|palmitoyl-protein thioesterase [EC:3.1.2.22]	GO:0000323//lytic vacuole;GO:0000323//lytic vacuole;GO:0000323//lytic vacuole	GO:0016790//thiolester hydrolase activity;GO:0016790//thiolester hydrolase activity;GO:0016790//thiolester hydrolase activity	GO:0043412//macromolecule modification;GO:0043412//macromolecule modification;GO:0043412//macromolecule modification
56654	1548	188	487	12.45	31.93	1.35877	Up	4.55624e-31	3.76868e-30	NPDC1	3	K01509|1|2e-57|226|aml:100477610|adenosinetriphosphatase [EC:3.6.1.3];K09367|2|7e-36|154|asn:102370955|POU domain transcription factor, class 5	GO:0031224//intrinsic component of membrane	-	-
25901	1504	270	699	18.42	47.2	1.35751	Up	7.88284e-44	8.65494e-43	CCDC28A	2	-	-	-	-
1893	2166.65	91	236	4.29	10.98	1.35583	Up	7.1123e-16	3.57338e-15	ECM1	2	-	GO:0031012//extracellular matrix;GO:0031012//extracellular matrix	GO:0060089;GO:0019899//enzyme binding;GO:0060089;GO:0019899//enzyme binding	GO:0009888//tissue development;GO:0030279//negative regulation of ossification;GO:0051346//negative regulation of hydrolase activity;GO:0007249//I-kappaB kinase/NF-kappaB signaling;GO:0045765//regulation of angiogenesis;GO:0001935//endothelial cell proliferation;GO:0009888//tissue development;GO:0030279//negative regulation of ossification;GO:0051346//negative regulation of hydrolase activity;GO:…
94005	2873	487	1258	17.18	43.95	1.35513	Up	3.32064e-77	6.54562e-76	PIGS	3	K05291|1|0.0|978|hsa:94005|phosphatidylinositol glycan, class S	GO:0030176//integral component of endoplasmic reticulum membrane	GO:0005488//binding;GO:0016787//hydrolase activity	GO:0006497//protein lipidation
124935	8213.29	360.14	926.55	4.39	11.23	1.35507	Up	6.41872e-57	8.92255e-56	SLC43A2	1	K08229|1|0.0|1011|hsa:124935|MFS transporter, LAT3 family, solute carrier family 43, member 2	GO:0031224//intrinsic component of membrane;GO:0031224//intrinsic component of membrane;GO:0031224//intrinsic component of membrane;GO:0031224//intrinsic component of membrane;GO:0031224//intrinsic component of membrane	GO:0015171//amino acid transmembrane transporter activity;GO:0015171//amino acid transmembrane transporter activity;GO:0015171//amino acid transmembrane transporter activity;GO:0015171//amino acid transmembrane transporter activity;GO:0015171//amino acid transmembrane transporter activity	GO:0006865//amino acid transport;GO:0006807//nitrogen compound metabolic process;GO:0006865//amino acid transport;GO:0006807//nitrogen compound metabolic process;GO:0006865//amino acid transport;GO:0006807//nitrogen compound metabolic process;GO:0006865//amino acid transport;GO:0006807//nitrogen compound metabolic process;GO:0006865//amino acid transport;GO:0006807//nitrogen compound metabolic pr…
5187	4717	950	2455	20.32	51.98	1.35506	Up	5.74706e-149	2.56698e-147	PER1	2	K02633|1|0.0|1347|hsa:5187|period circadian protein	GO:0044424	-	GO:0006355//regulation of transcription, DNA-templated;GO:0048511//rhythmic process;GO:0009605//response to external stimulus
4741	2913.6	27	72	0.97	2.48	1.35428	Up	5.7329e-06	1.6861e-05	NEFM	1	K04573|1|3e-83|312|hsa:4741|neurofilament medium polypeptide (neurofilament 3)	GO:0043005//neuron projection;GO:0005856//cytoskeleton;GO:0043005//neuron projection	GO:0005488//binding;GO:0005198//structural molecule activity;GO:0005488//binding;GO:0005198//structural molecule activity	GO:0007017//microtubule-based process;GO:0045104//intermediate filament cytoskeleton organization;GO:0007010//cytoskeleton organization
57035	2548.46	453.02	1107.04	17.09	43.67	1.35349	Up	3.30746e-62	5.03879e-61	RSRP1	1	K06579|1|3e-18|97.1|hsa:6007|Rhesus blood group glycoprotein	-	-	-
3065	2091	918	2369	44.72	114.27	1.35345	Up	1.7012e-143	7.30939e-142	HDAC1	2	K06067|1|0.0|821|ocu:100355156|histone deacetylase 1/2 [EC:3.5.1.98]	GO:0070822//Sin3-type complex;GO:0044444//cytoplasmic part	GO:0001071//nucleic acid binding transcription factor activity;GO:0017136//NAD-dependent histone deacetylase activity;GO:0019899//enzyme binding	GO:0030326//embryonic limb morphogenesis;GO:0051704;GO:0010557//positive regulation of macromolecule biosynthetic process;GO:0007169//transmembrane receptor protein tyrosine kinase signaling pathway;GO:0051726//regulation of cell cycle;GO:0042476//odontogenesis;GO:0008544//epidermis development;GO:0010830//regulation of myotube differentiation;GO:0016575//histone deacetylation;GO:0007599//hemosta…
126823	1098	21	49	1.79	4.57	1.35223	Up	0.000871998	0.00207976	KLHDC9	1	-	-	-	-
126792	2793	107	276	3.89	9.92	1.35057	Up	3.62892e-18	1.98896e-17	B3GALT6	3	K00734|1|9e-131|470|hsa:126792|galactosylxylosylprotein 3-beta-galactosyltransferase [EC:2.4.1.134]	GO:0000139//Golgi membrane;GO:0031985//Golgi cisterna;GO:0031224//intrinsic component of membrane	GO:0035250//UDP-galactosyltransferase activity	GO:0006464//cellular protein modification process;GO:0006023
10234	2250	54	139	2.44	6.22	1.35003	Up	7.92774e-10	3.02507e-09	LRRC17	2	K06839|1|3e-20|86.3|ggo:101128679|slit 2	GO:0044421;GO:0044421	-	GO:0002762//negative regulation of myeloid leukocyte differentiation;GO:0008283//cell proliferation;GO:0001503//ossification;GO:0002762//negative regulation of myeloid leukocyte differentiation;GO:0008283//cell proliferation;GO:0001503//ossification
284129	2920.13	209	546	7.36	18.76	1.34988	Up	4.36864e-35	4.01737e-34	SLC26A11	3	K14708|1|0.0|1073|pps:100980279|solute carrier family 26 (sodium-independent sulfate anion transporter), member 11	GO:0005764//lysosome;GO:0031224//intrinsic component of membrane;GO:0005764//lysosome;GO:0031224//intrinsic component of membrane;GO:0005764//lysosome;GO:0031224//intrinsic component of membrane;GO:0005764//lysosome;GO:0031224//intrinsic component of membrane	GO:0015291//secondary active transmembrane transporter activity;GO:0008509//anion transmembrane transporter activity;GO:0015291//secondary active transmembrane transporter activity;GO:0008509//anion transmembrane transporter activity;GO:0015291//secondary active transmembrane transporter activity;GO:0008509//anion transmembrane transporter activity;GO:0015291//secondary active transmembrane trans…	GO:0015698//inorganic anion transport;GO:0015698//inorganic anion transport;GO:0015698//inorganic anion transport;GO:0015698//inorganic anion transport
101928656	758	10.55	27.06	1.46	3.72	1.34933	Up	0.00552458	0.0118472	LINC01099	1	-	GO:0034399//nuclear periphery;GO:0044430;GO:0044459;GO:0044444//cytoplasmic part	GO:0046914//transition metal ion binding;GO:0019901//protein kinase binding;GO:0008092//cytoskeletal protein binding	GO:0000122//negative regulation of transcription from RNA polymerase II promoter;GO:0007599//hemostasis;GO:0044087;GO:0048814//regulation of dendrite morphogenesis
57184	3241.99	449.76	1157.7	14.07	35.79	1.34693	Up	7.0879e-71	1.25368e-69	FAM219B	1	-	-	GO:0015002//heme-copper terminal oxidase activity;GO:0015002//heme-copper terminal oxidase activity	-
9993	4487.24	598	1532	13.41	34.11	1.34689	Up	2.19688e-92	5.30252e-91	DGCR2	2	K03068|1|8e-09|66.2|acs:100566277|low density lipoprotein receptor-related protein 5/6	GO:0031224//intrinsic component of membrane;GO:0031224//intrinsic component of membrane;GO:0031224//intrinsic component of membrane;GO:0031224//intrinsic component of membrane;GO:0031224//intrinsic component of membrane	GO:0004871//signal transducer activity;GO:0030246//carbohydrate binding;GO:0004871//signal transducer activity;GO:0030246//carbohydrate binding;GO:0004871//signal transducer activity;GO:0030246//carbohydrate binding;GO:0004871//signal transducer activity;GO:0030246//carbohydrate binding;GO:0004871//signal transducer activity;GO:0030246//carbohydrate binding	GO:0009987//cellular process;GO:0009653//anatomical structure morphogenesis;GO:0009987//cellular process;GO:0009653//anatomical structure morphogenesis;GO:0009987//cellular process;GO:0009653//anatomical structure morphogenesis;GO:0009987//cellular process;GO:0009653//anatomical structure morphogenesis;GO:0009987//cellular process;GO:0009653//anatomical structure morphogenesis
100499483	5635	33.85	87.5	0.61	1.55	1.34539	Up	7.52986e-07	2.37919e-06	CCDC180	2	K00722|1|1e-51|208|mgp:100540036|globoside alpha-N-acetylgalactosaminyltransferase [EC:2.4.1.88];K20478|2|3e-07|61.2|pbi:103068168|golgin subfamily B member 1	-	-	-
1825	7656	9.82	25.17	0.13	0.33	1.34395	Up	0.0064608	0.0137203	DSC3	4	K07602|1|0.0|1794|hsa:1825|desmocollin 3	GO:0005911//cell-cell junction;GO:0031224//intrinsic component of membrane;GO:0005911//cell-cell junction;GO:0031224//intrinsic component of membrane	GO:0046872//metal ion binding;GO:0005515//protein binding;GO:0046872//metal ion binding;GO:0005515//protein binding	GO:0016337//single organismal cell-cell adhesion;GO:0031647//regulation of protein stability;GO:0016337//single organismal cell-cell adhesion;GO:0031647//regulation of protein stability
1135	4038	10.44	26.63	0.26	0.66	1.34395	Up	0.00823748	0.017172	CHRNA2	1	K04804|1|0.0|1014|hsa:1135|nicotinic acetylcholine receptor alpha-2	GO:0005887//integral component of plasma membrane	GO:0005231//excitatory extracellular ligand-gated ion channel activity;GO:0004888//transmembrane signaling receptor activity	GO:0006810//transport;GO:0007267//cell-cell signaling
5935	4432	648.54	1662.25	14.77	37.48	1.34345	Up	2.99092e-100	8.04027e-99	RBM3	4	K13186|1|2e-38|164|cjc:100399782|RNA-binding protein 3	GO:0043231//intracellular membrane-bounded organelle;GO:0043005//neuron projection;GO:0030529//intracellular ribonucleoprotein complex	GO:0003676//nucleic acid binding;GO:0043021//ribonucleoprotein complex binding	GO:0006412//translation;GO:0006950//response to stress;GO:0035195//gene silencing by miRNA
23135	6704	656	1681	9.85	24.98	1.34258	Up	3.15444e-101	8.5591e-100	KDM6B	1	K11448|1|0.0|2244|hsa:23135|lysine-specific demethylase 6B [EC:1.14.11.-]	-	GO:0005488//binding	-
29970	1668	423.83	1080.02	25.87	65.6	1.34242	Up	2.61304e-65	4.15856e-64	SCHIP1	1	-	GO:0044424;GO:0044424;GO:0044424;GO:0044424	GO:0005515//protein binding;GO:0005515//protein binding;GO:0005515//protein binding;GO:0005515//protein binding	GO:0022602//ovulation cycle process;GO:0001667//ameboidal-type cell migration;GO:0009887//organ morphogenesis;GO:0007169//transmembrane receptor protein tyrosine kinase signaling pathway;GO:0060537//muscle tissue development;GO:0008202//steroid metabolic process;GO:0008406//gonad development;GO:0022602//ovulation cycle process;GO:0001667//ameboidal-type cell migration;GO:0009887//organ morphogene…
284276	2273	18.66	48.17	0.84	2.13	1.34239	Up	0.000222654	0.000566403	LINC00908	1	K01064|1|1e-15|55.1|mcf:102130297|wingless-type MMTV integration site family, member 9;K15289|3|9e-13|57.0|ggo:101143670|solute carrier family 35, member F5;K17985|5|3e-11|52.4|hsa:55626|activating molecule in BECN1-regulated autophagy protein 1	-	-	-
6812	3859.57	1341	3432	35.11	88.96	1.34127	Up	3.22808e-204	2.13001e-202	STXBP1	3	K15292|1|0.0|1063|hgl:101726395|syntaxin-binding protein 1	GO:0032991//macromolecular complex;GO:0016020//membrane;GO:0030141//secretory granule;GO:0032991//macromolecular complex;GO:0016020//membrane;GO:0030141//secretory granule	GO:0019900//kinase binding;GO:0019905//syntaxin binding;GO:0019900//kinase binding;GO:0019905//syntaxin binding	GO:0016082//synaptic vesicle priming;GO:0015980//energy derivation by oxidation of organic compounds;GO:0031647//regulation of protein stability;GO:0034109//homotypic cell-cell adhesion;GO:0032228//regulation of synaptic transmission, GABAergic;GO:0048167//regulation of synaptic plasticity;GO:0016050//vesicle organization;GO:0030073//insulin secretion;GO:0043066//negative regulation of apoptotic …
2050	4369	699	1789	16.15	40.92	1.34127	Up	2.13508e-107	6.27948e-106	EPHB4	4	K05113|1|0.0|1887|pps:100979334|Eph receptor B4 [EC:2.7.10.1]	GO:0016021//integral component of membrane	GO:0004714//transmembrane receptor protein tyrosine kinase activity;GO:0032559//adenyl ribonucleotide binding	GO:0007167//enzyme linked receptor protein signaling pathway;GO:0022603//regulation of anatomical structure morphogenesis;GO:0006464//cellular protein modification process
100289373	1678.32	11	26	0.62	1.57	1.34042	Up	0.0148964	0.0298324	UBAC2-AS1	1	-	-	-	-
644943	2698	29	74	1.09	2.76	1.34034	Up	9.00254e-06	2.60365e-05	RASSF10	2	K09856|1|0.0|834|ggo:101144511|Ras association domain-containing protein 9/10	-	-	-
51281	3257.85	30	79	0.96	2.43	1.33985	Up	2.50856e-06	7.59331e-06	ANKMY1	1	K19755|1|3e-08|63.5|shr:100928106|radial spoke head protein 1	-	GO:0043169//cation binding;GO:0046914//transition metal ion binding;GO:0046914//transition metal ion binding;GO:0046914//transition metal ion binding;GO:0046914//transition metal ion binding;GO:0046914//transition metal ion binding	-
8831	5989.01	347	889	5.85	14.8	1.33909	Up	2.28026e-54	3.06899e-53	SYNGAP1	1	K17631|1|0.0|2072|hsa:8831|Ras/Rap GTPase-activating protein SynGAP	GO:0044464;GO:0044464	GO:0008047//enzyme activator activity;GO:0019904//protein domain specific binding;GO:0008047//enzyme activator activity;GO:0019904//protein domain specific binding	GO:0009966//regulation of signal transduction;GO:0009966//regulation of signal transduction
147650	2017	20	51	1.01	2.55	1.33614	Up	0.00023912	0.000606545	SPACA6	1	-	-	-	-
83746	3205	161	411	5.09	12.85	1.33603	Up	6.9949e-26	4.9985e-25	L3MBTL2	4	K11465|1|4e-30|136|tup:102500909|sex comb on midleg-like protein 2;K11461|5|2e-29|134|bfo:BRAFLDRAFT_273612|polycomb protein SCMH1	GO:0043231//intracellular membrane-bounded organelle	GO:0042393//histone binding;GO:0046914//transition metal ion binding;GO:0003712//transcription cofactor activity	GO:0006325//chromatin organization
374969	816	62	158	7.96	20.09	1.33564	Up	7.94182e-11	3.19481e-10	SVBP	3	-	-	-	-
266747	2988	27.86	70.62	0.94	2.37	1.33415	Up	1.22524e-05	3.50613e-05	RGL4	1	K08732|1|2e-25|118|ocu:103347195|ral guanine nucleotide dissociation stimulator	GO:0031410//cytoplasmic vesicle;GO:0031410//cytoplasmic vesicle;GO:0031410//cytoplasmic vesicle	GO:0030695//GTPase regulator activity;GO:0030695//GTPase regulator activity;GO:0030695//GTPase regulator activity	GO:0035556//intracellular signal transduction;GO:0035556//intracellular signal transduction;GO:0035556//intracellular signal transduction
219749	4326.1	94.14	242.12	2.22	5.59	1.33229	Up	4.57312e-16	2.31827e-15	ZNF25	1	K09228|1|0.0|829|hsa:219749|KRAB domain-containing zinc finger protein	GO:0043231//intracellular membrane-bounded organelle;GO:0043231//intracellular membrane-bounded organelle;GO:0043231//intracellular membrane-bounded organelle;GO:0043231//intracellular membrane-bounded organelle;GO:0043231//intracellular membrane-bounded organelle;GO:0043231//intracellular membrane-bounded organelle;GO:0043231//intracellular membrane-bounded organelle;GO:0043231//intracellular me…	GO:0046914//transition metal ion binding;GO:0003676//nucleic acid binding;GO:0046914//transition metal ion binding;GO:0003676//nucleic acid binding;GO:0046914//transition metal ion binding;GO:0003676//nucleic acid binding;GO:0046914//transition metal ion binding;GO:0003676//nucleic acid binding;GO:0046914//transition metal ion binding;GO:0003676//nucleic acid binding;GO:0046914//transition metal …	GO:0006351//transcription, DNA-templated;GO:0006351//transcription, DNA-templated;GO:0006351//transcription, DNA-templated;GO:0006351//transcription, DNA-templated;GO:0006351//transcription, DNA-templated;GO:0006351//transcription, DNA-templated;GO:0006351//transcription, DNA-templated;GO:0006351//transcription, DNA-templated;GO:0006351//transcription, DNA-templated;GO:0006351//transcription, DNA…
100506421	773.47	73.17	173.56	9.27	23.34	1.33216	Up	1.69375e-10	6.70473e-10	LINC01158	1	-	-	-	-
113189	2213	244	620	11.22	28.23	1.33116	Up	6.15348e-38	5.98933e-37	CHST14	3	K08105|1|0.0|718|hsa:113189|dermatan 4-sulfotransferase 1 [EC:2.8.2.35]	GO:0012505//endomembrane system;GO:0043231//intracellular membrane-bounded organelle;GO:0031224//intrinsic component of membrane	GO:0008146//sulfotransferase activity;GO:0043168//anion binding	GO:0005975//carbohydrate metabolic process;GO:0050654//chondroitin sulfate proteoglycan metabolic process
253959	8149.08	210.93	479.63	2.33	5.86	1.33057	Up	1.00355e-24	6.94656e-24	RALGAPA1	2	K07207|1|7e-19|100|bfo:BRAFLDRAFT_64809|tuberous sclerosis 2;K17700|4|3e-18|98.6|mde:101896864|RAP1 GTPase activating protein 1	GO:0043231//intracellular membrane-bounded organelle;GO:0044444//cytoplasmic part;GO:0043231//intracellular membrane-bounded organelle;GO:0044444//cytoplasmic part;GO:0043231//intracellular membrane-bounded organelle;GO:0044444//cytoplasmic part;GO:0043231//intracellular membrane-bounded organelle;GO:0044444//cytoplasmic part;GO:0043231//intracellular membrane-bounded organelle;GO:0044444//cytopl…	GO:0046983//protein dimerization activity;GO:0046983//protein dimerization activity;GO:0046983//protein dimerization activity;GO:0046983//protein dimerization activity;GO:0046983//protein dimerization activity;GO:0046983//protein dimerization activity;GO:0046983//protein dimerization activity;GO:0046983//protein dimerization activity	-
100505832	3399	23	58	0.68	1.71	1.33039	Up	0.000102069	0.000268697	PROX1-AS1	2	-	-	-	-
64718	4737.95	321.72	867.46	7.27	18.28	1.33024	Up	1.48842e-57	2.09048e-56	UNKL	1	K12581|1|2e-23|114|nle:100584332|CCR4-NOT transcription complex subunit 7/8;K11447|2|2e-21|107|ptr:449579|histone demethylase [EC:1.14.11.-];K17985|3|7e-19|66.6|hsa:55626|activating molecule in BECN1-regulated autophagy protein 1;K15696|5|2e-17|63.5|nle:100581015|RING finger protein 113B	GO:0043231//intracellular membrane-bounded organelle;GO:0043231//intracellular membrane-bounded organelle	GO:0046914//transition metal ion binding;GO:0003824//catalytic activity;GO:0046914//transition metal ion binding;GO:0003824//catalytic activity	-
283131	4136.42	1672.63	3898.75	37.49	94.24	1.32983	Up	8.0058e-197	4.97559e-195	NEAT1	1	K12581|1|7e-17|95.5|nle:100584332|CCR4-NOT transcription complex subunit 7/8;K01064|4|2e-16|94.0|mcf:102130297|wingless-type MMTV integration site family, member 9	-	-	-
23774	4440.29	247	630	5.65	14.18	1.32753	Up	9.38302e-39	9.32475e-38	BRD1	1	K11349|1|0.0|1936|hsa:23774|bromodomain-containing protein 1	GO:0070775;GO:0070775	GO:0046914//transition metal ion binding;GO:0046914//transition metal ion binding	GO:0016573//histone acetylation;GO:0016573//histone acetylation
55624	2760	1149	2904	42.19	105.67	1.32459	Up	1.401e-169	7.35724e-168	POMGNT1	1	K09666|1|0.0|1287|hsa:55624|beta-1,2-N-acetylglucosaminyltransferase [EC:2.4.1.-]	GO:0043231//intracellular membrane-bounded organelle;GO:0031224//intrinsic component of membrane;GO:0012505//endomembrane system;GO:0031224//intrinsic component of membrane;GO:0012505//endomembrane system;GO:0043231//intracellular membrane-bounded organelle;GO:0031224//intrinsic component of membrane;GO:0012505//endomembrane system;GO:0043231//intracellular membrane-bounded organelle;GO:0031224//…	GO:0008375//acetylglucosaminyltransferase activity;GO:0008375//acetylglucosaminyltransferase activity;GO:0008375//acetylglucosaminyltransferase activity;GO:0008375//acetylglucosaminyltransferase activity	GO:0006486//protein glycosylation;GO:0006486//protein glycosylation;GO:0006486//protein glycosylation;GO:0006486//protein glycosylation
30000	4930.92	787	1982	16.03	40.13	1.32391	Up	1.1223e-115	3.66696e-114	TNPO2	1	K18727|1|0.0|1719|bacu:103001981|transportin-2	GO:0043231//intracellular membrane-bounded organelle	GO:0005048//signal sequence binding;GO:0022892//substrate-specific transporter activity	GO:0015031//protein transport
84449	3762.84	65	164.66	1.75	4.38	1.32358	Up	5.04034e-11	2.04747e-10	ZNF333	2	K09228|1|0.0|1392|hsa:84449|KRAB domain-containing zinc finger protein	GO:0043231//intracellular membrane-bounded organelle;GO:0043231//intracellular membrane-bounded organelle	GO:0046914//transition metal ion binding;GO:0003676//nucleic acid binding;GO:0046914//transition metal ion binding;GO:0003676//nucleic acid binding	GO:0006351//transcription, DNA-templated;GO:0006351//transcription, DNA-templated
57176	3601.52	256	643	7.14	17.87	1.32354	Up	1.47032e-38	1.45338e-37	VARS2	2	K01873|1|0.0|2040|pps:100980341|valyl-tRNA synthetase [EC:6.1.1.9]	GO:0043231//intracellular membrane-bounded organelle;GO:0043231//intracellular membrane-bounded organelle;GO:0043231//intracellular membrane-bounded organelle	GO:0004812//aminoacyl-tRNA ligase activity;GO:0032559//adenyl ribonucleotide binding;GO:0004812//aminoacyl-tRNA ligase activity;GO:0032559//adenyl ribonucleotide binding;GO:0004812//aminoacyl-tRNA ligase activity;GO:0032559//adenyl ribonucleotide binding	GO:0006418//tRNA aminoacylation for protein translation;GO:0006418//tRNA aminoacylation for protein translation;GO:0006418//tRNA aminoacylation for protein translation
10903	2754.07	86	208	3.03	7.58	1.32288	Up	9.5603e-13	4.19914e-12	MTMR11	3	K18085|1|0.0|1233|hsa:10903|myotubularin-related protein 10/11/12	-	GO:0042578//phosphoric ester hydrolase activity;GO:0042578//phosphoric ester hydrolase activity	-
2771	2261.18	4797.49	12107.6	215.67	539.34	1.32237	Up	0	0	GNAI2	1	K04630|1|0.0|716|nle:100588993|guanine nucleotide-binding protein G(i) subunit alpha	GO:0005815//microtubule organizing center;GO:0043231//intracellular membrane-bounded organelle;GO:0031234//extrinsic component of cytoplasmic side of plasma membrane;GO:0005815//microtubule organizing center;GO:0043231//intracellular membrane-bounded organelle;GO:0031234//extrinsic component of cytoplasmic side of plasma membrane;GO:0005815//microtubule organizing center;GO:0043231//intracellular…	GO:0032561//guanyl ribonucleotide binding;GO:0005102//receptor binding;GO:0017111//nucleoside-triphosphatase activity;GO:0060089;GO:0032403//protein complex binding;GO:0032561//guanyl ribonucleotide binding;GO:0005102//receptor binding;GO:0017111//nucleoside-triphosphatase activity;GO:0060089;GO:0032403//protein complex binding;GO:0032561//guanyl ribonucleotide binding;GO:0005102//receptor bindin…	GO:0035588;GO:0031280;GO:0007599//hemostasis;GO:0008283//cell proliferation;GO:0009207;GO:0007188//adenylate cyclase-modulating G-protein coupled receptor signaling pathway;GO:0050804//modulation of synaptic transmission;GO:0032413//negative regulation of ion transmembrane transporter activity;GO:0001775//cell activation;GO:0031667//response to nutrient levels;GO:0000165//MAPK cascade;GO:0035588;…
9066	6188	10	25	0.16	0.4	1.32193	Up	0.01218	0.0247806	SYT7	1	K19907|1|0.0|866|myb:102260721|synaptotagmin-7	GO:0031224//intrinsic component of membrane;GO:0000323//lytic vacuole;GO:0008021//synaptic vesicle;GO:0044459;GO:0031224//intrinsic component of membrane;GO:0000323//lytic vacuole;GO:0044459;GO:0030136//clathrin-coated vesicle	GO:0046872//metal ion binding;GO:0043169//cation binding	GO:0007009//plasma membrane organization;GO:0017156//calcium ion regulated exocytosis;GO:0030073//insulin secretion;GO:0007009//plasma membrane organization;GO:0017156//calcium ion regulated exocytosis;GO:0030073//insulin secretion
114795	10912	31.71	82.27	0.3	0.75	1.32193	Up	1.47951e-06	4.58146e-06	TMEM132B	1	K17599|1|0.0|1197|hsa:114795|transmembrane protein 132	GO:0031224//intrinsic component of membrane;GO:0031224//intrinsic component of membrane	-	-
23386	4932	843	2127	17.24	43.06	1.32059	Up	2.20588e-124	7.89262e-123	NUDCD3	3	K04515|1|3e-38|164|ccw:104683185|calcium/calmodulin-dependent protein kinase (CaM kinase) II [EC:2.7.11.17]	-	GO:0005488//binding	-
79187	1815.04	53	130	2.9	7.24	1.31994	Up	1.16201e-08	4.12356e-08	FSD1	1	K08285|1|5e-43|150|mze:101466449|midline 1 [EC:2.3.2.27]	GO:0032155;GO:0043231//intracellular membrane-bounded organelle;GO:0015630//microtubule cytoskeleton;GO:0032155;GO:0043231//intracellular membrane-bounded organelle;GO:0015630//microtubule cytoskeleton	-	GO:0000087//mitotic M phase;GO:0000087//mitotic M phase
81876	1955	1453	3658	75.81	188.95	1.31754	Up	1.06248e-211	7.49752e-210	RAB1B	2	K07875|1|1e-111|406|oas:101104947|Ras-related protein Rab-1B	GO:0043231//intracellular membrane-bounded organelle	GO:0032561//guanyl ribonucleotide binding	GO:0035556//intracellular signal transduction;GO:0006810//transport
8292	3007	14	35	0.47	1.17	1.31578	Up	0.00287034	0.00640258	COLQ	3	K12261|1|3e-120|435|cfa:608697|2-hydroxyacyl-CoA lyase 1 [EC:4.1.-.-];K09577|3|1e-63|247|tru:101063589|FK506-binding protein 14 [EC:5.2.1.8];K06236|4|2e-08|60.8|crg:105325221|collagen, type I, alpha	GO:0044459;GO:0005604//basement membrane;GO:0044459;GO:0005604//basement membrane;GO:0044459;GO:0005604//basement membrane	-	GO:0008104//protein localization;GO:0006581//acetylcholine catabolic process;GO:0008104//protein localization;GO:0006581//acetylcholine catabolic process;GO:0008104//protein localization;GO:0006581//acetylcholine catabolic process
100526820	903	8	20	0.92	2.29	1.31564	Up	0.0255922	0.0490115	CAHM	1	K14945|1|1e-97|358|pps:100977701|protein quaking	-	-	-
3156	4587.14	1523	3832	33.53	83.45	1.31546	Up	1.86009e-221	1.4053e-219	HMGCR	1	K00021|1|0.0|1613|mcf:101926249|hydroxymethylglutaryl-CoA reductase (NADPH) [EC:1.1.1.34]	GO:0031224//intrinsic component of membrane;GO:0031090//organelle membrane;GO:0044439;GO:0031224//intrinsic component of membrane;GO:0031090//organelle membrane;GO:0044439	GO:0016616//oxidoreductase activity, acting on the CH-OH group of donors, NAD or NADP as acceptor;GO:0000166//nucleotide binding;GO:0016616//oxidoreductase activity, acting on the CH-OH group of donors, NAD or NADP as acceptor;GO:0000166//nucleotide binding	GO:0007276//gamete generation;GO:0006732;GO:0006720//isoprenoid metabolic process;GO:0045137//development of primary sexual characteristics;GO:0008203//cholesterol metabolic process;GO:0007276//gamete generation;GO:0006732;GO:0006720//isoprenoid metabolic process;GO:0045137//development of primary sexual characteristics;GO:0008203//cholesterol metabolic process
5050	1037.94	64	153	6.09	15.14	1.31385	Up	1.42733e-09	5.38675e-09	PAFAH1B3	1	K16795|1|2e-129|464|mcf:102145144|platelet-activating factor acetylhydrolase IB subunit beta/gamma [EC:3.1.1.47]	GO:0044444//cytoplasmic part;GO:0044444//cytoplasmic part;GO:0044444//cytoplasmic part	GO:0046983//protein dimerization activity;GO:0016407//acetyltransferase activity;GO:0046983//protein dimerization activity;GO:0016407//acetyltransferase activity;GO:0046983//protein dimerization activity;GO:0016407//acetyltransferase activity	GO:0006629//lipid metabolic process;GO:0007417//central nervous system development;GO:0048232//male gamete generation;GO:0006629//lipid metabolic process;GO:0007417//central nervous system development;GO:0048232//male gamete generation;GO:0006629//lipid metabolic process;GO:0007417//central nervous system development;GO:0048232//male gamete generation
79038	1489.23	77	195	5.35	13.3	1.31382	Up	6.51206e-13	2.88144e-12	ZFYVE21	1	K00921|1|2e-14|83.2|ecb:100066445|1-phosphatidylinositol-3-phosphate 5-kinase [EC:2.7.1.150]	GO:0031410//cytoplasmic vesicle;GO:0005924//cell-substrate adherens junction;GO:0031410//cytoplasmic vesicle;GO:0005924//cell-substrate adherens junction	GO:0046914//transition metal ion binding;GO:0046914//transition metal ion binding	-
56097	4641	135.72	340.42	2.95	7.33	1.3131	Up	3.1214e-21	1.92581e-20	PCDHGC5	1	K16497|1|0.0|1513|hsa:56097|protocadherin gamma subfamily C	GO:0031224//intrinsic component of membrane;GO:0031224//intrinsic component of membrane	GO:0046872//metal ion binding;GO:0046872//metal ion binding	GO:0016337//single organismal cell-cell adhesion;GO:0016337//single organismal cell-cell adhesion
55558	6761	406.5	1019.99	6.05	15.03	1.31284	Up	4.99322e-60	7.31104e-59	PLXNA3	4	K06820|1|0.0|3627|hsa:55558|plexin A	GO:0031224//intrinsic component of membrane	GO:0004872//receptor activity	GO:0021859//pyramidal neuron differentiation;GO:0021543//pallium development;GO:0030517//negative regulation of axon extension;GO:0006935//chemotaxis;GO:0023052//signaling
1267	5222.36	2380.55	5969.75	45.95	114.08	1.31191	Up	0	0	CNP	1	K01121|1|0.0|823|hsa:1267|2',3'-cyclic-nucleotide 3'-phosphodiesterase [EC:3.1.4.37]	GO:0048770;GO:0044421;GO:0048770;GO:0044421	GO:0004112//cyclic-nucleotide phosphodiesterase activity;GO:0032559//adenyl ribonucleotide binding;GO:0004112//cyclic-nucleotide phosphodiesterase activity;GO:0032559//adenyl ribonucleotide binding	GO:0009125;GO:0007267//cell-cell signaling;GO:0048667//cell morphogenesis involved in neuron differentiation;GO:0044260;GO:0007626//locomotory behavior;GO:0009125;GO:0007267//cell-cell signaling;GO:0048667//cell morphogenesis involved in neuron differentiation;GO:0044260;GO:0007626//locomotory behavior
5223	1886	1534	3845.98	83.02	206.07	1.3116	Up	8.7343e-221	6.55008e-219	PGAM1	1	K01834|1|1e-128|462|ggo:101151483|2,3-bisphosphoglycerate-dependent phosphoglycerate mutase [EC:5.4.2.11]	GO:0043231//intracellular membrane-bounded organelle;GO:0044444//cytoplasmic part	GO:0019900//kinase binding;GO:0016868//intramolecular transferase activity, phosphotransferases;GO:0034416//bisphosphoglycerate phosphatase activity	GO:0006796//phosphate-containing compound metabolic process;GO:0006096//glycolytic process;GO:0006140
10245	1015.43	159	402	16.4	40.7	1.31133	Up	5.68648e-25	3.96454e-24	TIMM17B	4	K17795|1|7e-93|342|nle:100602243|mitochondrial import inner membrane translocase subunit TIM17	GO:0005856//cytoskeleton;GO:0005739//mitochondrion;GO:0044425;GO:0031224//intrinsic component of membrane;GO:0005856//cytoskeleton;GO:0005743//mitochondrial inner membrane	GO:0008565//protein transporter activity;GO:0008320//protein transmembrane transporter activity	GO:0006605//protein targeting;GO:0006605//protein targeting
55853	944	15	35	1.54	3.82	1.31064	Up	0.00505622	0.0108946	IDI2-AS1	1	K01823|1|2e-27|125|pps:100976186|isopentenyl-diphosphate Delta-isomerase [EC:5.3.3.2]	GO:0042579//microbody;GO:0042579//microbody;GO:0042579//microbody;GO:0042579//microbody	GO:0043169//cation binding;GO:0016863//intramolecular oxidoreductase activity, transposing C=C bonds;GO:0043169//cation binding;GO:0016863//intramolecular oxidoreductase activity, transposing C=C bonds;GO:0043169//cation binding;GO:0016863//intramolecular oxidoreductase activity, transposing C=C bonds;GO:0043169//cation binding;GO:0016863//intramolecular oxidoreductase activity, transposing C=C b…	GO:0016109;GO:0008203//cholesterol metabolic process;GO:0016109;GO:0008203//cholesterol metabolic process;GO:0016109;GO:0008203//cholesterol metabolic process;GO:0016109;GO:0008203//cholesterol metabolic process
100270804	2034	30	75	1.5	3.72	1.31034	Up	1.11259e-05	3.19727e-05	LOC100270804	1	-	-	-	-
388	2387	761	1906	32.41	80.36	1.31004	Up	2.6751e-110	8.13863e-109	RHOB	3	K07856|1|1e-113|413|cge:100774759|Ras homolog gene family, member B	-	-	-
6650	4759	305	763	6.46	16.01	1.30937	Up	3.83936e-45	4.34451e-44	CAPN15	2	K08582|1|0.0|1984|hsa:6650|calpain-15 [EC:3.4.22.-]	GO:0044464	GO:0046914//transition metal ion binding;GO:0001071//nucleic acid binding transcription factor activity;GO:0004197//cysteine-type endopeptidase activity	GO:0019538//protein metabolic process;GO:0010467//gene expression
151188	2718.3	119	311	4.64	11.49	1.30818	Up	1.11729e-20	6.73389e-20	ARL6IP6	2	K12821|1|6e-10|68.6|pps:100974440|pre-mRNA-processing factor 40	GO:0031224//intrinsic component of membrane;GO:0031224//intrinsic component of membrane	-	-
283629	1330	11	28	0.87	2.15	1.30525	Up	0.00696718	0.0147218	TSSK4	1	K08811|1|6e-146|519|hsa:283629|testis-specific serine kinase [EC:2.7.11.1]	-	GO:0004672//protein kinase activity;GO:0046872//metal ion binding;GO:0032559//adenyl ribonucleotide binding;GO:0004672//protein kinase activity;GO:0046872//metal ion binding;GO:0032559//adenyl ribonucleotide binding;GO:0004672//protein kinase activity;GO:0046872//metal ion binding;GO:0032559//adenyl ribonucleotide binding	GO:0048869//cellular developmental process;GO:0051091//positive regulation of sequence-specific DNA binding transcription factor activity;GO:0048232//male gamete generation;GO:0006464//cellular protein modification process;GO:0048869//cellular developmental process;GO:0051091//positive regulation of sequence-specific DNA binding transcription factor activity;GO:0048232//male gamete generation;GO:…
654364	1119.41	82.53	199.04	7.37	18.21	1.30499	Up	2.54044e-12	1.09477e-11	NME1-NME2	1	K00940|1|8e-154|545|hsa:654364|nucleoside-diphosphate kinase [EC:2.7.4.6]	GO:0043231//intracellular membrane-bounded organelle;GO:0031252//cell leading edge;GO:0044444//cytoplasmic part;GO:0043231//intracellular membrane-bounded organelle;GO:0031252//cell leading edge;GO:0044444//cytoplasmic part	GO:0004672//protein kinase activity;GO:0001071//nucleic acid binding transcription factor activity;GO:0003676//nucleic acid binding;GO:0032559//adenyl ribonucleotide binding;GO:0043169//cation binding;GO:0016776//phosphotransferase activity, phosphate group as acceptor;GO:0004672//protein kinase activity;GO:0001071//nucleic acid binding transcription factor activity;GO:0003676//nucleic acid bindi…	GO:0006351//transcription, DNA-templated;GO:0009209;GO:0030858//positive regulation of epithelial cell differentiation;GO:0008284//positive regulation of cell proliferation;GO:0006915//apoptotic process;GO:0009206;GO:0009132//nucleoside diphosphate metabolic process;GO:0006351//transcription, DNA-templated;GO:0009209;GO:0030858//positive regulation of epithelial cell differentiation;GO:0008284//p…
57414	1585.86	603	1491	38.62	95.37	1.30419	Up	7.6285e-85	1.65281e-83	RHBDD2	2	K09652|1|5e-67|257|pps:100991900|rhomboid domain-containing protein 2	GO:0031224//intrinsic component of membrane;GO:0031224//intrinsic component of membrane;GO:0031224//intrinsic component of membrane;GO:0031224//intrinsic component of membrane;GO:0031224//intrinsic component of membrane;GO:0031224//intrinsic component of membrane;GO:0031224//intrinsic component of membrane;GO:0031224//intrinsic component of membrane	GO:0004175//endopeptidase activity;GO:0004175//endopeptidase activity;GO:0004175//endopeptidase activity;GO:0004175//endopeptidase activity;GO:0004175//endopeptidase activity;GO:0004175//endopeptidase activity;GO:0004175//endopeptidase activity;GO:0004175//endopeptidase activity	-
105372795	1027	8	20	0.81	2	1.30401	Up	0.0255922	0.0490069	LOC105372795	1	-	-	-	-
83756	3432	11	27	0.32	0.79	1.30378	Up	0.0102305	0.0210461	TAS1R3	2	K04626|1|0.0|1502|hsa:83756|taste receptor type 1 member 3	GO:0031224//intrinsic component of membrane	GO:0046983//protein dimerization activity;GO:0008527//taste receptor activity	GO:0050912//detection of chemical stimulus involved in sensory perception of taste;GO:0007166//cell surface receptor signaling pathway
57820	1503.15	147.04	368.11	10.08	24.87	1.30291	Up	1.22701e-22	7.95679e-22	CCNB1IP1	4	K10639|1|5e-157|554|pon:100451268|E3 ubiquitin-protein ligase CCNP1IP1 [EC:2.3.2.27]	GO:0043231//intracellular membrane-bounded organelle;GO:0043232;GO:0043231//intracellular membrane-bounded organelle;GO:0043232;GO:0043231//intracellular membrane-bounded organelle;GO:0043232	GO:0043169//cation binding;GO:0003824//catalytic activity;GO:0043169//cation binding;GO:0003824//catalytic activity;GO:0043169//cation binding;GO:0003824//catalytic activity	GO:0012501//programmed cell death;GO:0040007//growth;GO:0007127//meiosis I;GO:0001824//blastocyst development;GO:0007281//germ cell development;GO:0012501//programmed cell death;GO:0040007//growth;GO:0007127//meiosis I;GO:0001824//blastocyst development;GO:0007281//germ cell development;GO:0012501//programmed cell death;GO:0040007//growth;GO:0007127//meiosis I;GO:0001824//blastocyst development;G…
339451	2581	81	202	3.19	7.87	1.30281	Up	5.07436e-13	2.25758e-12	KLHL17	2	K10454|1|0.0|1184|ggo:101128270|kelch-like protein 17 (actinfilin)	GO:0030425//dendrite;GO:0044459;GO:0044430;GO:0044297//cell body	GO:0019904//protein domain specific binding;GO:0003779//actin binding	GO:0007417//central nervous system development
117581	1403	130	330	9.7	23.93	1.30276	Up	6.60344e-21	4.01802e-20	TWIST2	3	K09069|1|1e-89|332|aml:100478846|twist	GO:0043231//intracellular membrane-bounded organelle;GO:0043234//protein complex;GO:0043231//intracellular membrane-bounded organelle;GO:0043234//protein complex	GO:0003676//nucleic acid binding;GO:0001071//nucleic acid binding transcription factor activity;GO:0005515//protein binding;GO:0003676//nucleic acid binding;GO:0001071//nucleic acid binding transcription factor activity;GO:0005515//protein binding	GO:0048704//embryonic skeletal system morphogenesis;GO:0045596//negative regulation of cell differentiation;GO:0001503//ossification;GO:0006357//regulation of transcription from RNA polymerase II promoter;GO:0065009;GO:0001818//negative regulation of cytokine production;GO:0043066//negative regulation of apoptotic process;GO:0048704//embryonic skeletal system morphogenesis;GO:0045596//negative re…
414918	2029	21	52	1.05	2.59	1.30256	Up	0.000295326	0.000742076	DENND6B	3	K17654|1|3e-33|145|tsp:Tsp_05738|mitochondrial ribonuclease P protein 1 [EC:2.1.1.-];K06061|2|1e-11|74.3|chx:102181584|mastermind	-	-	-
5313	3035	13	32	0.43	1.06	1.30166	Up	0.00495882	0.0106994	PKLR	5	K12406|1|0.0|1101|ggo:101129346|pyruvate kinase isozymes R/L [EC:2.7.1.40]	GO:0044444//cytoplasmic part	GO:0016301//kinase activity;GO:0031420;GO:0032559//adenyl ribonucleotide binding	GO:0015980//energy derivation by oxidation of organic compounds;GO:0031016//pancreas development;GO:0032868//response to insulin;GO:0009893//positive regulation of metabolic process;GO:0006007//glucose catabolic process;GO:0006090//pyruvate metabolic process;GO:0010038//response to metal ion;GO:0009607//response to biotic stimulus;GO:0009746;GO:0006950//response to stress;GO:0009206;GO:0031667//r…
55779	9353.2	63	160	0.69	1.7	1.30087	Up	6.82816e-11	2.75608e-10	CFAP44	3	K18598|1|8e-32|142|pbi:103058234|echinoderm microtubule-associated protein-like 6	-	-	-
5296	3983.01	960.64	2386.5	24.34	59.93	1.29995	Up	8.06566e-136	3.2078e-134	PIK3R2	1	K02649|1|0.0|722|ptr:455855|phosphoinositide-3-kinase, regulatory subunit	GO:0043234//protein complex;GO:0044444//cytoplasmic part;GO:0043234//protein complex;GO:0044444//cytoplasmic part	GO:0008047//enzyme activator activity;GO:0005488//binding;GO:0019207//kinase regulator activity;GO:0035004//phosphatidylinositol 3-kinase activity;GO:0008047//enzyme activator activity;GO:0005488//binding;GO:0019207//kinase regulator activity;GO:0035004//phosphatidylinositol 3-kinase activity	GO:0048017//inositol lipid-mediated signaling;GO:0007169//transmembrane receptor protein tyrosine kinase signaling pathway;GO:0050851//antigen receptor-mediated signaling pathway;GO:0009966//regulation of signal transduction;GO:0007599//hemostasis;GO:0031294//lymphocyte costimulation;GO:0048017//inositol lipid-mediated signaling;GO:0007169//transmembrane receptor protein tyrosine kinase signaling…
2631	2019	718	1786	36.28	89.28	1.29916	Up	2.72962e-102	7.51681e-101	GBAS	1	K02D10.1;|1|1e-45|187|cel:CELE_K02D10.1|Putative NipSnap protein K02D10.1;K19269|1|1e-45|187|cel:CELE_K02D10.1|phosphoglycolate phosphatase [EC:3.1.3.18 3.1.3.48];K13174|3|2e-14|84.0|aam:106485346|THO complex subunit 5	GO:0016021//integral component of membrane;GO:0043231//intracellular membrane-bounded organelle;GO:0016021//integral component of membrane;GO:0043231//intracellular membrane-bounded organelle	GO:0005488//binding;GO:0005488//binding	-
158399	2524.52	118.55	278.31	4.51	11.09	1.29806	Up	7.62864e-16	3.82807e-15	ZNF483	3	K09229|1|0.0|1523|hsa:158399|KRAB and SCAN domains-containing zinc finger protein	GO:0043231//intracellular membrane-bounded organelle;GO:0043231//intracellular membrane-bounded organelle	GO:0046914//transition metal ion binding;GO:0003676//nucleic acid binding;GO:0001071//nucleic acid binding transcription factor activity;GO:0046914//transition metal ion binding;GO:0003676//nucleic acid binding;GO:0001071//nucleic acid binding transcription factor activity	GO:0006351//transcription, DNA-templated;GO:0006351//transcription, DNA-templated
729262	3292	31.28	77.54	0.96	2.36	1.29768	Up	9.49378e-06	2.74143e-05	NUTM2B	1	-	-	-	-
401115	438.87	41	101	10.13	24.88	1.29635	Up	4.59064e-07	1.472e-06	C4orf48	1	-	-	-	-
126129	2849.53	150	374.07	5.37	13.18	1.29536	Up	7.7901e-23	5.09062e-22	CPT1C	1	K19524|1|0.0|1513|mcc:719429|carnitine O-palmitoyltransferase 1, brain isoform [EC:2.3.1.21]	GO:0031224//intrinsic component of membrane;GO:0031966//mitochondrial membrane;GO:0031224//intrinsic component of membrane;GO:0031966//mitochondrial membrane;GO:0031224//intrinsic component of membrane;GO:0031966//mitochondrial membrane;GO:0031224//intrinsic component of membrane;GO:0031966//mitochondrial membrane;GO:0031224//intrinsic component of membrane;GO:0031966//mitochondrial membrane	GO:0016406//carnitine O-acyltransferase activity;GO:0016406//carnitine O-acyltransferase activity;GO:0016406//carnitine O-acyltransferase activity;GO:0016406//carnitine O-acyltransferase activity;GO:0016406//carnitine O-acyltransferase activity	GO:0032787//monocarboxylic acid metabolic process;GO:0006520//cellular amino acid metabolic process;GO:0032787//monocarboxylic acid metabolic process;GO:0006520//cellular amino acid metabolic process;GO:0032787//monocarboxylic acid metabolic process;GO:0006520//cellular amino acid metabolic process;GO:0032787//monocarboxylic acid metabolic process;GO:0006520//cellular amino acid metabolic process…
[truncated: 11,553 more rows]

## Sheet: TPC1115 shScr VS shPRMT2-2
Differentially expressed genes in shPRMT2-2 compared with shScr in TPC1115 (fold change≥2 and FDR≤0.05)
[truncated: 13,284 more rows]
